# Supplementary material for: A single-cell based precision medicine approach using glioblastoma patient-specific models
Source: NPJ Precis Oncol. 2022 Aug 8;6:55. doi: 10.1038/s41698-022-00294-4 (PMC9360428; doi:10.1038/s41698-022-00294-4)
Supplement: Supplementary file 3 — Supplementary Tables 1-17 [file 41698_2022_294_MOESM3_ESM.xlsx]

## Sheet: Supplementary_Table1
Supplementary Table 1. Patient-derived xenograft modeling
PDX	Treatment	Harvest time (days post-implantation)	Treatment start (days post-implantation)	Harvest time (hrs post-treatment)
1	Control	85	--	--
2	Control	99	--	--
3	XRT/TMZ (5 days)	122	116	24
4	XRT/TMZ (5 days)	125	116	72

## Sheet: Supplementary_Table2
Supplementary Table 2. Cell type marker differential expression analysis
Gene symbol	p value	Average difference	Percentage of cells expressing gene in cell type	Percentage of cells expressing gene in remaining cells	FDR-adjusted p value	Cell type
EGFR	0	2.81922	0.966	0.827	0	Tumor
PTPRZ1	0	1.8096	0.912	0.693	0	Tumor
SOX2	3.84609e-135	0.715241	0.654	0.475	8.846e-134	Tumor
CD163	0	1.36549	0.808	0.16	0	Microglia
PTPRC	0	1.19874	0.827	0.317	0	Microglia
IL1B	7.09876e-264	0.89642	0.624	0.219	1.63271e-262	Microglia
RBFOX3	0	2.0329	0.961	0.315	0	Inhibit_neurons
GABBR2	0	1.79625	0.938	0.376	0	Inhibit_neurons
GABRB3	4.56022e-305	1.54337	0.94	0.342	1.04885e-303	Inhibit_neurons
GAD2	4.81465e-214	1.16682	0.879	0.229	1.10737e-212	Excit_neurons
GRIP1	8.73201e-180	1.86941	0.941	0.346	2.00836e-178	Excit_neurons
RBFOX3	9.04146e-156	1.51742	0.925	0.34	2.07954e-154	Excit_neurons
ST18	8.72708e-170	2.37682	0.866	0.373	2.00723e-168	Oligodendrocyte
MBP	1.63683e-143	2.13904	0.902	0.5	3.7647e-142	Oligodendrocyte
MOG	1.46823e-68	0.981121	0.612	0.322	3.37692e-67	Oligodendrocyte
MYO1B	4.17529e-22	2.84938	0.931	0.353	9.60318e-21	Pericyte
LAMC3	9.21393e-10	1.70593	0.621	0.271	2.1192e-08	Pericyte
PDGFRB	2.22694e-08	1.71496	0.621	0.314	5.12196e-07	Pericyte
ANGPT2	3.42363e-61	2.08057	0.848	0.299	7.87436e-60	Endothelial
VWF	1.60325e-36	1.14886	0.762	0.34	3.68746e-35	Endothelial
PECAM1	8.00717e-31	1.34171	0.752	0.358	1.84165e-29	Endothelial
NDRG2	1.29667e-14	0.401393	0.806	0.446	2.98235e-13	Astrocyte
ALDH1L1	1.96922e-08	0.173823	0.854	0.464	4.52921e-07	Astrocyte
S100B	3.2344e-06	0.130673	0.699	0.408	7.43913e-05	Astrocyte

## Sheet: Supplementary_Table3
Supplementary Table 3. Statistically significant regulons
Number	Gene symbol	Entrez ID	Ensembl ID	Regulon ID	Gene type	Transcriptional program ID
1	LEF1	51176	ENSG00000138795	1	regulator	4
2	FOXP2	93986	ENSG00000128573	1	target_gene	4
3	ARHGEF28	64283	ENSG00000214944	1	target_gene	4
4	NFIB	4781	ENSG00000147862	1	target_gene	4
5	DCC	1630	ENSG00000187323	1	target_gene	4
6	PBX1	5087	ENSG00000185630	1	target_gene	4
7	NEDD4L	23327	ENSG00000049759	1	target_gene	4
8	ROBO2	6092	ENSG00000185008	1	target_gene	4
9	LEF1	51176	ENSG00000138795	2	regulator	2
10	RIMKLB	57494	ENSG00000166532	2	target_gene	2
11	TNRC6A	27327	ENSG00000090905	2	target_gene	2
12	PDE3A	5139	ENSG00000172572	2	target_gene	2
13	RFTN2	130132	ENSG00000162944	2	target_gene	2
14	JARID2	3720	ENSG00000008083	2	target_gene	2
15	ZNF608	57507	ENSG00000168916	2	target_gene	2
16	CUX1	1523	ENSG00000257923	4	regulator	3
17	RPS8	6202	ENSG00000142937	4	target_gene	3
18	ENO1	2023	ENSG00000074800	4	target_gene	3
19	UBC	7316	ENSG00000150991	4	target_gene	3
20	TUBA1B	10376	ENSG00000123416	4	target_gene	3
21	FTH1	2495	ENSG00000167996	4	target_gene	3
22	SPARC	6678	ENSG00000113140	4	target_gene	3
23	MARCKS	4082	ENSG00000277443	4	target_gene	3
24	PTMA	5757	ENSG00000187514	4	target_gene	3
25	UBB	7314	ENSG00000170315	4	target_gene	3
26	TMSB4X	7114	ENSG00000205542	4	target_gene	3
27	TCF7L1	83439	ENSG00000152284	5	regulator	2
28	CNKSR3	154043	ENSG00000153721	5	target_gene	2
29	TSHZ2	128553	ENSG00000182463	5	target_gene	2
30	VAV3	10451	ENSG00000134215	5	target_gene	2
31	CAMK2D	817	ENSG00000145349	5	target_gene	2
32	TMOD1	7111	ENSG00000136842	5	target_gene	2
33	EVA1C	59271	ENSG00000166979	5	target_gene	2
34	PRICKLE2	166336	ENSG00000163637	5	target_gene	2
35	WLS	79971	ENSG00000116729	5	target_gene	2
36	BICD1	636	ENSG00000151746	5	target_gene	2
37	TMEM178B	100507421	ENSG00000261115	5	target_gene	2
38	GAP43	2596	ENSG00000172020	5	target_gene	2
39	HS3ST3A1	9955	ENSG00000153976	5	target_gene	2
40	TCF7L1	83439	ENSG00000152284	6	regulator	4
41	PHYHIPL	84457	ENSG00000165443	6	target_gene	4
42	NFIB	4781	ENSG00000147862	6	target_gene	4
43	PBX3	5090	ENSG00000167081	6	target_gene	4
44	FOXP1	27086	ENSG00000114861	6	target_gene	4
45	ROBO2	6092	ENSG00000185008	6	target_gene	4
46	SP100	6672	ENSG00000067066	7	regulator	2
47	CEP85L	387119	ENSG00000111860	7	target_gene	2
48	PARP8	79668	ENSG00000151883	7	target_gene	2
49	PDGFC	56034	ENSG00000145431	7	target_gene	2
50	DLC1	10395	ENSG00000164741	7	target_gene	2
51	ADAMTS9	56999	ENSG00000163638	7	target_gene	2
52	MEOX2	4223	ENSG00000106511	7	target_gene	2
53	E2F3	1871	ENSG00000112242	8	regulator	4
54	BUB1	699	ENSG00000169679	8	target_gene	4
55	TROAP	10024	ENSG00000135451	8	target_gene	4
56	ECT2	1894	ENSG00000114346	8	target_gene	4
57	ASPM	259266	ENSG00000066279	8	target_gene	4
58	SMC4	10051	ENSG00000113810	8	target_gene	4
59	CKAP2	26586	ENSG00000136108	8	target_gene	4
60	MND1	84057	ENSG00000121211	8	target_gene	4
61	NUSAP1	51203	ENSG00000137804	8	target_gene	4
62	FOXO3	2309	ENSG00000118689	10	regulator	5
63	FOXP2	93986	ENSG00000128573	10	target_gene	5
64	SETBP1	26040	ENSG00000152217	10	target_gene	5
65	MAML3	55534	ENSG00000196782	10	target_gene	5
66	STOX2	56977	ENSG00000173320	10	target_gene	5
67	NFIA	4774	ENSG00000162599	10	target_gene	5
68	ZNF462	58499	ENSG00000148143	10	target_gene	5
69	IMMP2L	83943	ENSG00000184903	10	target_gene	5
70	NEDD4L	23327	ENSG00000049759	10	target_gene	5
71	ZHX2	22882	ENSG00000178764	10	target_gene	5
72	EP300	2033	ENSG00000100393	11	regulator	4
73	XRCC2	7516	ENSG00000196584	11	target_gene	4
74	TROAP	10024	ENSG00000135451	11	target_gene	4
75	KIF23	9493	ENSG00000137807	11	target_gene	4
76	CENPO	79172	ENSG00000138092	11	target_gene	4
77	SMC4	10051	ENSG00000113810	11	target_gene	4
78	ADAM19	8728	ENSG00000135074	11	target_gene	4
79	RGS3	5998	ENSG00000138835	11	target_gene	4
80	NF1	4763	ENSG00000196712	14	regulator	1
81	PDK1	5163	ENSG00000152256	14	target_gene	1
82	PLOD2	5352	ENSG00000152952	14	target_gene	1
83	KMT2E	55904	ENSG00000005483	14	target_gene	1
84	QKI	9444	ENSG00000112531	14	target_gene	1
85	PAM	5066	ENSG00000145730	14	target_gene	1
86	AFF4	27125	ENSG00000072364	14	target_gene	1
87	SBF2	81846	ENSG00000133812	14	target_gene	1
88	COPA	1314	ENSG00000122218	14	target_gene	1
89	PGK1	5230	ENSG00000102144	14	target_gene	1
90	IGF1R	3480	ENSG00000140443	14	target_gene	1
91	WEE1	7465	ENSG00000166483	14	target_gene	1
92	GATAD2B	57459	ENSG00000261992	14	target_gene	1
93	VEGFA	7422	ENSG00000112715	14	target_gene	1
94	EBF1	1879	ENSG00000164330	14	target_gene	1
95	MON2	23041	ENSG00000061987	14	target_gene	1
96	ACTN2	88	ENSG00000077522	14	target_gene	1
97	CBLB	868	ENSG00000114423	14	target_gene	1
98	AR	367	ENSG00000169083	15	regulator	1
99	ADM	133	ENSG00000148926	15	target_gene	1
100	PLOD2	5352	ENSG00000152952	15	target_gene	1
101	FEM1C	56929	ENSG00000145780	15	target_gene	1
102	QKI	9444	ENSG00000112531	15	target_gene	1
103	COPA	1314	ENSG00000122218	15	target_gene	1
104	TRIO	7204	ENSG00000038382	15	target_gene	1
105	EBF1	1879	ENSG00000164330	15	target_gene	1
106	RNF19A	25897	ENSG00000034677	15	target_gene	1
107	CBLB	868	ENSG00000114423	15	target_gene	1
108	KDM7A	80853	ENSG00000006459	15	target_gene	1
109	SNX25	83891	ENSG00000109762	15	target_gene	1
110	SUCO	51430	ENSG00000094975	15	target_gene	1
111	SBF2	81846	ENSG00000133812	15	target_gene	1
112	CDK19	23097	ENSG00000155111	15	target_gene	1
113	WEE1	7465	ENSG00000166483	15	target_gene	1
114	BNIP3L	665	ENSG00000104765	15	target_gene	1
115	GRB10	2887	ENSG00000106070	15	target_gene	1
116	ACTN2	88	ENSG00000077522	15	target_gene	1
117	UST	10090	ENSG00000111962	15	target_gene	1
118	RASAL2	9462	ENSG00000075391	15	target_gene	1
119	MAP4K5	11183	ENSG00000012983	15	target_gene	1
120	AR	367	ENSG00000169083	17	regulator	2
121	ACO2	50	ENSG00000100412	17	target_gene	2
122	ARNTL	406	ENSG00000133794	17	target_gene	2
123	PDE8A	5151	ENSG00000073417	17	target_gene	2
124	ARHGAP5	394	ENSG00000100852	17	target_gene	2
125	PPARGC1A	10891	ENSG00000109819	17	target_gene	2
126	ST7	7982	ENSG00000004866	17	target_gene	2
127	SGSM2	9905	ENSG00000141258	17	target_gene	2
128	FGF1	2246	ENSG00000113578	17	target_gene	2
129	ADGRA3	166647	ENSG00000152990	17	target_gene	2
130	ZSWIM8	23053	ENSG00000214655	17	target_gene	2
131	CCDC91	55297	ENSG00000123106	17	target_gene	2
132	FHL1	2273	ENSG00000022267	17	target_gene	2
133	LRBA	987	ENSG00000198589	17	target_gene	2
134	FRMD6	122786	ENSG00000139926	17	target_gene	2
135	AR	367	ENSG00000169083	20	regulator	2
136	COL25A1	84570	ENSG00000188517	20	target_gene	2
137	EVA1C	59271	ENSG00000166979	20	target_gene	2
138	PRICKLE2	166336	ENSG00000163637	20	target_gene	2
139	BICD1	636	ENSG00000151746	20	target_gene	2
140	F3	2152	ENSG00000117525	20	target_gene	2
141	LYST	1130	ENSG00000143669	20	target_gene	2
142	ADAMTS9	56999	ENSG00000163638	20	target_gene	2
143	PTPRK	5796	ENSG00000273993	20	target_gene	2
144	MEOX2	4223	ENSG00000106511	23	regulator	1
145	ADM	133	ENSG00000148926	23	target_gene	1
146	PDK1	5163	ENSG00000152256	23	target_gene	1
147	SUCO	51430	ENSG00000094975	23	target_gene	1
148	KMT2E	55904	ENSG00000005483	23	target_gene	1
149	QKI	9444	ENSG00000112531	23	target_gene	1
150	PAM	5066	ENSG00000145730	23	target_gene	1
151	AFF4	27125	ENSG00000072364	23	target_gene	1
152	COPA	1314	ENSG00000122218	23	target_gene	1
153	PGK1	5230	ENSG00000102144	23	target_gene	1
154	CDK19	23097	ENSG00000155111	23	target_gene	1
155	BNIP3L	665	ENSG00000104765	23	target_gene	1
156	SNX25	83891	ENSG00000109762	23	target_gene	1
157	SLC2A3	6515	ENSG00000059804	23	target_gene	1
158	CBLB	868	ENSG00000114423	23	target_gene	1
159	P4HA1	5033	ENSG00000122884	23	target_gene	1
160	RASAL2	9462	ENSG00000075391	23	target_gene	1
161	FOXJ3	22887	ENSG00000198815	23	target_gene	1
162	KDM3A	55818	ENSG00000115548	23	target_gene	1
163	MAP4K5	11183	ENSG00000012983	23	target_gene	1
164	MEOX2	4223	ENSG00000106511	24	regulator	4
165	ENY2	56943	ENSG00000120533	24	target_gene	4
166	APBB2	323	ENSG00000163697	24	target_gene	4
167	IFI44	10561	ENSG00000137965	24	target_gene	4
168	EIF2AK2	5610	ENSG00000055332	24	target_gene	4
169	TRIM22	10346	ENSG00000132274	24	target_gene	4
170	PPM1B	5495	ENSG00000138032	24	target_gene	4
171	AZIN1	51582	ENSG00000155096	24	target_gene	4
172	NUCKS1	64710	ENSG00000069275	24	target_gene	4
173	MEOX2	4223	ENSG00000106511	26	regulator	1
174	PDE4D	5144	ENSG00000113448	26	target_gene	1
175	BNC2	54796	ENSG00000173068	26	target_gene	1
176	CALD1	800	ENSG00000122786	26	target_gene	1
177	NRCAM	4897	ENSG00000091129	26	target_gene	1
178	NEDD4L	23327	ENSG00000049759	26	target_gene	1
179	SLC2A3	6515	ENSG00000059804	26	target_gene	1
180	TMTC1	83857	ENSG00000133687	26	target_gene	1
181	MEOX2	4223	ENSG00000106511	27	regulator	4
182	DPYD	1806	ENSG00000188641	27	target_gene	4
183	LGR4	55366	ENSG00000205213	27	target_gene	4
184	FGFR1	2260	ENSG00000077782	27	target_gene	4
185	MYO1E	4643	ENSG00000157483	27	target_gene	4
186	CCDC80	151887	ENSG00000091986	27	target_gene	4
187	MEOX2	4223	ENSG00000106511	28	regulator	5
188	SH3BP4	23677	ENSG00000130147	28	target_gene	5
189	ARL4C	10123	ENSG00000188042	28	target_gene	5
190	LAPTM4B	55353	ENSG00000104341	28	target_gene	5
191	ANXA1	301	ENSG00000135046	28	target_gene	5
192	HSPA5	3309	ENSG00000044574	28	target_gene	5
193	MECOM	2122	ENSG00000085276	32	regulator	4
194	NPNT	255743	ENSG00000168743	32	target_gene	4
195	DPYD	1806	ENSG00000188641	32	target_gene	4
196	LGR4	55366	ENSG00000205213	32	target_gene	4
197	PDE3B	5140	ENSG00000152270	32	target_gene	4
198	FGFR1	2260	ENSG00000077782	32	target_gene	4
199	FAP	2191	ENSG00000078098	32	target_gene	4
200	MYO1E	4643	ENSG00000157483	32	target_gene	4
201	CCDC80	151887	ENSG00000091986	32	target_gene	4
202	TEAD1	7003	ENSG00000187079	35	regulator	1
203	ADM	133	ENSG00000148926	35	target_gene	1
204	SUCO	51430	ENSG00000094975	35	target_gene	1
205	PLOD2	5352	ENSG00000152952	35	target_gene	1
206	KMT2E	55904	ENSG00000005483	35	target_gene	1
207	QKI	9444	ENSG00000112531	35	target_gene	1
208	PDK1	5163	ENSG00000152256	35	target_gene	1
209	HELZ	9931	ENSG00000198265	35	target_gene	1
210	SBF2	81846	ENSG00000133812	35	target_gene	1
211	WEE1	7465	ENSG00000166483	35	target_gene	1
212	GATAD2B	57459	ENSG00000261992	35	target_gene	1
213	EBF1	1879	ENSG00000164330	35	target_gene	1
214	ACTN2	88	ENSG00000077522	35	target_gene	1
215	UST	10090	ENSG00000111962	35	target_gene	1
216	ARIH1	25820	ENSG00000166233	35	target_gene	1
217	CBLB	868	ENSG00000114423	35	target_gene	1
218	P4HA1	5033	ENSG00000122884	35	target_gene	1
219	RASAL2	9462	ENSG00000075391	35	target_gene	1
220	FOXJ3	22887	ENSG00000198815	35	target_gene	1
221	KDM7A	80853	ENSG00000006459	35	target_gene	1
222	HOXD10	3236	ENSG00000128710	38	regulator	1
223	VEGFA	7422	ENSG00000112715	38	target_gene	1
224	GRB10	2887	ENSG00000106070	38	target_gene	1
225	ANXA2	302	ENSG00000182718	38	target_gene	1
226	IGFBP5	3488	ENSG00000115461	38	target_gene	1
227	FEM1C	56929	ENSG00000145780	38	target_gene	1
228	PAM	5066	ENSG00000145730	38	target_gene	1
229	ENO1	2023	ENSG00000074800	38	target_gene	1
230	EIF4H	7458	ENSG00000106682	38	target_gene	1
231	UBE2E2	7325	ENSG00000182247	38	target_gene	1
232	ADAM9	8754	ENSG00000282230	38	target_gene	1
233	NAMPT	10135	ENSG00000105835	38	target_gene	1
234	ARRDC3	57561	ENSG00000113369	38	target_gene	1
235	RUNX1	861	ENSG00000159216	40	regulator	1
236	FAM110B	90362	ENSG00000169122	40	target_gene	1
237	SUCO	51430	ENSG00000094975	40	target_gene	1
238	FEM1C	56929	ENSG00000145780	40	target_gene	1
239	QKI	9444	ENSG00000112531	40	target_gene	1
240	HELZ	9931	ENSG00000198265	40	target_gene	1
241	SBF2	81846	ENSG00000133812	40	target_gene	1
242	IGF1R	3480	ENSG00000140443	40	target_gene	1
243	RPS6KA3	6197	ENSG00000177189	40	target_gene	1
244	SNX25	83891	ENSG00000109762	40	target_gene	1
245	GATAD2B	57459	ENSG00000261992	40	target_gene	1
246	SLC2A3	6515	ENSG00000059804	40	target_gene	1
247	VEGFA	7422	ENSG00000112715	40	target_gene	1
248	CBLB	868	ENSG00000114423	40	target_gene	1
249	KDM3A	55818	ENSG00000115548	40	target_gene	1
250	MAP4K5	11183	ENSG00000012983	40	target_gene	1
251	RUNX1	861	ENSG00000159216	41	regulator	5
252	SH3RF3	344558	ENSG00000172985	41	target_gene	5
253	PLCL1	5334	ENSG00000115896	41	target_gene	5
254	CHIC2	26511	ENSG00000109220	41	target_gene	5
255	RNF180	285671	ENSG00000164197	41	target_gene	5
256	CHST11	50515	ENSG00000171310	41	target_gene	5
257	RUNX1	861	ENSG00000159216	42	regulator	2
258	PPP2R5A	5525	ENSG00000066027	42	target_gene	2
259	SGK3	23678	ENSG00000104205	42	target_gene	2
260	CLU	1191	ENSG00000120885	42	target_gene	2
261	WWC1	23286	ENSG00000113645	42	target_gene	2
262	MYO6	4646	ENSG00000196586	42	target_gene	2
263	HBP1	26959	ENSG00000105856	47	regulator	1
264	IGFBP5	3488	ENSG00000115461	47	target_gene	1
265	QKI	9444	ENSG00000112531	47	target_gene	1
266	IL1RAP	3556	ENSG00000196083	47	target_gene	1
267	NPAS3	64067	ENSG00000151322	47	target_gene	1
268	PGK1	5230	ENSG00000102144	47	target_gene	1
269	TRIO	7204	ENSG00000038382	47	target_gene	1
270	SAMD4A	23034	ENSG00000020577	47	target_gene	1
271	LPP	4026	ENSG00000145012	47	target_gene	1
272	CD44	960	ENSG00000026508	47	target_gene	1
273	VEGFA	7422	ENSG00000112715	47	target_gene	1
274	TNC	3371	ENSG00000041982	47	target_gene	1
275	ACTN2	88	ENSG00000077522	47	target_gene	1
276	NRCAM	4897	ENSG00000091129	47	target_gene	1
277	GAP43	2596	ENSG00000172020	47	target_gene	1
278	HOXD11	3237	ENSG00000128713	50	regulator	1
279	PDK1	5163	ENSG00000152256	50	target_gene	1
280	PLOD2	5352	ENSG00000152952	50	target_gene	1
281	KMT2E	55904	ENSG00000005483	50	target_gene	1
282	TRIO	7204	ENSG00000038382	50	target_gene	1
283	IGF1R	3480	ENSG00000140443	50	target_gene	1
284	RPS6KA3	6197	ENSG00000177189	50	target_gene	1
285	FRMD5	84978	ENSG00000171877	50	target_gene	1
286	CDK19	23097	ENSG00000155111	50	target_gene	1
287	BNIP3L	665	ENSG00000104765	50	target_gene	1
288	SNX25	83891	ENSG00000109762	50	target_gene	1
289	GRB10	2887	ENSG00000106070	50	target_gene	1
290	EBF1	1879	ENSG00000164330	50	target_gene	1
291	ARIH1	25820	ENSG00000166233	50	target_gene	1
292	CBLB	868	ENSG00000114423	50	target_gene	1
293	RASAL2	9462	ENSG00000075391	50	target_gene	1
294	MAP4K5	11183	ENSG00000012983	50	target_gene	1
295	STAT1	6772	ENSG00000115415	54	regulator	1
296	FEM1C	56929	ENSG00000145780	54	target_gene	1
297	ENO1	2023	ENSG00000074800	54	target_gene	1
298	PGK1	5230	ENSG00000102144	54	target_gene	1
299	ADAM9	8754	ENSG00000282230	54	target_gene	1
300	GPR158	57512	ENSG00000151025	54	target_gene	1
301	CHI3L1	1116	ENSG00000133048	54	target_gene	1
302	NAMPT	10135	ENSG00000105835	54	target_gene	1
303	TMSB10	9168	ENSG00000034510	54	target_gene	1
304	SLC2A3	6515	ENSG00000059804	54	target_gene	1
305	ROR1	4919	ENSG00000185483	54	target_gene	1
306	VEGFA	7422	ENSG00000112715	54	target_gene	1
307	ANXA2	302	ENSG00000182718	54	target_gene	1
308	ANKRD28	23243	ENSG00000206560	54	target_gene	1
309	CDKN2A	1029	ENSG00000147889	54	target_gene	1
310	ARRDC3	57561	ENSG00000113369	54	target_gene	1
311	STAT1	6772	ENSG00000115415	55	regulator	1
312	MRPS6	64968	ENSG00000243927	55	target_gene	1
313	PDE4D	5144	ENSG00000113448	55	target_gene	1
314	RNF19A	25897	ENSG00000034677	55	target_gene	1
315	BNC2	54796	ENSG00000173068	55	target_gene	1
316	CALD1	800	ENSG00000122786	55	target_gene	1
317	NRCAM	4897	ENSG00000091129	55	target_gene	1
318	SLC2A3	6515	ENSG00000059804	55	target_gene	1
319	TMTC1	83857	ENSG00000133687	55	target_gene	1
320	MFHAS1	9258	ENSG00000147324	55	target_gene	1
321	STAT1	6772	ENSG00000115415	56	regulator	1
322	ZFHX4	79776	ENSG00000091656	56	target_gene	1
323	RTN4	57142	ENSG00000115310	56	target_gene	1
324	UBL3	5412	ENSG00000122042	56	target_gene	1
325	HNRNPM	4670	ENSG00000099783	56	target_gene	1
326	PRAG1	157285	ENSG00000275342	56	target_gene	1
327	DENND4A	10260	ENSG00000174485	56	target_gene	1
328	FOXP1	27086	ENSG00000114861	58	regulator	1
329	FEM1C	56929	ENSG00000145780	58	target_gene	1
330	IGFBP5	3488	ENSG00000115461	58	target_gene	1
331	ENO1	2023	ENSG00000074800	58	target_gene	1
332	EIF4H	7458	ENSG00000106682	58	target_gene	1
333	PAM	5066	ENSG00000145730	58	target_gene	1
334	PGK1	5230	ENSG00000102144	58	target_gene	1
335	UBE2E2	7325	ENSG00000182247	58	target_gene	1
336	ADAM9	8754	ENSG00000282230	58	target_gene	1
337	CHI3L1	1116	ENSG00000133048	58	target_gene	1
338	NAMPT	10135	ENSG00000105835	58	target_gene	1
339	FRMD5	84978	ENSG00000171877	58	target_gene	1
340	TMSB10	9168	ENSG00000034510	58	target_gene	1
341	SLC2A3	6515	ENSG00000059804	58	target_gene	1
342	ROR1	4919	ENSG00000185483	58	target_gene	1
343	ANXA2	302	ENSG00000182718	58	target_gene	1
344	GLUL	2752	ENSG00000135821	58	target_gene	1
345	ANKRD28	23243	ENSG00000206560	58	target_gene	1
346	CDKN2A	1029	ENSG00000147889	58	target_gene	1
347	ARRDC3	57561	ENSG00000113369	58	target_gene	1
348	FOXP1	27086	ENSG00000114861	60	regulator	2
349	TENM4	26011	ENSG00000149256	60	target_gene	2
350	CHL1	10752	ENSG00000134121	60	target_gene	2
351	F3	2152	ENSG00000117525	60	target_gene	2
352	ADAMTS9	56999	ENSG00000163638	60	target_gene	2
353	ZHX3	23051	ENSG00000174306	60	target_gene	2
354	EVA1C	59271	ENSG00000166979	60	target_gene	2
355	PRICKLE2	166336	ENSG00000163637	60	target_gene	2
356	BICD1	636	ENSG00000151746	60	target_gene	2
357	NR3C2	4306	ENSG00000151623	60	target_gene	2
358	LYST	1130	ENSG00000143669	60	target_gene	2
359	PTPRK	5796	ENSG00000273993	60	target_gene	2
360	FOXP1	27086	ENSG00000114861	61	regulator	1
361	CNTNAP3B	728577	ENSG00000154529	61	target_gene	1
362	MRPS6	64968	ENSG00000243927	61	target_gene	1
363	PDE4D	5144	ENSG00000113448	61	target_gene	1
364	RNF19A	25897	ENSG00000034677	61	target_gene	1
365	BNC2	54796	ENSG00000173068	61	target_gene	1
366	DDX1	1653	ENSG00000079785	61	target_gene	1
367	CALD1	800	ENSG00000122786	61	target_gene	1
368	NRCAM	4897	ENSG00000091129	61	target_gene	1
369	NEDD4L	23327	ENSG00000049759	61	target_gene	1
370	SLC2A3	6515	ENSG00000059804	61	target_gene	1
371	MFHAS1	9258	ENSG00000147324	61	target_gene	1
372	FOXP1	27086	ENSG00000114861	63	regulator	5
373	SMCHD1	23347	ENSG00000101596	63	target_gene	5
374	MON2	23041	ENSG00000061987	63	target_gene	5
375	OS9	10956	ENSG00000135506	63	target_gene	5
376	ARHGEF2	9181	ENSG00000116584	63	target_gene	5
377	ILF3	3609	ENSG00000129351	63	target_gene	5
378	EP400	57634	ENSG00000183495	63	target_gene	5
379	FOXP1	27086	ENSG00000114861	63	target_gene	5
380	SMARCC1	6599	ENSG00000173473	63	target_gene	5
381	SOX5	6660	ENSG00000134532	67	regulator	4
382	BUB1	699	ENSG00000169679	67	target_gene	4
383	TROAP	10024	ENSG00000135451	67	target_gene	4
384	TOP2A	7153	ENSG00000131747	67	target_gene	4
385	ASPM	259266	ENSG00000066279	67	target_gene	4
386	KIF23	9493	ENSG00000137807	67	target_gene	4
387	CDCA8	55143	ENSG00000134690	67	target_gene	4
388	PBK	55872	ENSG00000168078	67	target_gene	4
389	CENPF	1063	ENSG00000117724	67	target_gene	4
390	HMMR	3161	ENSG00000072571	67	target_gene	4
391	PRR11	55771	ENSG00000068489	67	target_gene	4
392	RACGAP1	29127	ENSG00000161800	67	target_gene	4
393	TTK	7272	ENSG00000112742	67	target_gene	4
394	GAS2L3	283431	ENSG00000139354	67	target_gene	4
395	NUSAP1	51203	ENSG00000137804	67	target_gene	4
396	LMO7	4008	ENSG00000136153	67	target_gene	4
397	NEIL3	55247	ENSG00000109674	67	target_gene	4
398	XRCC2	7516	ENSG00000196584	67	target_gene	4
399	NDC80	10403	ENSG00000080986	67	target_gene	4
400	DIAPH3	81624	ENSG00000139734	67	target_gene	4
401	ECT2	1894	ENSG00000114346	67	target_gene	4
402	SMC4	10051	ENSG00000113810	67	target_gene	4
403	SOX5	6660	ENSG00000134532	70	regulator	4
404	ZNF106	64397	ENSG00000103994	70	target_gene	4
405	ENY2	56943	ENSG00000120533	70	target_gene	4
406	APBB2	323	ENSG00000163697	70	target_gene	4
407	SNX13	23161	ENSG00000071189	70	target_gene	4
408	IFI44	10561	ENSG00000137965	70	target_gene	4
409	SP100	6672	ENSG00000067066	70	target_gene	4
410	HNMT	3176	ENSG00000150540	70	target_gene	4
411	TRIM22	10346	ENSG00000132274	70	target_gene	4
412	FSTL1	11167	ENSG00000163430	70	target_gene	4
413	NUCKS1	64710	ENSG00000069275	70	target_gene	4
414	SOX5	6660	ENSG00000134532	71	regulator	2
415	EVA1C	59271	ENSG00000166979	71	target_gene	2
416	TENM4	26011	ENSG00000149256	71	target_gene	2
417	CHL1	10752	ENSG00000134121	71	target_gene	2
418	NR3C2	4306	ENSG00000151623	71	target_gene	2
419	F3	2152	ENSG00000117525	71	target_gene	2
420	LYST	1130	ENSG00000143669	71	target_gene	2
421	ADAMTS9	56999	ENSG00000163638	71	target_gene	2
422	PTPRK	5796	ENSG00000273993	71	target_gene	2
423	ZHX3	23051	ENSG00000174306	71	target_gene	2
424	SOX5	6660	ENSG00000134532	72	regulator	2
425	RIMKLB	57494	ENSG00000166532	72	target_gene	2
426	KCND2	3751	ENSG00000184408	72	target_gene	2
427	TNRC6A	27327	ENSG00000090905	72	target_gene	2
428	PDE3A	5139	ENSG00000172572	72	target_gene	2
429	PKN2	5586	ENSG00000065243	72	target_gene	2
430	TMEM131	23505	ENSG00000075568	72	target_gene	2
431	RFTN2	130132	ENSG00000162944	72	target_gene	2
432	JARID2	3720	ENSG00000008083	72	target_gene	2
433	ZNF608	57507	ENSG00000168916	72	target_gene	2
434	RREB1	6239	ENSG00000124782	75	regulator	1
435	FEM1C	56929	ENSG00000145780	75	target_gene	1
436	QKI	9444	ENSG00000112531	75	target_gene	1
437	IGFBP5	3488	ENSG00000115461	75	target_gene	1
438	SMS	6611	ENSG00000102172	75	target_gene	1
439	TRIO	7204	ENSG00000038382	75	target_gene	1
440	SAMD4A	23034	ENSG00000020577	75	target_gene	1
441	LPP	4026	ENSG00000145012	75	target_gene	1
442	SLC2A3	6515	ENSG00000059804	75	target_gene	1
443	CAMK2D	817	ENSG00000145349	75	target_gene	1
444	VEGFA	7422	ENSG00000112715	75	target_gene	1
445	PTN	5764	ENSG00000105894	75	target_gene	1
446	ANKRD28	23243	ENSG00000206560	75	target_gene	1
447	CDKN2A	1029	ENSG00000147889	75	target_gene	1
448	NRCAM	4897	ENSG00000091129	75	target_gene	1
449	WWTR1	25937	ENSG00000018408	75	target_gene	1
450	KCNMA1	3778	ENSG00000156113	75	target_gene	1
451	RREB1	6239	ENSG00000124782	76	regulator	1
452	VEGFA	7422	ENSG00000112715	76	target_gene	1
453	ANXA2	302	ENSG00000182718	76	target_gene	1
454	IGFBP5	3488	ENSG00000115461	76	target_gene	1
455	FEM1C	56929	ENSG00000145780	76	target_gene	1
456	ENO1	2023	ENSG00000074800	76	target_gene	1
457	PAM	5066	ENSG00000145730	76	target_gene	1
458	ANKRD28	23243	ENSG00000206560	76	target_gene	1
459	CDKN2A	1029	ENSG00000147889	76	target_gene	1
460	NAMPT	10135	ENSG00000105835	76	target_gene	1
461	ARRDC3	57561	ENSG00000113369	76	target_gene	1
462	SLC2A3	6515	ENSG00000059804	76	target_gene	1
463	GRHL1	29841	ENSG00000134317	78	regulator	4
464	ZNF704	619279	ENSG00000164684	78	target_gene	4
465	ARL15	54622	ENSG00000185305	78	target_gene	4
466	SPSB4	92369	ENSG00000175093	78	target_gene	4
467	CHD7	55636	ENSG00000171316	78	target_gene	4
468	RAB27B	5874	ENSG00000041353	78	target_gene	4
469	PID1	55022	ENSG00000153823	78	target_gene	4
470	THSD7A	221981	ENSG00000005108	78	target_gene	4
471	ZNF423	23090	ENSG00000102935	79	regulator	2
472	SPRY1	10252	ENSG00000164056	79	target_gene	2
473	SPATS2L	26010	ENSG00000196141	79	target_gene	2
474	COL5A3	50509	ENSG00000080573	79	target_gene	2
475	CRYBG3	131544	ENSG00000080200	79	target_gene	2
476	ARHGAP26	23092	ENSG00000145819	79	target_gene	2
477	ZIC1	7545	ENSG00000152977	80	regulator	4
478	CACNG4	27092	ENSG00000075461	80	target_gene	4
479	AGAP1	116987	ENSG00000157985	80	target_gene	4
480	CLIP2	7461	ENSG00000106665	80	target_gene	4
481	CREB5	9586	ENSG00000146592	80	target_gene	4
482	REV3L	5980	ENSG00000009413	80	target_gene	4
483	ZEB1	6935	ENSG00000148516	80	target_gene	4
484	ST6GAL1	6480	ENSG00000073849	80	target_gene	4
485	MYO1E	4643	ENSG00000157483	80	target_gene	4
486	DOCK10	55619	ENSG00000135905	80	target_gene	4
487	RFX3	5991	ENSG00000080298	81	regulator	4
488	CACNG4	27092	ENSG00000075461	81	target_gene	4
489	NAV2	89797	ENSG00000166833	81	target_gene	4
490	MYO5C	55930	ENSG00000128833	81	target_gene	4
491	REV3L	5980	ENSG00000009413	81	target_gene	4
492	RNF180	285671	ENSG00000164197	81	target_gene	4
493	ZEB1	6935	ENSG00000148516	81	target_gene	4
494	WEE1	7465	ENSG00000166483	81	target_gene	4
495	ETV6	2120	ENSG00000139083	81	target_gene	4
496	GRID2	2895	ENSG00000152208	81	target_gene	4
497	AGAP1	116987	ENSG00000157985	81	target_gene	4
498	COL4A2	1284	ENSG00000134871	81	target_gene	4
499	ANKS1A	23294	ENSG00000064999	81	target_gene	4
500	MYO1E	4643	ENSG00000157483	81	target_gene	4
501	FOXJ3	22887	ENSG00000198815	84	regulator	1
502	ZFHX4	79776	ENSG00000091656	84	target_gene	1
503	TMEM41B	440026	ENSG00000166471	84	target_gene	1
504	RTN4	57142	ENSG00000115310	84	target_gene	1
505	UBL3	5412	ENSG00000122042	84	target_gene	1
506	PRAG1	157285	ENSG00000275342	84	target_gene	1
507	HNRNPM	4670	ENSG00000099783	84	target_gene	1
508	DENND4A	10260	ENSG00000174485	84	target_gene	1
509	WDR43	23160	ENSG00000163811	84	target_gene	1
510	HMBOX1	79618	ENSG00000147421	85	regulator	4
511	FGD4	121512	ENSG00000139132	85	target_gene	4
512	CDK5RAP2	55755	ENSG00000136861	85	target_gene	4
513	GPSM2	29899	ENSG00000121957	85	target_gene	4
514	UTY	7404	ENSG00000183878	85	target_gene	4
515	SATB2	23314	ENSG00000119042	85	target_gene	4
516	MPHOSPH9	10198	ENSG00000051825	85	target_gene	4
517	CDC42SE2	56990	ENSG00000158985	85	target_gene	4
518	AKAP7	9465	ENSG00000118507	85	target_gene	4
519	HMBOX1	79618	ENSG00000147421	87	regulator	1
520	IGFBP5	3488	ENSG00000115461	87	target_gene	1
521	CDKN2A	1029	ENSG00000147889	87	target_gene	1
522	GPR158	57512	ENSG00000151025	87	target_gene	1
523	NAMPT	10135	ENSG00000105835	87	target_gene	1
524	ARRDC3	57561	ENSG00000113369	87	target_gene	1
525	SLC2A3	6515	ENSG00000059804	87	target_gene	1
526	ROR1	4919	ENSG00000185483	87	target_gene	1
527	HMBOX1	79618	ENSG00000147421	88	regulator	5
528	TRA2A	29896	ENSG00000164548	88	target_gene	5
529	TNKS	8658	ENSG00000173273	88	target_gene	5
530	PAXBP1	94104	ENSG00000263141	88	target_gene	5
531	PIAS1	8554	ENSG00000033800	88	target_gene	5
532	PDS5B	23047	ENSG00000083642	88	target_gene	5
533	RERE	473	ENSG00000142599	88	target_gene	5
534	RFX7	64864	ENSG00000181827	89	regulator	4
535	MACROD2	140733	ENSG00000172264	89	target_gene	4
536	PRKN	5071	ENSG00000185345	89	target_gene	4
537	FOXO3	2309	ENSG00000118689	89	target_gene	4
538	ATP1B1	481	ENSG00000143153	89	target_gene	4
539	MXI1	4601	ENSG00000119950	89	target_gene	4
540	BMP2K	55589	ENSG00000138756	89	target_gene	4
541	PRRX1	5396	ENSG00000116132	91	regulator	2
542	SORBS1	10580	ENSG00000095637	91	target_gene	2
543	DPYSL3	1809	ENSG00000113657	91	target_gene	2
544	ADAMTS6	11174	ENSG00000049192	91	target_gene	2
545	PRRX1	5396	ENSG00000116132	91	target_gene	2
546	AHCYL1	10768	ENSG00000168710	91	target_gene	2
547	NAV1	89796	ENSG00000134369	91	target_gene	2
548	EWSR1	2130	ENSG00000182944	95	regulator	3
549	RPS8	6202	ENSG00000142937	95	target_gene	3
550	ENO1	2023	ENSG00000074800	95	target_gene	3
551	UBC	7316	ENSG00000150991	95	target_gene	3
552	CKB	1152	ENSG00000166165	95	target_gene	3
553	APOE	348	ENSG00000130203	95	target_gene	3
554	FTH1	2495	ENSG00000167996	95	target_gene	3
555	SPARC	6678	ENSG00000113140	95	target_gene	3
556	MARCKS	4082	ENSG00000277443	95	target_gene	3
557	PTMA	5757	ENSG00000187514	95	target_gene	3
558	TMSB10	9168	ENSG00000034510	95	target_gene	3
559	ACTB	60	ENSG00000075624	95	target_gene	3
560	EBF1	1879	ENSG00000164330	97	regulator	1
561	IGFBP5	3488	ENSG00000115461	97	target_gene	1
562	PGK1	5230	ENSG00000102144	97	target_gene	1
563	TRIO	7204	ENSG00000038382	97	target_gene	1
564	GPR158	57512	ENSG00000151025	97	target_gene	1
565	SAMD4A	23034	ENSG00000020577	97	target_gene	1
566	LPP	4026	ENSG00000145012	97	target_gene	1
567	CAMK2D	817	ENSG00000145349	97	target_gene	1
568	CD44	960	ENSG00000026508	97	target_gene	1
569	VEGFA	7422	ENSG00000112715	97	target_gene	1
570	GLUL	2752	ENSG00000135821	97	target_gene	1
571	NRCAM	4897	ENSG00000091129	97	target_gene	1
572	EBF1	1879	ENSG00000164330	98	regulator	4
573	CDK6	1021	ENSG00000105810	98	target_gene	4
574	ZNF385D	79750	ENSG00000151789	98	target_gene	4
575	TSPAN9	10867	ENSG00000011105	98	target_gene	4
576	PTPRG	5793	ENSG00000144724	98	target_gene	4
577	DENND2A	27147	ENSG00000146966	98	target_gene	4
578	MCC	4163	ENSG00000171444	98	target_gene	4
579	MEIS1	4211	ENSG00000143995	100	regulator	5
580	RAI14	26064	ENSG00000039560	100	target_gene	5
581	CAPN2	824	ENSG00000162909	100	target_gene	5
582	MYH9	4627	ENSG00000100345	100	target_gene	5
583	STK17A	9263	ENSG00000164543	100	target_gene	5
584	DUSP6	1848	ENSG00000139318	100	target_gene	5
585	STARD13	90627	ENSG00000133121	100	target_gene	5
586	ACSL3	2181	ENSG00000123983	100	target_gene	5
587	DPF3	8110	ENSG00000205683	100	target_gene	5
588	CPNE5	57699	ENSG00000124772	100	target_gene	5
589	MEIS1	4211	ENSG00000143995	101	regulator	2
590	TBCK	93627	ENSG00000145348	101	target_gene	2
591	JAKMIP2	9832	ENSG00000176049	101	target_gene	2
592	PRKN	5071	ENSG00000185345	101	target_gene	2
593	NAALADL2	254827	ENSG00000177694	101	target_gene	2
594	REPS1	85021	ENSG00000135597	101	target_gene	2
595	DDAH1	23576	ENSG00000153904	101	target_gene	2
596	SOX4	6659	ENSG00000124766	105	regulator	4
597	FOXP2	93986	ENSG00000128573	105	target_gene	4
598	ARHGEF28	64283	ENSG00000214944	105	target_gene	4
599	SOX5	6660	ENSG00000134532	105	target_gene	4
600	CBFA2T2	9139	ENSG00000078699	105	target_gene	4
601	ANK2	287	ENSG00000145362	105	target_gene	4
602	NFIB	4781	ENSG00000147862	105	target_gene	4
603	DCC	1630	ENSG00000187323	105	target_gene	4
604	PBX1	5087	ENSG00000185630	105	target_gene	4
605	NEDD4L	23327	ENSG00000049759	105	target_gene	4
606	ROBO2	6092	ENSG00000185008	105	target_gene	4
607	ZEB1	6935	ENSG00000148516	107	regulator	5
608	RAB3GAP1	22930	ENSG00000115839	107	target_gene	5
609	REV3L	5980	ENSG00000009413	107	target_gene	5
610	POU2F1	5451	ENSG00000143190	107	target_gene	5
611	MAP2	4133	ENSG00000078018	107	target_gene	5
612	PID1	55022	ENSG00000153823	107	target_gene	5
613	CLASP2	23122	ENSG00000163539	107	target_gene	5
614	GAB1	2549	ENSG00000109458	107	target_gene	5
615	COG6	57511	ENSG00000133103	107	target_gene	5
616	CHIC2	26511	ENSG00000109220	107	target_gene	5
617	BAZ2B	29994	ENSG00000123636	107	target_gene	5
618	PLEKHH2	130271	ENSG00000152527	107	target_gene	5
619	ZEB1	6935	ENSG00000148516	108	regulator	3
620	ENO1	2023	ENSG00000074800	108	target_gene	3
621	CKB	1152	ENSG00000166165	108	target_gene	3
622	UBC	7316	ENSG00000150991	108	target_gene	3
623	FTH1	2495	ENSG00000167996	108	target_gene	3
624	MARCKS	4082	ENSG00000277443	108	target_gene	3
625	PTMA	5757	ENSG00000187514	108	target_gene	3
626	TMSB10	9168	ENSG00000034510	108	target_gene	3
627	TMSB4X	7114	ENSG00000205542	108	target_gene	3
628	GAPDH	2597	ENSG00000111640	108	target_gene	3
629	ZEB1	6935	ENSG00000148516	109	regulator	2
630	PLCB1	23236	ENSG00000182621	109	target_gene	2
631	TNIK	23043	ENSG00000154310	109	target_gene	2
632	CALCRL	10203	ENSG00000064989	109	target_gene	2
633	NR3C2	4306	ENSG00000151623	109	target_gene	2
634	MAP3K5	4217	ENSG00000197442	109	target_gene	2
635	ADAMTS9	56999	ENSG00000163638	109	target_gene	2
636	LRRC4C	57689	ENSG00000148948	109	target_gene	2
637	THRB	7068	ENSG00000151090	111	regulator	4
638	AHI1	54806	ENSG00000135541	111	target_gene	4
639	SEC31A	22872	ENSG00000138674	111	target_gene	4
640	PDE1A	5136	ENSG00000115252	111	target_gene	4
641	SCFD2	152579	ENSG00000184178	111	target_gene	4
642	SND1	27044	ENSG00000197157	111	target_gene	4
643	CBLB	868	ENSG00000114423	111	target_gene	4
644	DLC1	10395	ENSG00000164741	111	target_gene	4
645	ADK	132	ENSG00000156110	111	target_gene	4
646	ATP8A1	10396	ENSG00000124406	111	target_gene	4
647	PTPRK	5796	ENSG00000273993	111	target_gene	4
648	THRB	7068	ENSG00000151090	112	regulator	3
649	RPS8	6202	ENSG00000142937	112	target_gene	3
650	UBC	7316	ENSG00000150991	112	target_gene	3
651	CKB	1152	ENSG00000166165	112	target_gene	3
652	TUBA1B	10376	ENSG00000123416	112	target_gene	3
653	RPL13	6137	ENSG00000167526	112	target_gene	3
654	FTH1	2495	ENSG00000167996	112	target_gene	3
655	SPARC	6678	ENSG00000113140	112	target_gene	3
656	ACTB	60	ENSG00000075624	112	target_gene	3
657	TMSB10	9168	ENSG00000034510	112	target_gene	3
658	BPTF	2186	ENSG00000171634	113	regulator	1
659	IGFBP5	3488	ENSG00000115461	113	target_gene	1
660	QKI	9444	ENSG00000112531	113	target_gene	1
661	IL1RAP	3556	ENSG00000196083	113	target_gene	1
662	NPAS3	64067	ENSG00000151322	113	target_gene	1
663	SMS	6611	ENSG00000102172	113	target_gene	1
664	TRIO	7204	ENSG00000038382	113	target_gene	1
665	CHI3L1	1116	ENSG00000133048	113	target_gene	1
666	SAMD4A	23034	ENSG00000020577	113	target_gene	1
667	LPP	4026	ENSG00000145012	113	target_gene	1
668	SLC2A3	6515	ENSG00000059804	113	target_gene	1
669	CD44	960	ENSG00000026508	113	target_gene	1
670	GRB10	2887	ENSG00000106070	113	target_gene	1
671	GLUL	2752	ENSG00000135821	113	target_gene	1
672	ANKRD28	23243	ENSG00000206560	113	target_gene	1
673	CDKN2A	1029	ENSG00000147889	113	target_gene	1
674	WWTR1	25937	ENSG00000018408	113	target_gene	1
675	KCNMA1	3778	ENSG00000156113	113	target_gene	1
676	DTNA	1837	ENSG00000134769	113	target_gene	1
677	BPTF	2186	ENSG00000171634	114	regulator	2
678	ERBIN	55914	ENSG00000112851	114	target_gene	2
679	SAT1	6303	ENSG00000130066	114	target_gene	2
680	ELL2	22936	ENSG00000118985	114	target_gene	2
681	DLG1	1739	ENSG00000075711	114	target_gene	2
682	NRP2	8828	ENSG00000118257	114	target_gene	2
683	FTL	2512	ENSG00000087086	114	target_gene	2
684	SAMD4A	23034	ENSG00000020577	114	target_gene	2
685	PAPOLA	10914	ENSG00000090060	114	target_gene	2
686	RBMS1	5937	ENSG00000153250	114	target_gene	2
687	BPTF	2186	ENSG00000171634	115	regulator	2
688	EVA1C	59271	ENSG00000166979	115	target_gene	2
689	BICD1	636	ENSG00000151746	115	target_gene	2
690	F3	2152	ENSG00000117525	115	target_gene	2
691	CHL1	10752	ENSG00000134121	115	target_gene	2
692	NR3C2	4306	ENSG00000151623	115	target_gene	2
693	ADAMTS9	56999	ENSG00000163638	115	target_gene	2
694	PTPRK	5796	ENSG00000273993	115	target_gene	2
695	ZHX3	23051	ENSG00000174306	115	target_gene	2
696	BPTF	2186	ENSG00000171634	116	regulator	1
697	COL6A2	1292	ENSG00000142173	116	target_gene	1
698	GALNT18	374378	ENSG00000110328	116	target_gene	1
699	PRICKLE1	144165	ENSG00000139174	116	target_gene	1
700	EMP1	2012	ENSG00000134531	116	target_gene	1
701	RASSF8	11228	ENSG00000123094	116	target_gene	1
702	NDRG1	10397	ENSG00000104419	116	target_gene	1
703	ONECUT1	3175	ENSG00000169856	117	regulator	1
704	IGFBP5	3488	ENSG00000115461	117	target_gene	1
705	NPAS3	64067	ENSG00000151322	117	target_gene	1
706	PGK1	5230	ENSG00000102144	117	target_gene	1
707	ANKRD28	23243	ENSG00000206560	117	target_gene	1
708	TRIO	7204	ENSG00000038382	117	target_gene	1
709	NRCAM	4897	ENSG00000091129	117	target_gene	1
710	WWTR1	25937	ENSG00000018408	117	target_gene	1
711	SAMD4A	23034	ENSG00000020577	117	target_gene	1
712	ONECUT1	3175	ENSG00000169856	118	regulator	4
713	ADGRL2	23266	ENSG00000117114	118	target_gene	4
714	PARP8	79668	ENSG00000151883	118	target_gene	4
715	SLC8A1	6546	ENSG00000183023	118	target_gene	4
716	ITFG1	81533	ENSG00000129636	118	target_gene	4
717	ROBO1	6091	ENSG00000169855	118	target_gene	4
718	KLHL4	56062	ENSG00000102271	118	target_gene	4
719	SLC1A3	6507	ENSG00000079215	118	target_gene	4
720	PBX1	5087	ENSG00000185630	120	regulator	1
721	ANXA2	302	ENSG00000182718	120	target_gene	1
722	IGFBP5	3488	ENSG00000115461	120	target_gene	1
723	FEM1C	56929	ENSG00000145780	120	target_gene	1
724	ENO1	2023	ENSG00000074800	120	target_gene	1
725	PGK1	5230	ENSG00000102144	120	target_gene	1
726	ADAM9	8754	ENSG00000282230	120	target_gene	1
727	FRMD5	84978	ENSG00000171877	120	target_gene	1
728	NAMPT	10135	ENSG00000105835	120	target_gene	1
729	TMSB10	9168	ENSG00000034510	120	target_gene	1
730	ARRDC3	57561	ENSG00000113369	120	target_gene	1
731	PBX1	5087	ENSG00000185630	121	regulator	4
732	TENM2	57451	ENSG00000145934	121	target_gene	4
733	PABPN1	8106	ENSG00000100836	121	target_gene	4
734	ELAVL2	1993	ENSG00000107105	121	target_gene	4
735	RASGEF1B	153020	ENSG00000138670	121	target_gene	4
736	RUNX1T1	862	ENSG00000079102	121	target_gene	4
737	SYT1	6857	ENSG00000067715	121	target_gene	4
738	PNISR	25957	ENSG00000132424	121	target_gene	4
739	ERC2	26059	ENSG00000187672	121	target_gene	4
740	MYCBP2	23077	ENSG00000005810	121	target_gene	4
741	PBX1	5087	ENSG00000185630	122	regulator	1
742	NPAS2	4862	ENSG00000170485	122	target_gene	1
743	SDK1	221935	ENSG00000146555	122	target_gene	1
744	EMP1	2012	ENSG00000134531	122	target_gene	1
745	NEBL	10529	ENSG00000078114	122	target_gene	1
746	COL6A1	1291	ENSG00000142156	122	target_gene	1
747	BACE2	25825	ENSG00000182240	122	target_gene	1
748	INSIG2	51141	ENSG00000125629	122	target_gene	1
749	PBX1	5087	ENSG00000185630	123	regulator	5
750	CAPZA2	830	ENSG00000198898	123	target_gene	5
751	TRA2B	6434	ENSG00000136527	123	target_gene	5
752	CCNT2	905	ENSG00000082258	123	target_gene	5
753	PDHX	8050	ENSG00000110435	123	target_gene	5
754	XPO1	7514	ENSG00000082898	123	target_gene	5
755	AMD1	262	ENSG00000123505	123	target_gene	5
756	PSMB7	5695	ENSG00000136930	123	target_gene	5
757	JUN	3725	ENSG00000177606	125	regulator	2
758	WIPF2	147179	ENSG00000171475	125	target_gene	2
759	IQGAP1	8826	ENSG00000140575	125	target_gene	2
760	SAT1	6303	ENSG00000130066	125	target_gene	2
761	NRP2	8828	ENSG00000118257	125	target_gene	2
762	FTL	2512	ENSG00000087086	125	target_gene	2
763	SAMD4A	23034	ENSG00000020577	125	target_gene	2
764	PAPOLA	10914	ENSG00000090060	125	target_gene	2
765	RBMS1	5937	ENSG00000153250	125	target_gene	2
766	E2F1	1869	ENSG00000101412	126	regulator	4
767	E2F1	1869	ENSG00000101412	126	target_gene	4
768	NPNT	255743	ENSG00000168743	126	target_gene	4
769	UHRF1	29128	ENSG00000276043	126	target_gene	4
770	DTL	51514	ENSG00000143476	126	target_gene	4
771	TBCD	6904	ENSG00000278759	126	target_gene	4
772	MYBL2	4605	ENSG00000101057	126	target_gene	4
773	HDAC2	3066	ENSG00000196591	126	target_gene	4
774	CHAF1A	10036	ENSG00000167670	126	target_gene	4
775	E2F1	1869	ENSG00000101412	127	regulator	4
776	IKBIP	121457	ENSG00000166130	127	target_gene	4
777	EXO1	9156	ENSG00000174371	127	target_gene	4
778	POLE	5426	ENSG00000177084	127	target_gene	4
779	CLSPN	63967	ENSG00000092853	127	target_gene	4
780	CHEK1	1111	ENSG00000149554	127	target_gene	4
781	SASS6	163786	ENSG00000156876	127	target_gene	4
782	FOXM1	2305	ENSG00000111206	127	target_gene	4
783	ATAD2	29028	ENSG00000156802	127	target_gene	4
784	E2F7	144455	ENSG00000165891	128	regulator	4
785	KIF15	56992	ENSG00000280610	128	target_gene	4
786	SPC24	147841	ENSG00000161888	128	target_gene	4
787	SUGP2	10147	ENSG00000064607	128	target_gene	4
788	CENPU	79682	ENSG00000151725	128	target_gene	4
789	CHEK1	1111	ENSG00000149554	128	target_gene	4
790	NR6A1	2649	ENSG00000148200	129	regulator	2
791	FUT9	10690	ENSG00000172461	129	target_gene	2
792	PPP1R9A	55607	ENSG00000158528	129	target_gene	2
793	PIK3C2A	5286	ENSG00000011405	129	target_gene	2
794	ATP13A4	84239	ENSG00000127249	129	target_gene	2
795	CPQ	10404	ENSG00000104324	129	target_gene	2
796	CTNND2	1501	ENSG00000169862	129	target_gene	2
797	CAMK2G	818	ENSG00000148660	129	target_gene	2
798	RORA	6095	ENSG00000069667	130	regulator	2
799	ALDH1L1	10840	ENSG00000144908	130	target_gene	2
800	ACO2	50	ENSG00000100412	130	target_gene	2
801	KIF5C	3800	ENSG00000276734	130	target_gene	2
802	ARNTL	406	ENSG00000133794	130	target_gene	2
803	CCDC91	55297	ENSG00000123106	130	target_gene	2
804	PTPRE	5791	ENSG00000132334	130	target_gene	2
805	LRBA	987	ENSG00000198589	130	target_gene	2
806	ARHGAP5	394	ENSG00000100852	130	target_gene	2
807	FRMD6	122786	ENSG00000139926	130	target_gene	2
808	SGSM2	9905	ENSG00000141258	130	target_gene	2
809	RORA	6095	ENSG00000069667	132	regulator	3
810	ENO1	2023	ENSG00000074800	132	target_gene	3
811	UBC	7316	ENSG00000150991	132	target_gene	3
812	TUBA1B	10376	ENSG00000123416	132	target_gene	3
813	SPARC	6678	ENSG00000113140	132	target_gene	3
814	MARCKS	4082	ENSG00000277443	132	target_gene	3
815	PTMA	5757	ENSG00000187514	132	target_gene	3
816	UBB	7314	ENSG00000170315	132	target_gene	3
817	TMSB4X	7114	ENSG00000205542	132	target_gene	3
818	GAPDH	2597	ENSG00000111640	132	target_gene	3
819	BBX	56987	ENSG00000114439	136	regulator	1
820	ANXA2	302	ENSG00000182718	136	target_gene	1
821	IGFBP5	3488	ENSG00000115461	136	target_gene	1
822	ENO1	2023	ENSG00000074800	136	target_gene	1
823	ANKRD28	23243	ENSG00000206560	136	target_gene	1
824	CDKN2A	1029	ENSG00000147889	136	target_gene	1
825	ADAM9	8754	ENSG00000282230	136	target_gene	1
826	FRMD5	84978	ENSG00000171877	136	target_gene	1
827	TMSB10	9168	ENSG00000034510	136	target_gene	1
828	ARRDC3	57561	ENSG00000113369	136	target_gene	1
829	ROR1	4919	ENSG00000185483	136	target_gene	1
830	TCF4	6925	ENSG00000196628	137	regulator	1
831	VEGFA	7422	ENSG00000112715	137	target_gene	1
832	GRB10	2887	ENSG00000106070	137	target_gene	1
833	FEM1C	56929	ENSG00000145780	137	target_gene	1
834	IGFBP5	3488	ENSG00000115461	137	target_gene	1
835	ENO1	2023	ENSG00000074800	137	target_gene	1
836	ADAM9	8754	ENSG00000282230	137	target_gene	1
837	FRMD5	84978	ENSG00000171877	137	target_gene	1
838	NAMPT	10135	ENSG00000105835	137	target_gene	1
839	ARRDC3	57561	ENSG00000113369	137	target_gene	1
840	TCF4	6925	ENSG00000196628	138	regulator	2
841	TPCN1	53373	ENSG00000186815	138	target_gene	2
842	SLC25A13	10165	ENSG00000004864	138	target_gene	2
843	FUT10	84750	ENSG00000172728	138	target_gene	2
844	PCBD2	84105	ENSG00000132570	138	target_gene	2
845	FAM13A	10144	ENSG00000138640	138	target_gene	2
846	ERO1B	56605	ENSG00000086619	138	target_gene	2
847	BCAR3	8412	ENSG00000137936	138	target_gene	2
848	IKZF2	22807	ENSG00000030419	141	regulator	5
849	RAB3GAP1	22930	ENSG00000115839	141	target_gene	5
850	REV3L	5980	ENSG00000009413	141	target_gene	5
851	CHD7	55636	ENSG00000171316	141	target_gene	5
852	MAP2	4133	ENSG00000078018	141	target_gene	5
853	PID1	55022	ENSG00000153823	141	target_gene	5
854	GAB1	2549	ENSG00000109458	141	target_gene	5
855	CHD2	1106	ENSG00000173575	141	target_gene	5
856	CHIC2	26511	ENSG00000109220	141	target_gene	5
857	BAZ2B	29994	ENSG00000123636	141	target_gene	5
858	KDM4B	23030	ENSG00000127663	141	target_gene	5
859	CRB1	23418	ENSG00000134376	141	target_gene	5
860	IKZF2	22807	ENSG00000030419	142	regulator	2
861	PHYHIPL	84457	ENSG00000165443	142	target_gene	2
862	ARL15	54622	ENSG00000185305	142	target_gene	2
863	RALYL	138046	ENSG00000184672	142	target_gene	2
864	NFIB	4781	ENSG00000147862	142	target_gene	2
865	PBX3	5090	ENSG00000167081	142	target_gene	2
866	FOXP1	27086	ENSG00000114861	142	target_gene	2
867	GPM6A	2823	ENSG00000150625	142	target_gene	2
868	NAV3	89795	ENSG00000067798	142	target_gene	2
869	IKZF2	22807	ENSG00000030419	143	regulator	4
870	PRKDC	5591	ENSG00000253729	143	target_gene	4
871	DENND5A	23258	ENSG00000184014	143	target_gene	4
872	THOC2	57187	ENSG00000125676	143	target_gene	4
873	POLA1	5422	ENSG00000101868	143	target_gene	4
874	CDK4	1019	ENSG00000135446	143	target_gene	4
875	NSD2	7468	ENSG00000109685	143	target_gene	4
876	FUS	2521	ENSG00000089280	143	target_gene	4
877	RRM1	6240	ENSG00000167325	143	target_gene	4
878	IKZF2	22807	ENSG00000030419	144	regulator	2
879	ITGA7	3679	ENSG00000135424	144	target_gene	2
880	MAPK10	5602	ENSG00000109339	144	target_gene	2
881	SEMA5B	54437	ENSG00000082684	144	target_gene	2
882	RBPMS	11030	ENSG00000157110	144	target_gene	2
883	ATP1A2	477	ENSG00000018625	144	target_gene	2
884	CHODL	140578	ENSG00000154645	144	target_gene	2
885	SRSF6	6431	ENSG00000124193	144	target_gene	2
886	PLCH1	23007	ENSG00000114805	144	target_gene	2
887	SOX9	6662	ENSG00000125398	146	regulator	3
888	RPS8	6202	ENSG00000142937	146	target_gene	3
889	ENO1	2023	ENSG00000074800	146	target_gene	3
890	UBC	7316	ENSG00000150991	146	target_gene	3
891	RPL13	6137	ENSG00000167526	146	target_gene	3
892	PTMA	5757	ENSG00000187514	146	target_gene	3
893	UBB	7314	ENSG00000170315	146	target_gene	3
894	TMSB10	9168	ENSG00000034510	146	target_gene	3
895	CKB	1152	ENSG00000166165	146	target_gene	3
896	TUBA1B	10376	ENSG00000123416	146	target_gene	3
897	FTH1	2495	ENSG00000167996	146	target_gene	3
898	SPARC	6678	ENSG00000113140	146	target_gene	3
899	MARCKS	4082	ENSG00000277443	146	target_gene	3
900	ACTB	60	ENSG00000075624	146	target_gene	3
901	TMSB4X	7114	ENSG00000205542	146	target_gene	3
902	GAPDH	2597	ENSG00000111640	146	target_gene	3
903	BDP1	55814	ENSG00000274803	148	regulator	5
904	LRPPRC	10128	ENSG00000138095	148	target_gene	5
905	SNX13	23161	ENSG00000071189	148	target_gene	5
906	KIF2A	3796	ENSG00000068796	148	target_gene	5
907	XRN1	54464	ENSG00000114127	148	target_gene	5
908	PUM1	9698	ENSG00000134644	148	target_gene	5
909	MYBL1	4603	ENSG00000185697	150	regulator	4
910	LIN9	286826	ENSG00000183814	150	target_gene	4
911	DBF4	10926	ENSG00000006634	150	target_gene	4
912	CCDC150	284992	ENSG00000144395	150	target_gene	4
913	HNRNPLL	92906	ENSG00000143889	150	target_gene	4
914	SLC25A40	55972	ENSG00000075303	150	target_gene	4
915	THRA	7067	ENSG00000126351	152	regulator	3
916	CKB	1152	ENSG00000166165	152	target_gene	3
917	UBC	7316	ENSG00000150991	152	target_gene	3
918	TUBA1B	10376	ENSG00000123416	152	target_gene	3
919	PTMA	5757	ENSG00000187514	152	target_gene	3
920	TMSB10	9168	ENSG00000034510	152	target_gene	3
921	YY1	7528	ENSG00000100811	153	regulator	3
922	ENO1	2023	ENSG00000074800	153	target_gene	3
923	UBC	7316	ENSG00000150991	153	target_gene	3
924	RPL13	6137	ENSG00000167526	153	target_gene	3
925	PTMA	5757	ENSG00000187514	153	target_gene	3
926	TMSB10	9168	ENSG00000034510	153	target_gene	3
927	TUBA1B	10376	ENSG00000123416	153	target_gene	3
928	FTH1	2495	ENSG00000167996	153	target_gene	3
929	MARCKS	4082	ENSG00000277443	153	target_gene	3
930	ACTB	60	ENSG00000075624	153	target_gene	3
931	TMSB4X	7114	ENSG00000205542	153	target_gene	3
932	GAPDH	2597	ENSG00000111640	153	target_gene	3
933	YY1	7528	ENSG00000100811	154	regulator	3
934	HSP90AA1	3320	ENSG00000080824	154	target_gene	3
935	DNMT1	1786	ENSG00000130816	154	target_gene	3
936	TUBA1B	10376	ENSG00000123416	154	target_gene	3
937	PDGFRA	5156	ENSG00000134853	154	target_gene	3
938	CALM1	801	ENSG00000198668	154	target_gene	3
939	PPIA	5478	ENSG00000196262	154	target_gene	3
940	HMGN2	3151	ENSG00000198830	154	target_gene	3
941	HSP90AB1	3326	ENSG00000096384	154	target_gene	3
942	NR3C1	2908	ENSG00000113580	155	regulator	2
943	GLIS3	169792	ENSG00000107249	155	target_gene	2
944	QKI	9444	ENSG00000112531	155	target_gene	2
945	LSAMP	4045	ENSG00000185565	155	target_gene	2
946	ITPR2	3709	ENSG00000123104	155	target_gene	2
947	ADGRB3	577	ENSG00000135298	155	target_gene	2
948	ARHGEF4	50649	ENSG00000136002	155	target_gene	2
949	CD44	960	ENSG00000026508	155	target_gene	2
950	PDE4DIP	9659	ENSG00000178104	155	target_gene	2
951	LIFR	3977	ENSG00000113594	155	target_gene	2
952	FMN2	56776	ENSG00000155816	155	target_gene	2
953	DTNA	1837	ENSG00000134769	155	target_gene	2
954	NFIA	4774	ENSG00000162599	158	regulator	4
955	CDK6	1021	ENSG00000105810	158	target_gene	4
956	HIP1	3092	ENSG00000127946	158	target_gene	4
957	CREB5	9586	ENSG00000146592	158	target_gene	4
958	DSCAM	1826	ENSG00000171587	158	target_gene	4
959	DSEL	92126	ENSG00000262102	158	target_gene	4
960	THSD7A	221981	ENSG00000005108	158	target_gene	4
961	NFIA	4774	ENSG00000162599	159	regulator	5
962	MAML3	55534	ENSG00000196782	159	target_gene	5
963	STOX2	56977	ENSG00000173320	159	target_gene	5
964	NFIA	4774	ENSG00000162599	159	target_gene	5
965	ZNF462	58499	ENSG00000148143	159	target_gene	5
966	NEDD4L	23327	ENSG00000049759	159	target_gene	5

## Sheet: Supplementary_Table4
Supplementary Table 4. FIRM analysis (mIRNAs)
No.	regulon_ID	reg.upactive.timesframe	timeframe.cat	regulon_metagroup_ID	PITA.miRNA	PITA.percent.targets	PITA.pval	PITA.mature.seq.ids	TargetScan.miRNA	TargetScan.percent.targets	TargetScan.pval	TargetScan.mature.seq.ids
1	122	early	1	1	hsa-mir-622	0.285714	0.001313	MIMAT0003291	hsa-mir-647	0.75	0.00016987	MIMAT0003317
2	117	early	1	1	hsa-mir-608	0.222222	0.000119491	MIMAT0003276	hsa-mir-33b	0.111111	0
3	120	early	1	1	hsa-mir-411	0.2	0.000463925		hsa-mir-33b	0.0909091	0
4	116	early	1	1	hsa-mir-1307 hsa-mir-658	0.166667	0.000158907	MIMAT0003336	hsa-mir-583	0.714286	0.00293384	MIMAT0003248
5	56	early,midC	1	1	hsa-mir-1250	0.166667	0		hsa-mir-146b	0.285714	0.000288894
6	87	early	1	1	hsa-mir-937	0.125	0		hsa-mir-33b	0.125	0
7	26	early,midC	1	1	hsa-mir-609	0.125	0	MIMAT0003277	hsa-mir-590-3p	1	0	MIMAT0004801
8	84	early,midC	1	1	hsa-mir-1250	0.125	0		hsa-mir-455-3p	0.555556	0.00259806	MIMAT0004784
9	137	early	1	1	hsa-mir-423-3	0.111111	0	MIMAT0001340	hsa-mir-33b	0.1	0
10	55	early,midC	1	1	hsa-mir-609	0.111111	0	MIMAT0003277	hsa-mir-562	0.8	1.25661e-06	MIMAT0003226
11	61	early	1	1	hsa-mir-609	0.1	0	MIMAT0003277	hsa-mir-200b	0.818182	2.2614e-06
12	136	early	1	1	hsa-mir-937	0.1	0		hsa-mir-33b	0.0909091	0
13	76	early	1	1	hsa-mir-423-3 hsa-mir-937	0.0909091	0	MIMAT0001340	hsa-mir-33b	0.0833333	0
14	97	early	1	1	hsa-mir-423-3 hsa-mir-525-3 hsa-mir-524-3	0.0833333	0	MIMAT0001340 MIMAT0002839 MIMAT0002850	hsa-mir-33b	0.0833333	0
15	38	early	1	1	hsa-mir-423-3	0.0833333	0	MIMAT0001340	hsa-mir-33b	0.0769231	0
16	54	early	1	1	hsa-mir-423-3 hsa-mir-937	0.0714286	0	MIMAT0001340	hsa-mir-20b hsa-mir-106b	0.0625	0.0029957
17	47	early,midB,midC	1	1	hsa-mir-423-3 hsa-mir-887	0.0666667	0	MIMAT0001340	hsa-mir-33b	0.0666667	0
18	40	early	1	1	hsa-mir-423-3 hsa-mir-184 hsa-mir-566 hsa-mir-95 hsa-mir-675	0.0625	0	MIMAT0001340 MIMAT0000454	hsa-mir-1181	0.0625	0	MIMAT0005826
19	75	early	1	1	hsa-mir-423-3 hsa-mir-937 hsa-mir-585	0.0588235	0	MIMAT0001340	hsa-mir-33b	0.0588235	0
20	50	early	1	1	hsa-mir-525-3 hsa-mir-566 hsa-mir-1280 hsa-mir-95 hsa-mir-524-3	0.0588235	0	MIMAT0002839 MIMAT0002850	hsa-mir-671-3p	0.176471	3.39815e-05	MIMAT0004819
21	58	early	1	1	hsa-mir-937	0.0555556	0		hsa-mir-33b	0.05	0
22	14	early	1	1	hsa-mir-423-3 hsa-mir-525-3 hsa-mir-566 hsa-mir-95 hsa-mir-524-3	0.0555556	0	MIMAT0001340 MIMAT0002839 MIMAT0002850	hsa-mir-671-3p	0.166667	4.34686e-05	MIMAT0004819
23	113	early,midC	1	1	hsa-mir-937 hsa-mir-585	0.0555556	0		hsa-mir-33b	0.0526316	0
24	23	early	1	1	hsa-mir-1280	0.05	0		hsa-mir-30	0.35	5.19471e-05
25	35	early	1	1	hsa-mir-525-3 hsa-mir-524-3	0.05	0	MIMAT0002839 MIMAT0002850	hsa-mir-548m	0.6	0.000180686	MIMAT0005917
26	15	early	1	1	hsa-mir-525-3 hsa-mir-1280 hsa-mir-524-3	0.0454545	0	MIMAT0002839 MIMAT0002850	hsa-mir-1245	0.454545	0.000243013	MIMAT0005897
27	7	early,midA,midB	1	2	hsa-mir-202	0.285714	0.00158309		hsa-mir-508-3p	0.571429	0.000843162	MIMAT0002880
28	17	early,midA,midB,midC	1	2	hsa-mir-760	0.214286	0.000410614	MIMAT0004957	hsa-mir-127-3p	0.133333	0.000452328	MIMAT0000446
29	2	early,midA,midB,midC	1	2	hsa-mir-638 hsa-mir-652	0.142857	0	MIMAT0003308	hsa-mir-520e	0.285714	7.31729e-06	MIMAT0002867
30	20	early,midA,midB	1	2	hsa-mir-1277	0.111111	0		hsa-mir-93	0.222222	0.000676164
31	125	early,midB,midC	1	2	hsa-mir-371-3	0.111111	0		hsa-mir-302	0.111111	0.000907545	MIMAT0005931 MIMAT0005932
32	114	early,midA,midB,midC	1	2	hsa-mir-371-3	0.1	0		hsa-mir-220b	0.5	0.00163339
33	5	early,midA,midB,midC	1	2	hsa-mir-887	0.0833333	0		hsa-mir-373	0.166667	0.000893084
34	112	early	1	3	hsa-mir-1225	0.25	0.000463925		hsa-let-7b	0.111111	0.00611113
35	152	early	1	3	hsa-mir-886-3	0.2	0		hsa-mir-886-3p	0.333333	0.000945159
36	132	early	1	3	hsa-mir-891	0.125	0	MIMAT0004913	hsa-mir-206	0.2	0.00161739	MIMAT0000462
37	4	early	1	3	hsa-mir-891	0.125	0	MIMAT0004913	hsa-mir-206	0.2	0.00161739	MIMAT0000462
38	108	early	1	3	hsa-mir-483	0.111111	0.000381376		hsa-mir-206	0.2	0.00161739	MIMAT0000462
39	95	early,midC	1	3	hsa-mir-483	0.111111	0.000381376		hsa-mir-1228	0.4	0.0169187
40	153	early	1	3	hsa-mir-483	0.1	0.00047672		hsa-mir-206	0.166667	0.00287345	MIMAT0000462
41	146	early	1	3	hsa-mir-891	0.0769231	0	MIMAT0004913	hsa-mir-206	0.133333	0.00566873	MIMAT0000462
42	6	early,midB,midC	1	4	hsa-mir-375	0.166667	0		hsa-mir-1306	0.333333	0.000122148
43	89	early,midC	1	4	hsa-mir-1298	0.166667	0		hsa-mir-607	1	0	MIMAT0003275
44	143	early,midA,lateA,lateB	1	4	hsa-mir-658	0.142857	0.000222469	MIMAT0003336	hsa-mir-548h	0.333333	0.00175519
45	148	early	1	5	hsa-mir-377	0.75	5.01655e-05		hsa-mir-302b hsa-mir-607 hsa-mir-377	0.166667	0	MIMAT0003275
46	28	early	1	5	hsa-mir-555	0.4	8.59488e-05	MIMAT0003219	hsa-mir-30d	0.166667	0.000127275
47	159	early,midC,lateB	1	5	hsa-mir-1178	0.4	0.000320188		hsa-mir-455-3p	0.8	0.00027617	MIMAT0004784
48	63	early,lateB	1	5	hsa-mir-659	0.375	0.000204281		hsa-mir-296	0.625	1.45542e-05
49	123	early	1	5	hsa-mir-554	0.142857	0.000222469	MIMAT0003217	hsa-mir-148b	0.125	0.00070685
50	88	early,midA,lateB	1	5	hsa-mir-611 hsa-mir-208b hsa-mir-720 hsa-mir-208	0.142857	0.000222469	MIMAT0003279	hsa-mir-491 hsa-mir-137 hsa-mir-597	0.571429	0.00354433
51	10	early,midC	1	5	hsa-mir-563 hsa-mir-147b	0.111111	0.000381376	MIMAT0003227	hsa-mir-210	0.3	0.000304678
52	142	midC,lateA	2	2	hsa-mir-200b hsa-mir-200	0.888889	3.48505e-08		hsa-mir-144	0.888889	1.66948e-05
53	91	midB,midC	2	2	hsa-mir-1248	0.5	0.000119098	MIMAT0005900	hsa-mir-548c-3p hsa-mir-125a-3p hsa-mir-642 hsa-mir-1248	1	0	MIMAT0003285 MIMAT0004602 MIMAT0005900
54	155	midB,midC	2	2	hsa-mir-660	0.363636	9.72237e-06		hsa-mir-1300	0.818182	1.04737e-05
55	144	midC,lateA	2	2	hsa-mir-615	0.222222	6.16543e-06		hsa-mir-127-3p	0.222222	8.59071e-05	MIMAT0000446
56	42	midB,midC	2	2	hsa-mir-184 hsa-mir-675	0.2	0	MIMAT0000454	hsa-mir-1181	0.166667	0	MIMAT0005826
57	101	midA,midB,midC	2	2	hsa-mir-1238	0.166667	0.000473784		hsa-mir-200	0.428571	1.96884e-05
58	129	midA,midB,midC	2	2	hsa-mir-523	0.166667	0		hsa-mir-219-2-3p	0.75	1.97731e-05
59	79	midA,midC,lateA	2	2	hsa-mir-518d-3 hsa-mir-518f hsa-mir-518 hsa-mir-518b hsa-mir-503 hsa-mir-885-3 hsa-mir-518a-3	0.166667	0.000473784	MIMAT0002864 MIMAT0002844 MIMAT0002844 MIMAT0004948 MIMAT0002863	hsa-mir-655	1	0
60	109	midA,midB,midC	2	2	hsa-mir-516	0.142857	0		hsa-mir-599	0.714286	0.00104	MIMAT0003267
61	138	midA,midB,midC,lateA,lateB	2	2	hsa-mir-614	0.142857	0.000222469	MIMAT0003282	hsa-mir-107 hsa-mir-502-3p hsa-mir-30d	0.125	0.00023758	MIMAT0000104 MIMAT0004775
62	130	midA,midB,midC	2	2	hsa-mir-337	0.111111	0.000381376		hsa-mir-93	0.272727	4.36927e-05
63	115	midA,midB,midC	2	2	hsa-mir-1277	0.111111	0		hsa-mir-516a-3p	0.666667	0.000349256	MIMAT0006778
64	71	midA,midB,midC	2	2	hsa-mir-1277	0.1	0		hsa-mir-29b hsa-mir-602	0.3	0.00037698	MIMAT0003270
65	72	midB,midC	2	2	hsa-mir-638 hsa-mir-652	0.1	0	MIMAT0003308	hsa-mir-181d	0.3	0.000557642
66	60	midA,midB,midC	2	2	hsa-mir-1277	0.0833333	0		hsa-mir-612	0.5	0.000188543	MIMAT0003280
67	24	midA,midC,lateA	2	4	hsa-mir-487	0.5	0.000140209		hsa-mir-30	0.333333	0.00334843
68	78	midB,lateA,lateB	2	4	hsa-mir-641	0.5	0.000644512	MIMAT0003311	hsa-mir-449	0.375	0.000237483	MIMAT0001541
69	11	midA,lateA,lateB	2	4	hsa-mir-150	0.4	0.000568139		hsa-mir-449b	0.125	0
70	8	midA,lateA,lateB	2	4	hsa-mir-564	0.333333	0.000190101	MIMAT0003228	hsa-mir-106b	0.111111	0.000907545
71	158	midB,lateB	2	4	hsa-mir-650	0.285714	0.000400781	MIMAT0003320	hsa-mir-597	0.857143	7.78651e-06
72	128	midA,lateA,lateB	2	4	hsa-mir-337	0.25	6.35627e-05		hsa-mir-30b	0.6	0.000501769
73	70	midA,midC,lateA	2	4	hsa-mir-876	0.222222	0.000935233		hsa-mir-1229	0.636364	0.000279256
74	150	midA,lateA,lateB	2	4	hsa-mir-323	0.2	0.000316346		hsa-mir-519c-3p	0.166667	0.000755255	MIMAT0002832
75	67	midA,lateA,lateB	2	4	hsa-mir-219	0.2	0.00504124		hsa-mir-106b	0.0454545	0.00571812
76	98	midA,lateA,lateB	2	4	hsa-mir-525-3 hsa-mir-524-3	0.166667	0	MIMAT0002839 MIMAT0002850	hsa-mir-215	0.142857	0
77	126	midA,lateA,lateB	2	4	hsa-mir-1225-3	0.142857	0.00066227	MIMAT0005573	hsa-mir-148b	0.125	0.00070685
78	127	midA,midB,lateA,lateB	2	4	hsa-mir-1225-3	0.142857	0.00066227	MIMAT0005573	hsa-mir-148b	0.111111	0.000907545
79	1	midA,midB,midC	2	4	hsa-mir-375	0.142857	0		hsa-mir-520e	0.125	0.00140201	MIMAT0002867
80	121	midB,midC	2	4	hsa-mir-1180	0.111111	0		hsa-mir-195	0.3	4.17765e-05
81	105	midA,midB,midC	2	4	hsa-mir-375	0.1	0		hsa-mir-212	0.454545	7.30509e-05
82	80	midB,lateA,lateB	2	4	hsa-mir-487b	0.1	0		hsa-mir-564	0.5	1.07552e-05	MIMAT0003228
83	111	midC,lateA	2	4	hsa-mir-1277	0.1	0		hsa-mir-1283	0.636364	0.000645748	MIMAT0005799
84	100	midA,lateA	2	5	hsa-mir-450	0.2	3.48029e-05		hsa-mir-665	0.7	0.000144132	MIMAT0004952
85	154	lateA,lateB	3	3	hsa-mir-563	0.125	0.000296626	MIMAT0003227	hsa-mir-887	0.333333	0.000117097
86	27	lateA,lateB	3	4	hsa-mir-610	0.333333	0.000398334	MIMAT0003278	hsa-mir-485-3p	0.833333	8.05856e-05	MIMAT0002176
87	85	lateA,lateB	3	4	hsa-mir-208b hsa-mir-208	0.125	0.000296626		hsa-mir-548	0.111111	0	MIMAT0005882 MIMAT0005889 MIMAT0005916 MIMAT0005917 MIMAT0005934 MIMAT0005935 MIMAT0011163 MIMAT0014987 MIMAT0015013 MIMAT0015020 MIMAT0015060 MIMAT0018354 MIMAT0018446
88	118	lateA,lateB	3	4	hsa-mir-923 hsa-mir-572	0.125	0.000881657	MIMAT0003237	hsa-mir-20b	0.125	0.00070685
89	32	lateA,lateB	3	4	hsa-mir-1234	0.111111	0		hsa-mir-1259	0.777778	3.04685e-05
90	81	lateA,lateB	3	4	hsa-mir-1307	0.0833333	0.00069919		hsa-mir-518d-3p	0.0769231	0	MIMAT0002864
91	41	lateB	3	5	hsa-mir-184 hsa-mir-675	0.2	0	MIMAT0000454	hsa-mir-1181	0.166667	0	MIMAT0005826
92	141	lateB	3	5	hsa-mir-1204	0.0909091	0	MIMAT0005868	hsa-mir-520d-3p	0.166667	4.5635e-05	MIMAT0002856
93	107	lateB	3	5	hsa-mir-1204	0.0909091	0	MIMAT0005868	hsa-mir-200	0.0833333	0.00056001

## Sheet: Supplementary_Table5
Supplementary Table 5. Comparison of regulon TFs and CRISPR-Cas9 knock-out screen of 1,445 TFs and the overlap with gbmSYGNAL network
TF Gene symbol	Relevant to proliferation	Differentially expressed (GBM v. normal tissue)	Disease relevant TF	GBM relevant TF	Overlapping scSYGNAL TF
AATF	1	0	0	1	0
ADNP	0	0	0	0	0
ADNP2	0	0	0	0	0
AEBP1	0	1	0	1	0
AEBP2	1	0	0	1	0
AFF1	1	0	0	1	0
AFF3	0	0	0	0	0
AFF4	0	0	0	0	0
AHR	0	1	0	1	0
AIRE	0	0	0	0	0
ALS2CR8	1	0	0	1	0
ALX1	0	0	0	0	0
ALX3	0	0	0	0	0
ALX4	0	0	0	0	0
ANHX	0	0	0	0	0
ANKRD30A	0	0	0	0	0
AR	0	1	0	1	1
ARGFX	0	0	0	0	0
ARHGAP35	0	0	0	0	0
ARID3A	0	0	0	0	0
ARID4A	0	0	0	0	0
ARID5B	1	0	0	1	0
ARNT	1	0	0	1	0
ARNT2	0	1	0	1	0
ARNTL	0	0	0	0	0
ARNTL2	0	0	0	0	0
ARX	0	0	0	0	0
ASCL1	0	1	0	1	0
ASCL2	0	0	1	1	0
ASCL3	0	0	0	0	0
ASCL4	0	0	0	0	0
ASH1L	0	0	0	0	0
ATF1	0	0	0	0	0
ATF2	1	0	0	1	0
ATF3	0	1	0	1	0
ATF4	0	0	0	0	0
ATF5	0	1	0	1	0
ATF6	0	0	0	0	0
ATF6B	0	0	0	0	0
ATF7	0	0	0	0	0
ATOH1	0	0	0	0	0
ATOH7	1	0	0	1	0
BACH1	0	0	0	0	0
BACH2	1	0	0	1	0
BARHL1	1	0	0	1	0
BARHL2	0	0	0	0	0
BARX1	0	0	0	0	0
BARX2	0	0	0	0	0
BATF	0	1	0	1	0
BATF2	0	1	0	1	0
BATF3	1	0	0	1	0
BBX	0	0	0	0	1
BCL11A	0	0	0	0	0
BCL11B	0	0	0	0	0
BCL3	0	1	0	1	0
BCL6	1	1	0	1	0
BCL6B	0	0	0	0	0
BCLAF1	1	0	0	1	0
BHLHA15	0	0	0	0	0
BHLHE22	0	0	0	0	0
BHLHE40	0	0	0	0	0
BHLHE41	1	0	0	1	0
BLZF1	1	0	0	1	0
BMP2	0	0	0	0	0
BNC1	0	0	0	0	0
BNC2	0	0	0	0	0
BRD8	1	0	0	1	0
BSX	1	0	0	1	0
BTAF1	1	0	0	1	0
BUD31	1	1	0	1	0
C11orf9	0	1	0	1	0
C14orf43	1	0	0	1	0
C1orf85	0	1	0	1	0
CAMTA1	0	0	0	0	0
CAMTA2	0	0	0	0	0
CASZ1	1	0	0	1	0
CBFA2T2	0	0	0	0	0
CBFA2T3	0	1	0	1	0
CBFB	0	1	0	1	0
CBL	0	0	0	0	0
CCRN4L	0	0	0	0	0
CDC5L	0	0	0	0	0
CDKN2A	1	1	0	1	0
CDX1	0	0	0	0	0
CDX2	0	0	0	0	0
CDX4	0	0	0	0	0
CEBPA	0	1	0	1	0
CEBPB	0	0	0	0	0
CEBPD	0	1	1	1	0
CEBPE	1	1	1	1	0
CEBPG	0	0	0	0	0
CEBPZ	1	0	0	1	0
CERS2	1	0	0	1	0
CERS3	1	0	0	1	0
CERS4	1	0	0	1	0
CERS5	1	0	0	1	0
CERS6	0	0	0	0	0
CIC	0	0	0	0	0
CIR1	1	0	0	1	0
CITED1	1	0	0	1	0
CITED2	0	0	0	0	0
CIZ1	0	0	0	0	0
CLOCK	0	0	0	0	0
CNBP	0	0	0	0	0
CNOT7	1	0	0	1	0
CNOT8	0	0	0	0	0
CREB1	1	0	1	1	0
CREB3	0	0	0	0	0
CREB3L1	0	0	0	0	0
CREB3L2	0	1	0	1	0
CREB3L3	0	0	1	1	0
CREB3L4	0	1	0	1	0
CREB5	0	1	1	1	0
CREBBP	1	0	0	1	0
CREBL2	0	0	0	0	0
CREBRF	0	0	0	0	0
CREBZF	0	0	0	0	0
CREM	0	0	0	0	0
CRX	0	0	0	0	0
CSDA	0	1	0	1	0
CSRNP1	0	0	0	0	0
CSRNP2	1	0	0	1	0
CSRNP3	0	0	0	0	0
CTBP1	1	0	0	1	0
CTCF	1	0	0	1	0
CTCFL	0	0	0	0	0
CTNNB1	0	0	0	0	0
CUX1	1	0	0	1	1
CUX2	0	0	0	0	0
CXXC1	0	0	0	0	0
DACH2	1	0	0	1	0
DBP	0	0	0	0	0
DBX2	0	1	0	1	0
DDIT3	0	0	0	0	0
DEAF1	0	0	0	0	0
DLX1	0	1	0	1	0
DLX2	0	1	0	1	0
DLX3	0	0	0	0	0
DLX4	0	0	0	0	0
DLX5	1	1	0	1	0
DLX6	0	1	0	1	0
DMBX1	0	0	0	0	0
DMRT1	0	0	0	0	0
DMRT2	0	1	0	1	0
DMRT3	0	0	0	0	0
DMRTA1	0	0	0	0	0
DMRTA2	1	0	0	1	0
DMRTB1	1	0	0	1	0
DMRTC2	0	0	0	0	0
DMTF1	0	0	0	0	0
DPF1	1	0	0	1	0
DPF2	0	0	0	0	0
DPRX	1	0	0	1	0
DR1	1	0	0	1	0
DRAP1	1	0	0	1	0
DUXA	0	0	0	0	0
E2F1	0	0	0	0	0
E2F2	1	1	0	1	0
E2F3	0	0	1	1	1
E2F4	1	0	1	1	0
E2F5	0	1	0	1	0
E2F6	0	1	0	1	0
E2F7	0	1	1	1	1
E2F8	0	1	1	1	0
E4F1	1	0	0	1	0
EBF1	1	1	0	1	1
EBF3	0	0	0	0	0
EBF4	0	0	0	0	0
EDF1	1	0	0	1	0
EGR1	1	0	0	1	0
EGR2	0	0	0	0	0
EGR3	0	1	1	1	0
EGR4	0	0	0	0	0
EHF	0	0	0	0	0
ELF1	0	1	1	1	0
ELF2	0	1	0	1	0
ELF3	0	0	0	0	0
ELF4	1	0	0	1	0
ELF5	0	0	0	0	0
ELK1	1	0	1	1	0
ELK3	0	1	1	1	0
ELK4	1	0	0	1	0
EMX1	0	1	0	1	0
EMX2	0	1	0	1	0
EN1	0	1	0	1	0
EN2	0	0	0	0	0
ENO1	1	0	0	1	0
EOMES	0	0	0	0	0
EP300	1	0	0	1	1
EPAS1	1	0	0	1	0
ERF	0	1	0	1	0
ERG	1	0	0	1	0
ESR1	0	0	0	0	0
ESR2	0	0	0	0	0
ESRRA	0	0	0	0	0
ESRRB	0	0	0	0	0
ESRRG	0	0	0	0	0
ESX1	0	0	1	1	0
ETS1	1	1	0	1	0
ETS2	0	1	1	1	0
ETV1	0	1	1	1	0
ETV2	0	0	0	0	0
ETV3	0	0	0	0	0
ETV3L	0	0	0	0	0
ETV4	0	1	0	1	0
ETV5	0	1	0	1	0
ETV6	0	1	1	1	0
ETV7	0	1	1	1	0
EVX1	0	0	0	0	0
EVX2	0	0	0	0	0
EZH1	0	0	0	0	0
EZH2	0	0	0	0	0
FAM170A	1	0	0	1	0
FBXW7	0	1	0	1	0
FEV	0	0	0	0	0
FIGLA	0	0	0	0	0
FIZ1	0	0	0	0	0
FLI1	0	1	0	1	0
FOS	1	1	0	1	0
FOSB	0	1	0	1	0
FOSL1	0	0	0	0	0
FOSL2	0	1	0	1	0
FOXA1	0	1	0	1	0
FOXA2	0	0	0	0	0
FOXA3	1	0	0	1	0
FOXB1	0	0	0	0	0
FOXC1	0	0	0	0	0
FOXC2	0	0	0	0	0
FOXD1	2	1	0	1	0
FOXD2	0	0	0	0	0
FOXD3	0	0	0	0	0
FOXD4	0	0	0	0	0
FOXD4L1	0	0	0	0	0
FOXD4L3	0	0	0	0	0
FOXE1	0	0	0	0	0
FOXE3	0	0	0	0	0
FOXF1	0	0	0	0	0
FOXF2	0	0	0	0	0
FOXG1	0	0	0	0	0
FOXH1	0	0	0	0	0
FOXI1	0	0	0	0	0
FOXJ1	1	1	0	1	0
FOXJ2	0	0	0	0	0
FOXJ3	1	0	0	1	1
FOXK2	0	0	0	0	0
FOXL1	0	0	0	0	0
FOXL2	0	0	0	0	0
FOXM1	1	1	0	1	0
FOXN1	0	0	0	0	0
FOXN2	0	0	0	0	0
FOXN3	0	0	0	0	0
FOXN4	0	0	0	0	0
FOXO1	0	0	0	0	0
FOXO3	1	0	0	1	1
FOXO4	0	0	0	0	0
FOXP1	1	0	0	1	1
FOXP2	0	0	0	0	0
FOXP3	0	0	0	0	0
FOXP4	0	0	0	0	0
FOXQ1	0	0	0	0	0
FOXR1	1	0	0	1	0
FOXR2	0	0	0	0	0
FOXS1	0	0	0	0	0
FUBP1	0	0	0	0	0
GABPA	1	1	1	1	0
GABPB1	1	0	0	1	0
GAS7	1	0	0	1	0
GATA1	0	0	1	1	0
GATA2	0	0	1	1	0
GATA3	0	0	1	1	0
GATA4	0	0	0	0	0
GATA5	0	0	0	0	0
GATA6	0	0	0	0	0
GATAD1	0	0	0	0	0
GATAD2A	1	1	0	1	0
GATAD2B	0	0	0	0	0
GBX1	0	0	0	0	0
GBX2	0	1	0	1	0
GCFC1	0	0	0	0	0
GCFC2	0	0	0	0	0
GCM1	0	0	0	0	0
GCM2	0	0	0	0	0
GFI1	0	0	0	0	0
GFI1B	0	0	0	0	0
GLI1	1	0	0	1	0
GLI2	0	1	0	1	0
GLI3	1	0	0	1	0
GLIS1	0	0	0	0	0
GLIS2	0	0	0	0	0
GLIS3	1	1	0	1	0
GMEB1	0	0	0	0	0
GMEB2	1	0	0	1	0
GON4L	1	0	0	1	0
GPBP1	1	0	0	1	0
GPN1	1	0	0	1	0
GRHL1	0	0	0	0	0
GRHL2	1	0	0	1	0
GRHL3	1	0	0	1	0
GSC	0	1	0	1	0
GSC2	1	0	0	1	0
GSX1	0	0	0	0	0
GSX2	1	1	0	1	0
GTF2H3	1	0	0	1	0
GTF2H4	1	0	0	1	0
GTF2I	0	0	0	0	0
GTF2IRD1	0	0	0	0	0
GZF1	1	0	0	1	0
HAND1	0	0	1	1	0
HAND2	0	0	0	0	0
HBP1	0	0	0	0	0
HCFC1	1	0	0	1	0
HCLS1	0	1	0	1	0
HDAC1	0	1	0	1	0
HDAC2	1	0	0	1	0
HDX	0	0	0	0	0
HELT	0	0	0	0	0
HES1	1	1	0	1	0
HES2	0	0	0	0	0
HES4	1	0	0	1	0
HES5	0	0	0	0	0
HES6	0	1	0	1	0
HES7	0	0	0	0	0
HESX1	1	1	0	1	0
HEY1	0	1	0	1	0
HEY2	0	1	0	1	0
HEYL	0	0	0	0	0
HHEX	0	0	0	0	0
HIC1	1	0	0	1	0
HIC2	0	0	0	0	0
HIF1A	0	1	0	1	0
HIF3A	0	0	0	0	0
HINFP	1	0	0	1	0
HIRA	0	0	0	0	0
HIVEP1	0	0	0	0	0
HIVEP2	0	0	0	0	0
HIVEP3	0	0	0	0	0
HKR1	0	0	0	0	0
HLF	0	1	0	1	0
HLX	0	1	0	1	0
HMBOX1	0	0	0	0	0
HMG20A	0	0	0	0	0
HMG20B	0	1	0	1	0
HMGA1	1	0	0	1	0
HMGB1	0	0	0	0	0
HMGB2	1	1	0	1	0
HMX1	0	0	0	0	0
HMX2	0	0	0	0	0
HMX3	0	0	0	0	0
HNF1A	0	0	0	0	0
HNF1B	1	0	0	1	0
HNF4A	0	0	0	0	0
HNF4G	0	0	0	0	0
HNRNPAB	0	0	0	0	0
HOMEZ	0	0	0	0	0
HOPX	0	1	0	1	0
HOXA1	0	0	0	0	0
HOXA10	0	1	0	1	0
HOXA11	0	1	0	1	0
HOXA13	0	1	0	1	0
HOXA2	0	1	0	1	0
HOXA3	1	1	0	1	0
HOXA4	0	1	0	1	0
HOXA5	0	1	0	1	0
HOXA6	0	0	0	0	0
HOXA7	1	1	0	1	0
HOXA9	0	1	0	1	0
HOXB1	0	0	0	0	0
HOXB13	0	0	0	0	0
HOXB2	1	1	0	1	0
HOXB3	0	1	0	1	0
HOXB4	0	1	0	1	0
HOXB5	0	0	0	0	0
HOXB6	0	1	0	1	0
HOXB7	0	1	0	1	0
HOXB8	1	0	0	1	0
HOXB9	0	0	0	0	0
HOXC10	0	1	0	1	0
HOXC11	0	0	0	0	0
HOXC12	0	0	0	0	0
HOXC13	0	1	0	1	0
HOXC4	0	0	0	0	0
HOXC5	0	0	0	0	0
HOXC6	0	0	0	0	0
HOXC8	1	1	0	1	0
HOXC9	0	1	0	1	0
HOXD1	1	1	0	1	0
HOXD10	0	1	0	1	1
HOXD11	0	1	0	1	1
HOXD12	1	0	0	1	0
HOXD13	1	1	0	1	0
HOXD3	1	1	1	1	0
HOXD4	0	0	0	0	0
HOXD8	0	1	0	1	0
HOXD9	0	0	0	0	0
HR	0	1	0	1	0
HSF1	0	0	0	0	0
HSF2	1	0	0	1	0
HSF4	0	1	0	1	0
HSF5	1	0	0	1	0
ID1	0	1	0	1	0
ID2	0	0	0	0	0
ID3	0	1	0	1	0
IFI16	0	0	0	0	0
IKZF1	1	1	1	1	0
IKZF2	0	0	0	0	0
IKZF3	0	0	0	0	0
IKZF4	0	0	0	0	0
IKZF5	0	0	0	0	0
INSM1	0	0	0	0	0
INSM2	0	0	0	0	0
IRF1	1	1	1	1	0
IRF2	0	0	0	0	0
IRF3	0	0	0	0	0
IRF4	0	0	1	1	0
IRF5	0	0	0	0	0
IRF6	0	0	0	0	0
IRF7	1	0	0	1	0
IRF8	1	0	0	1	0
IRF9	0	0	0	0	0
IRX1	0	0	0	0	0
IRX2	0	1	0	1	0
IRX3	0	1	0	1	0
IRX4	0	0	0	0	0
IRX5	0	1	0	1	0
IRX6	0	0	0	0	0
ISL1	0	1	0	1	0
ISL2	1	0	0	1	0
ISX	0	1	0	1	0
JAZF1	0	0	0	0	0
JDP2	0	0	0	0	0
JUN	0	0	0	0	0
JUNB	1	1	1	1	0
JUND	0	1	0	1	0
KAT7	0	0	0	0	0
KCMF1	1	0	0	1	0
KDM1A	1	0	0	1	0
KDM5A	0	0	0	0	0
KDM5B	0	0	0	0	0
KLF1	1	0	1	1	0
KLF10	0	0	0	0	0
KLF11	0	0	0	0	0
KLF12	0	0	1	1	0
KLF13	0	0	0	0	0
KLF15	0	0	0	0	0
KLF16	1	0	0	1	0
KLF17	1	0	1	1	0
KLF2	0	0	1	1	0
KLF3	0	0	0	0	0
KLF4	1	0	1	1	0
KLF5	0	1	0	1	0
KLF6	1	0	1	1	0
KLF7	0	0	0	0	0
KLF8	0	0	0	0	0
KLF9	1	0	0	1	0
L3MBTL1	0	0	0	0	0
L3MBTL4	1	0	0	1	0
LASS2	2	1	0	1	0
LASS5	2	1	0	1	0
LASS6	2	1	0	1	0
LBX1	0	0	0	0	0
LBX2	1	0	0	1	0
LCOR	0	1	0	1	0
LCORL	1	0	0	1	0
LEF1	0	1	1	1	1
LHX1	0	0	0	0	0
LHX2	1	1	0	1	0
LHX3	1	0	0	1	0
LHX4	0	0	0	0	0
LHX5	1	0	0	1	0
LHX6	0	1	0	1	0
LHX8	0	0	0	0	0
LHX9	1	0	0	1	0
LMO4	0	1	0	1	0
LMX1A	0	0	0	0	0
LMX1B	0	0	0	0	0
LYL1	0	0	0	0	0
LZTR1	0	0	0	0	0
LZTS1	0	1	0	1	0
MAEL	0	0	0	0	0
MAF	0	0	0	0	0
MAFA	0	0	0	0	0
MAFB	0	1	1	1	0
MAFF	0	0	0	0	0
MAFG	0	1	0	1	0
MAFK	0	0	0	0	0
MAX	1	0	0	1	0
MAZ	1	0	0	1	0
MBD1	0	0	0	0	0
MECOM	0	0	0	0	0
MECP2	0	0	0	0	0
MEF2A	0	1	0	1	0
MEF2B	0	0	0	0	0
MEF2C	0	1	0	1	0
MEF2D	1	0	0	1	0
MEIS1	1	0	0	1	1
MEIS2	0	0	0	0	0
MEIS3	0	0	0	0	0
MEOX1	0	0	0	0	0
MEOX2	1	1	0	1	1
MESP1	0	1	0	1	0
MESP2	0	0	0	0	0
MGA	0	0	1	1	0
MIER1	0	0	0	0	0
MIER3	0	0	0	0	0
MITF	0	0	0	0	0
MIXL1	0	0	0	0	0
MKX	0	0	0	0	0
MLL	0	0	0	0	0
MLL4	0	0	0	0	0
MLLT1	1	0	0	1	0
MLLT10	1	0	0	1	0
MLLT3	0	0	0	0	0
MLX	0	0	0	0	0
MLXIPL	0	0	0	0	0
MMP14	0	1	0	1	0
MNT	0	1	0	1	0
MNX1	0	1	0	1	0
MSC	0	1	0	1	0
MSL3	1	0	0	1	0
MSRB2	0	1	0	1	0
MSX1	0	0	0	0	0
MSX2	0	0	0	0	0
MTA1	1	0	0	1	0
MTA2	0	0	0	0	0
MTA3	0	0	0	0	0
MTF1	1	0	0	1	0
MXD1	1	0	0	1	0
MXD3	0	0	0	0	0
MXD4	0	0	0	0	0
MXI1	0	0	0	0	0
MYB	1	1	1	1	0
MYBL1	0	0	0	0	0
MYBL2	0	1	0	1	0
MYC	1	1	0	1	0
MYCL1	0	1	0	1	0
MYCN	0	0	0	0	0
MYF5	0	0	0	0	0
MYF6	0	1	0	1	0
MYNN	0	1	0	1	0
MYOD1	0	0	0	0	0
MYOG	1	0	0	1	0
MYPOP	1	0	0	1	0
MYT1	0	1	0	1	0
MYT1L	0	1	0	1	0
MZF1	0	0	0	0	0
NANOG	0	0	0	0	0
NANOGNB	0	0	0	0	0
NCOR1	0	0	0	0	0
NEUROD1	1	1	0	1	0
NEUROD2	1	1	0	1	0
NEUROD4	1	0	0	1	0
NEUROD6	0	0	0	0	0
NEUROG1	0	0	0	0	0
NEUROG3	0	1	0	1	0
NFAT5	0	1	0	1	0
NFATC1	0	0	0	0	0
NFATC2	1	0	0	1	0
NFATC3	0	0	0	0	0
NFATC4	1	0	0	1	0
NFE2	1	0	0	1	0
NFE2L1	0	0	0	0	0
NFE2L2	0	1	0	1	0
NFE2L3	0	1	0	1	0
NFIA	0	1	1	1	1
NFIB	1	0	0	1	0
NFIC	0	0	0	0	0
NFIL3	0	0	0	0	0
NFIX	0	0	0	0	0
NFKB1	1	0	1	1	0
NFKB2	0	0	0	0	0
NFRKB	1	0	0	1	0
NFX1	0	0	0	0	0
NFXL1	0	0	0	0	0
NFYA	1	1	0	1	0
NFYB	1	0	0	1	0
NFYC	1	0	0	1	0
NHLH1	1	0	0	1	0
NHLH2	0	0	0	0	0
NKRF	1	0	0	1	0
NKX2_2	2	1	0	1	0
NKX2_5	2	1	0	1	0
NKX2-1	1	0	0	1	0
NKX2-2	0	0	0	0	0
NKX2-3	0	0	0	0	0
NKX2-4	0	0	0	0	0
NKX2-5	0	0	0	0	0
NKX2-8	1	0	0	1	0
NKX3_2	2	1	0	1	0
NKX3-1	0	0	0	0	0
NKX3-2	1	0	0	1	0
NKX6_2	2	1	0	1	0
NKX6-1	0	0	0	0	0
NKX6-2	0	0	0	0	0
NKX6-3	0	0	0	0	0
NME1-NME2	0	0	0	0	0
NOLC1	1	0	0	1	0
NOTCH1	0	1	0	1	0
NOTO	1	0	0	1	0
NPAS1	0	1	0	1	0
NPAS2	0	0	0	0	0
NPAS4	1	0	0	1	0
NPAT	1	0	0	1	0
NR0B1	1	0	0	1	0
NR0B2	0	0	0	0	0
NR1D1	0	0	0	0	0
NR1D2	1	0	0	1	0
NR1H2	0	0	0	0	0
NR1H3	0	0	0	0	0
NR1H4	0	0	0	0	0
NR1I2	1	0	0	1	0
NR1I3	0	0	0	0	0
NR2C1	0	0	0	0	0
NR2C2	1	0	0	1	0
NR2E1	0	0	0	0	0
NR2F1	0	1	1	1	0
NR2F2	1	0	0	1	0
NR2F6	0	0	0	0	0
NR3C1	1	0	0	1	1
NR3C2	0	1	0	1	0
NR4A1	0	0	0	0	0
NR4A2	0	0	0	0	0
NR4A3	1	0	0	1	0
NR5A1	0	0	0	0	0
NR5A2	0	0	0	0	0
NR6A1	0	0	0	0	0
NRF1	1	0	0	1	0
NRL	0	0	0	0	0
OLIG1	0	0	0	0	0
OLIG2	0	0	0	0	0
OLIG3	0	0	0	0	0
ONECUT1	0	0	0	0	0
ONECUT2	0	0	1	1	0
ONECUT3	1	0	0	1	0
OSR1	0	0	0	0	0
OSR2	0	0	0	0	0
OTP	0	1	0	1	0
OTX1	0	0	0	0	0
OTX2	0	0	0	0	0
OVOL1	0	0	0	0	0
OVOL2	0	0	0	0	0
PA2G4	1	0	0	1	0
PATZ1	1	0	0	1	0
PAWR	0	0	0	0	0
PAX1	0	0	0	0	0
PAX2	0	0	0	0	0
PAX3	1	1	0	1	0
PAX4	0	0	0	0	0
PAX5	0	0	0	0	0
PAX6	1	0	0	1	0
PAX7	1	0	0	1	0
PAX8	0	0	0	0	0
PAX9	1	0	0	1	0
PBX1	0	0	0	0	0
PBX2	0	0	0	0	0
PBX3	0	1	0	1	0
PBX4	0	0	0	0	0
PCGF2	0	0	0	0	0
PCGF6	0	0	0	0	0
PDX1	0	0	0	0	0
PEG3	0	1	0	1	0
PFDN1	1	0	0	1	0
PGBD1	0	0	0	0	0
PGR	1	0	0	1	0
PHB2	1	0	0	1	0
PHF1	0	0	0	0	0
PHF20	0	0	0	0	0
PHF5A	1	1	0	1	0
PHOX2A	0	0	0	0	0
PHOX2B	1	0	0	1	0
PHTF1	1	0	0	1	0
PITX1	1	0	0	1	0
PITX2	0	1	0	1	0
PITX3	0	0	0	0	0
PKNOX1	0	0	0	0	0
PKNOX2	0	1	0	1	0
PLAG1	0	0	0	0	0
PLAGL1	0	0	0	0	0
PLAGL2	1	0	0	1	0
POU1F1	0	0	0	0	0
POU2F1	1	0	0	1	0
POU2F2	0	0	0	0	0
POU2F3	0	0	0	0	0
POU3F1	0	0	0	0	0
POU3F2	0	1	0	1	0
POU3F3	0	0	0	0	0
POU3F4	0	0	0	0	0
POU4F1	0	0	0	0	0
POU4F2	0	0	0	0	0
POU4F3	0	0	0	0	0
POU5F1	0	0	0	0	0
POU5F1B	0	0	0	0	0
POU6F1	0	1	0	1	0
POU6F2	0	1	0	1	0
PPARA	0	0	0	0	0
PPARD	1	0	0	1	0
PPARG	1	0	1	1	0
PRDM1	0	0	0	0	0
PRDM10	0	0	0	0	0
PRDM12	0	0	0	0	0
PRDM13	0	0	0	0	0
PRDM14	0	0	0	0	0
PRDM15	0	0	0	0	0
PRDM16	1	0	0	1	0
PRDM2	0	1	0	1	0
PRDM4	0	0	0	0	0
PRDM5	0	0	0	0	0
PRDM6	0	0	0	0	0
PRDM7	1	0	0	1	0
PRDM8	1	0	0	1	0
PRDM9	0	0	0	0	0
PREB	1	0	0	1	0
PROP1	0	0	0	0	0
PROX1	0	0	0	0	0
PROX2	0	0	0	0	0
PRRX1	0	1	0	1	1
PRRX2	0	0	0	0	0
PTF1A	0	0	0	0	0
PTTG1	1	1	0	1	0
PURB	0	0	0	0	0
RARA	0	0	1	1	0
RARB	0	0	0	0	0
RARG	0	0	1	1	0
RAX	0	0	0	0	0
RAX2	1	0	0	1	0
RB1	0	0	0	0	0
RBAK	0	0	0	0	0
RBCK1	0	1	0	1	0
RBPJ	0	0	1	1	0
RBPJL	0	0	0	0	0
RCAN1	0	1	0	1	0
RCOR1	0	0	0	0	0
RCOR2	0	0	0	0	0
RCOR3	0	0	0	0	0
REL	0	0	0	0	0
RELA	1	0	0	1	0
RELB	0	1	1	1	0
RERE	1	0	0	1	0
REST	0	1	0	1	0
REXO4	0	0	0	0	0
RFX1	0	0	0	0	0
RFX2	1	0	0	1	0
RFX3	0	0	0	0	0
RFX4	0	0	0	0	0
RFX5	0	0	0	0	0
RFX8	0	0	0	0	0
RFXANK	1	1	0	1	0
RFXAP	0	0	0	0	0
RHOXF1	0	1	0	1	0
RHOXF2	0	0	0	0	0
RHOXF2B	0	0	0	0	0
RLF	1	0	0	1	0
RNF4	1	0	0	1	0
RORA	0	0	0	0	0
RORB	0	1	0	1	0
RORC	1	0	0	1	0
RREB1	1	0	0	1	1
RUNX1	1	1	0	1	1
RUNX1T1	0	1	0	1	0
RUNX2	1	0	0	1	0
RUNX3	0	1	1	1	0
RXRA	0	0	0	0	0
RXRB	1	0	1	1	0
RXRG	0	0	0	0	0
SALL1	0	1	0	1	0
SALL2	0	0	0	0	0
SALL4	0	0	0	0	0
SATB1	1	1	0	1	0
SATB2	0	1	0	1	0
SCAND1	0	0	0	0	0
SCAND3	1	0	0	1	0
SCMH1	0	0	0	0	0
SCML1	1	0	0	1	0
SCML2	0	0	0	0	0
SCRT1	0	0	0	0	0
SCRT2	0	0	0	0	0
SHOX2	0	1	0	1	0
SIM1	0	0	0	0	0
SIM2	0	1	0	1	0
SIN3A	0	0	0	0	0
SIX1	0	1	0	1	0
SIX2	0	0	0	0	0
SIX3	0	0	0	0	0
SIX4	0	1	0	1	0
SIX5	0	0	0	0	0
SIX6	0	1	0	1	0
SKI	0	0	0	0	0
SKIL	0	0	0	0	0
SKOR1	0	0	0	0	0
SLC26A3	0	0	0	0	0
SLC2A4RG	0	0	0	0	0
SLC30A9	0	1	0	1	0
SMAD1	0	1	0	1	0
SMAD2	0	0	0	0	0
SMAD3	0	0	0	0	0
SMAD4	0	1	0	1	0
SMAD5	2	0	0	1	0
SMAD6	0	0	0	0	0
SMAD7	0	0	0	0	0
SMAD9	0	1	1	1	0
SNAI1	0	0	0	0	0
SNAI2	0	0	0	0	0
SNAI3	1	0	0	1	0
SNAPC2	1	0	0	1	0
SNAPC4	1	0	0	1	0
SNAPC5	1	0	0	1	0
SOHLH1	1	1	0	1	0
SOLH	0	0	0	0	0
SOX1	0	0	0	0	0
SOX10	0	0	0	0	0
SOX11	1	0	0	1	0
SOX12	0	0	0	0	0
SOX13	0	1	0	1	0
SOX14	0	0	0	0	0
SOX15	0	0	0	0	0
SOX17	0	0	0	0	0
SOX18	0	0	0	0	0
SOX2	0	1	0	1	0
SOX21	0	0	0	0	0
SOX3	0	0	0	0	0
SOX30	0	0	0	0	0
SOX4	0	1	1	1	1
SOX5	1	0	1	1	1
SOX6	0	0	0	0	0
SOX7	0	0	0	0	0
SOX8	0	0	0	0	0
SOX9	0	1	1	1	1
SP1	0	1	0	1	0
SP110	0	0	0	0	0
SP140	0	1	0	1	0
SP140L	0	0	0	0	0
SP2	1	0	0	1	0
SP3	1	0	0	1	0
SP4	0	0	0	0	0
SP5	0	0	0	0	0
SP6	0	0	0	0	0
SP7	0	0	0	0	0
SP8	0	0	0	0	0
SP9	0	0	0	0	0
SPDEF	0	0	1	1	0
SPEN	0	0	0	0	0
SPI1	1	1	0	1	0
SPIB	1	0	0	1	0
SPIC	0	0	0	0	0
SREBF1	0	0	0	0	0
SREBF2	1	1	0	1	0
SRF	1	0	0	1	0
SRY	0	0	0	0	0
ST18	0	1	0	1	0
STAT1	0	0	0	0	0
STAT2	0	0	0	0	0
STAT3	1	1	0	1	0
STAT4	0	1	0	1	0
STAT5A	0	0	0	0	0
STAT5B	0	0	0	0	0
STAT6	0	1	0	1	0
STRN3	0	0	0	0	0
SUPT4H1	0	0	0	0	0
SUPT6H	1	0	0	1	0
T	0	0	0	0	0
TADA2A	1	0	0	1	0
TADA3	1	0	0	1	0
TAF10	0	0	0	0	0
TAF12	1	0	0	1	0
TAF13	0	0	0	0	0
TAF1B	0	0	0	0	0
TAF4	1	0	0	1	0
TAF4B	0	0	0	0	0
TAF5	0	0	0	0	0
TAF5L	1	0	0	1	0
TAF6	1	0	0	1	0
TAF7	1	0	0	1	0
TAL1	1	1	0	1	0
TAL2	0	0	0	0	0
TARDBP	1	0	0	1	0
TBP	1	0	0	1	0
TBPL2	0	0	0	0	0
TBR1	0	1	0	1	0
TBX1	0	0	0	0	0
TBX10	0	0	1	1	0
TBX15	0	1	0	1	0
TBX18	0	0	0	0	0
TBX19	1	0	0	1	0
TBX2	0	1	0	1	0
TBX20	0	0	0	0	0
TBX21	0	1	1	1	0
TBX22	0	0	0	0	0
TBX3	0	0	0	0	0
TBX4	0	0	1	1	0
TBX5	0	1	0	1	0
TBX6	0	0	0	0	0
TCEAL1	0	1	0	1	0
TCF12	0	1	0	1	0
TCF15	0	0	0	0	0
TCF19	0	1	0	1	0
TCF20	0	0	0	0	0
TCF21	0	0	0	0	0
TCF25	0	0	0	0	0
TCF3	0	1	1	1	0
TCF4	1	0	1	1	1
TCF7	0	0	0	0	1
TCF7L1	0	1	0	1	0
TCF7L2	1	0	0	1	0
TCFL5	0	0	0	0	0
TEAD1	1	1	0	1	1
TEAD2	0	1	1	1	0
TEAD3	0	0	0	0	0
TEAD4	1	1	0	1	0
TEF	0	1	0	1	0
TFAM	1	0	0	1	0
TFAP2A	0	0	0	0	0
TFAP2B	0	1	0	1	0
TFAP2C	1	0	1	1	0
TFAP2D	0	1	0	1	0
TFAP2E	1	0	0	1	0
TFAP4	0	0	0	0	0
TFCP2	0	0	0	0	0
TFCP2L1	1	1	1	1	0
TFDP1	0	0	0	0	0
TFDP2	1	0	0	1	0
TFDP3	1	0	0	1	0
TFE3	0	0	0	0	0
TFEB	1	0	0	1	0
TFEC	1	1	0	1	0
TGIF1	1	1	0	1	0
TGIF2	0	1	0	1	0
TGIF2LX	0	0	0	0	0
TGIF2LY	0	0	0	0	0
THRA	0	1	0	1	1
THRB	0	1	0	1	1
TLX1	0	0	0	0	0
TLX2	0	0	0	0	0
TLX3	0	0	0	0	0
TMEM229A	0	0	0	0	0
TOE1	1	0	0	1	0
TP53	1	1	0	1	0
TP63	0	0	0	0	0
TP73	0	0	0	0	0
TPRX1	0	0	0	0	0
TRERF1	0	0	0	0	0
TRIM22	0	1	0	1	0
TRIM25	0	0	0	0	0
TRIM28	0	0	1	1	0
TRIM29	0	0	0	0	0
TRPS1	0	0	0	0	0
TSC22D1	1	1	0	1	0
TSC22D2	1	0	0	1	0
TSC22D3	0	0	0	0	0
TSC22D4	0	1	0	1	0
TSHZ1	0	1	0	1	0
TSHZ2	0	1	0	1	0
TSHZ3	0	1	0	1	0
TUB	1	0	0	1	0
TULP4	0	1	0	1	0
TWIST1	0	0	0	0	0
TWIST2	0	0	0	0	0
UBN1	0	0	0	0	0
UBP1	0	0	0	0	0
UBTF	1	0	0	1	0
UHRF1	2	1	0	1	0
UNCX	1	0	0	1	0
USF1	1	0	0	1	0
USF2	1	0	0	1	0
VAV1	0	1	0	1	0
VAX1	0	0	0	0	0
VAX2	0	1	0	1	0
VDR	0	1	0	1	0
VENTX	1	0	0	1	0
VEZF1	1	0	0	1	0
VSX1	0	1	0	1	0
VSX2	0	0	0	0	0
WHSC1	1	0	0	1	0
WIZ	0	0	0	0	0
WNT5A	0	1	0	1	0
WT1	0	0	0	0	0
XBP1	0	1	0	1	0
YBX1	0	1	0	1	0
YEATS4	1	1	0	1	0
YY1	1	0	0	1	1
ZBED4	1	0	0	1	0
ZBTB1	0	0	0	0	0
ZBTB10	0	0	0	0	0
ZBTB11	1	0	0	1	0
ZBTB12	0	0	0	0	0
ZBTB16	0	0	0	0	0
ZBTB17	1	0	0	1	0
ZBTB2	0	0	0	0	0
ZBTB20	0	0	0	0	0
ZBTB22	0	0	0	0	0
ZBTB24	0	0	0	0	0
ZBTB25	0	1	0	1	0
ZBTB26	0	0	0	0	0
ZBTB3	0	0	0	0	0
ZBTB32	0	0	0	0	0
ZBTB33	1	0	0	1	0
ZBTB34	0	0	0	0	0
ZBTB37	0	0	0	0	0
ZBTB38	1	0	0	1	0
ZBTB39	0	0	0	0	0
ZBTB4	0	0	0	0	0
ZBTB40	0	0	0	0	0
ZBTB41	0	0	0	0	0
ZBTB43	0	0	0	0	0
ZBTB44	0	0	0	0	0
ZBTB45	1	0	0	1	0
ZBTB46	0	0	0	0	0
ZBTB47	0	0	0	0	0
ZBTB48	0	0	0	0	0
ZBTB49	0	0	0	0	0
ZBTB5	0	0	0	0	0
ZBTB6	0	0	0	0	0
ZBTB7A	1	0	0	1	0
ZBTB7B	0	0	0	0	0
ZBTB7C	0	0	0	0	0
ZBTB8A	0	0	0	0	0
ZBTB9	0	0	0	0	0
ZC3H8	1	0	0	1	0
ZEB1	0	1	1	1	1
ZEB2	1	0	0	1	0
ZFAT	1	0	0	1	0
ZFHX2	0	1	0	1	0
ZFHX3	0	0	0	0	0
ZFHX4	0	1	0	1	0
ZFP1	0	0	0	0	0
ZFP112	0	0	0	0	0
ZFP14	0	0	0	0	0
ZFP161	1	0	0	1	0
ZFP2	0	0	0	0	0
ZFP28	1	0	0	1	0
ZFP3	0	0	0	0	0
ZFP30	0	0	0	0	0
ZFP36L1	0	0	0	0	0
ZFP36L2	1	1	0	1	0
ZFP37	0	1	0	1	0
ZFP42	1	0	1	1	0
ZFP57	0	0	0	0	0
ZFP62	0	0	0	0	0
ZFP64	0	0	0	0	0
ZFP82	0	0	0	0	0
ZFP91	0	0	0	0	0
ZFPM1	0	0	0	0	0
ZFPM2	0	0	0	0	0
ZFX	1	0	0	1	0
ZFY	0	0	0	0	0
ZGLP1	1	0	0	1	0
ZGPAT	0	0	0	0	0
ZHX1	0	0	0	0	0
ZHX2	0	0	0	0	0
ZHX3	0	0	1	1	0
ZIC1	1	1	0	1	1
ZIC2	0	1	0	1	0
ZIC3	0	0	0	0	0
ZIC4	1	0	0	1	0
ZIC5	1	0	1	1	0
ZIK1	1	0	0	1	0
ZIM3	1	0	0	1	0
ZKSCAN1	0	0	0	0	0
ZKSCAN2	0	0	0	0	0
ZKSCAN3	0	0	0	0	0
ZKSCAN4	1	0	0	1	0
ZKSCAN5	0	0	0	0	0
ZMAT3	0	0	0	0	0
ZNF100	0	0	0	0	0
ZNF101	0	0	0	0	0
ZNF107	0	0	0	0	0
ZNF114	0	0	0	0	0
ZNF117	0	0	0	0	0
ZNF12	0	0	0	0	0
ZNF121	0	0	0	0	0
ZNF124	0	0	0	0	0
ZNF131	1	0	0	1	0
ZNF132	1	0	0	1	0
ZNF133	0	0	0	0	0
ZNF134	0	0	0	0	0
ZNF135	0	0	0	0	0
ZNF136	0	0	0	0	0
ZNF138	1	0	0	1	0
ZNF14	1	0	0	1	0
ZNF140	0	0	0	0	0
ZNF141	0	0	0	0	0
ZNF142	0	0	0	0	0
ZNF143	0	0	0	0	0
ZNF146	0	0	0	0	0
ZNF148	1	0	1	1	0
ZNF154	0	0	0	0	0
ZNF155	1	0	0	1	0
ZNF157	0	0	0	0	0
ZNF16	0	0	0	0	0
ZNF160	0	0	0	0	0
ZNF165	0	0	0	0	0
ZNF167	1	0	0	1	0
ZNF169	0	0	0	0	0
ZNF17	0	0	0	0	0
ZNF174	0	0	0	0	0
ZNF175	0	0	0	0	0
ZNF177	0	0	0	0	0
ZNF18	0	0	0	0	0
ZNF180	0	0	0	0	0
ZNF181	0	0	0	0	0
ZNF182	1	0	0	1	0
ZNF184	0	0	0	0	0
ZNF189	1	0	0	1	0
ZNF19	0	0	0	0	0
ZNF192	0	0	0	0	0
ZNF193	0	1	0	1	0
ZNF195	1	0	0	1	0
ZNF197	0	0	0	0	0
ZNF20	0	0	0	0	0
ZNF200	0	0	0	0	0
ZNF202	0	0	0	0	0
ZNF205	0	0	0	0	0
ZNF207	1	0	0	1	0
ZNF208	0	0	0	0	0
ZNF211	1	0	0	1	0
ZNF212	0	0	0	0	0
ZNF213	0	0	0	0	0
ZNF214	0	0	0	0	0
ZNF215	0	1	0	1	0
ZNF217	1	1	1	1	0
ZNF219	0	0	0	0	0
ZNF22	0	0	0	0	0
ZNF221	0	0	0	0	0
ZNF222	1	0	0	1	0
ZNF223	1	0	0	1	0
ZNF226	1	0	0	1	0
ZNF227	0	0	0	0	0
ZNF23	1	0	0	1	0
ZNF230	0	0	0	0	0
ZNF232	1	0	0	1	0
ZNF233	1	0	0	1	0
ZNF235	1	0	0	1	0
ZNF236	1	1	0	1	0
ZNF238	0	1	0	1	0
ZNF239	0	0	0	0	0
ZNF24	1	0	0	1	0
ZNF248	0	0	0	0	0
ZNF25	0	0	0	0	0
ZNF250	0	0	0	0	0
ZNF251	1	0	0	1	0
ZNF254	0	0	0	0	0
ZNF256	0	0	0	0	0
ZNF257	1	0	0	1	0
ZNF26	0	0	0	0	0
ZNF263	0	0	0	0	0
ZNF264	0	0	0	0	0
ZNF266	0	0	0	0	0
ZNF267	0	0	0	0	0
ZNF268	1	0	0	1	0
ZNF273	0	0	0	0	0
ZNF274	2	1	0	1	0
ZNF276	1	0	0	1	0
ZNF277	0	0	0	0	0
ZNF28	1	0	0	1	0
ZNF280A	0	0	0	0	0
ZNF280C	0	0	0	0	0
ZNF280D	0	0	0	0	0
ZNF281	0	0	1	1	0
ZNF282	0	0	0	0	0
ZNF283	0	0	0	0	0
ZNF284	0	0	0	0	0
ZNF286A	0	0	0	0	0
ZNF287	0	0	0	0	0
ZNF292	0	0	0	0	0
ZNF295	1	0	0	1	0
ZNF296	0	0	0	0	0
ZNF3	0	1	0	1	0
ZNF30	1	0	0	1	0
ZNF300	0	0	0	0	0
ZNF302	0	0	0	0	0
ZNF304	0	0	0	0	0
ZNF311	0	0	0	0	0
ZNF317	1	0	0	1	0
ZNF318	0	0	0	0	0
ZNF319	0	0	0	0	0
ZNF32	0	0	0	0	0
ZNF320	0	0	0	0	0
ZNF322	0	0	0	0	0
ZNF323	0	0	0	0	0
ZNF324	0	0	0	0	0
ZNF326	0	0	0	0	0
ZNF329	0	0	0	0	0
ZNF331	0	0	0	0	0
ZNF333	0	0	0	0	0
ZNF334	1	0	0	1	0
ZNF335	1	0	0	1	0
ZNF337	1	0	0	1	0
ZNF33A	0	0	0	0	0
ZNF33B	0	0	0	0	0
ZNF34	0	0	0	0	0
ZNF341	0	0	0	0	0
ZNF343	0	0	0	0	0
ZNF347	0	0	0	0	0
ZNF35	1	0	0	1	0
ZNF354A	1	0	0	1	0
ZNF354B	0	0	0	0	0
ZNF354C	0	0	0	0	0
ZNF358	0	0	0	0	0
ZNF365	0	0	0	0	0
ZNF366	0	0	0	0	0
ZNF367	1	0	0	1	0
ZNF37A	0	0	0	0	0
ZNF382	0	0	0	0	0
ZNF383	0	0	0	0	0
ZNF384	0	0	0	0	0
ZNF385A	0	0	0	0	0
ZNF385B	0	0	0	0	0
ZNF385D	0	0	0	0	0
ZNF394	0	0	0	0	0
ZNF395	1	0	0	1	0
ZNF396	0	0	0	0	0
ZNF397	0	0	0	0	0
ZNF398	0	0	0	0	0
ZNF407	1	0	0	1	0
ZNF408	1	0	0	1	0
ZNF41	0	0	0	0	0
ZNF410	0	0	0	0	0
ZNF414	0	0	0	0	0
ZNF415	0	0	0	0	0
ZNF416	0	0	0	0	0
ZNF417	0	0	0	0	0
ZNF418	0	0	0	0	0
ZNF419	0	0	0	0	0
ZNF420	0	0	0	0	0
ZNF423	1	0	0	1	1
ZNF425	0	0	0	0	0
ZNF426	0	0	0	0	0
ZNF43	0	0	0	0	0
ZNF430	0	0	0	0	0
ZNF431	1	0	0	1	0
ZNF433	1	0	0	1	0
ZNF434	0	0	0	0	0
ZNF436	0	0	0	0	0
ZNF438	0	0	0	0	0
ZNF439	0	0	0	0	0
ZNF44	1	0	0	1	0
ZNF440	0	0	0	0	0
ZNF441	0	0	0	0	0
ZNF442	0	0	0	0	0
ZNF443	1	0	0	1	0
ZNF444	0	0	0	0	0
ZNF445	0	0	0	0	0
ZNF446	1	0	0	1	0
ZNF449	0	0	0	0	0
ZNF45	0	1	0	1	0
ZNF451	0	0	0	0	0
ZNF454	1	0	0	1	0
ZNF460	0	0	0	0	0
ZNF461	0	0	0	0	0
ZNF462	0	0	0	0	0
ZNF467	0	0	0	0	0
ZNF468	0	0	0	0	0
ZNF470	0	0	0	0	0
ZNF471	0	0	0	0	0
ZNF473	0	0	0	0	0
ZNF474	0	0	0	0	0
ZNF48	0	0	0	0	0
ZNF480	1	0	0	1	0
ZNF483	0	1	0	1	0
ZNF484	0	0	0	0	0
ZNF485	1	0	0	1	0
ZNF490	0	0	0	0	0
ZNF491	0	0	0	0	0
ZNF493	0	0	0	0	0
ZNF496	0	0	0	0	0
ZNF497	0	0	0	0	0
ZNF498	1	0	0	1	0
ZNF500	1	0	0	1	0
ZNF501	0	0	0	0	0
ZNF502	0	0	0	0	0
ZNF503	0	0	0	0	0
ZNF506	1	0	0	1	0
ZNF507	0	0	0	0	0
ZNF510	0	0	0	0	0
ZNF511	1	0	0	1	0
ZNF513	0	0	0	0	0
ZNF514	0	0	0	0	0
ZNF517	0	0	0	0	0
ZNF519	0	0	0	0	0
ZNF521	0	0	0	0	0
ZNF524	0	0	0	0	0
ZNF526	0	0	0	0	0
ZNF527	0	0	0	0	0
ZNF529	0	0	0	0	0
ZNF530	0	0	0	0	0
ZNF532	0	0	0	0	0
ZNF536	0	0	0	0	0
ZNF540	0	0	0	0	0
ZNF543	0	0	0	0	0
ZNF544	0	0	0	0	0
ZNF546	0	0	0	0	0
ZNF547	0	0	0	0	0
ZNF548	0	0	0	0	0
ZNF549	0	0	0	0	0
ZNF552	0	0	0	0	0
ZNF554	0	0	0	0	0
ZNF555	1	0	0	1	0
ZNF556	0	0	0	0	0
ZNF557	0	0	0	0	0
ZNF558	0	0	0	0	0
ZNF559	1	0	0	1	0
ZNF560	0	0	0	0	0
ZNF561	0	0	0	0	0
ZNF562	0	0	0	0	0
ZNF563	0	0	0	0	0
ZNF565	0	0	0	0	0
ZNF566	0	0	0	0	0
ZNF567	0	0	0	0	0
ZNF568	0	0	0	0	0
ZNF569	0	0	0	0	0
ZNF57	0	0	0	0	0
ZNF570	0	0	0	0	0
ZNF571	1	0	0	1	0
ZNF572	0	0	0	0	0
ZNF573	0	0	0	0	0
ZNF574	0	0	0	0	0
ZNF575	0	0	0	0	0
ZNF576	1	0	0	1	0
ZNF577	0	0	0	0	0
ZNF579	0	0	0	0	0
ZNF580	0	0	0	0	0
ZNF581	0	0	0	0	0
ZNF582	1	0	0	1	0
ZNF583	0	0	0	0	0
ZNF584	0	0	0	0	0
ZNF585A	0	0	0	0	0
ZNF586	1	0	0	1	0
ZNF587	1	0	0	1	0
ZNF589	0	0	0	0	0
ZNF592	0	0	0	0	0
ZNF593	1	0	0	1	0
ZNF596	0	0	0	0	0
ZNF597	1	0	0	1	0
ZNF599	0	0	0	0	0
ZNF600	1	0	0	1	0
ZNF605	1	0	0	1	0
ZNF606	0	0	0	0	0
ZNF607	1	0	0	1	0
ZNF608	0	0	0	0	0
ZNF609	0	0	0	0	0
ZNF610	0	0	0	0	0
ZNF611	0	0	0	0	0
ZNF613	0	0	0	0	0
ZNF614	0	0	0	0	0
ZNF615	0	0	0	0	0
ZNF616	0	0	0	0	0
ZNF618	0	0	0	0	0
ZNF619	0	0	0	0	0
ZNF620	0	0	0	0	0
ZNF621	0	0	0	0	0
ZNF622	1	0	0	1	0
ZNF623	0	0	0	0	0
ZNF624	0	0	0	0	0
ZNF626	1	0	0	1	0
ZNF627	1	0	0	1	0
ZNF629	0	0	0	0	0
ZNF639	0	0	0	0	0
ZNF641	0	0	0	0	0
ZNF642	0	0	0	0	0
ZNF643	0	0	0	0	0
ZNF644	1	0	0	1	0
ZNF645	0	0	0	0	0
ZNF646	0	0	0	0	0
ZNF648	0	0	0	0	0
ZNF649	0	0	0	0	0
ZNF652	0	0	0	0	0
ZNF653	0	0	0	0	0
ZNF654	0	0	0	0	0
ZNF655	1	0	0	1	0
ZNF660	0	0	0	0	0
ZNF662	0	0	0	0	0
ZNF664	0	0	0	0	0
ZNF665	0	0	0	0	0
ZNF667	0	0	0	0	0
ZNF668	1	0	0	1	0
ZNF669	1	0	0	1	0
ZNF671	1	0	0	1	0
ZNF672	0	0	0	0	0
ZNF675	1	0	0	1	0
ZNF677	1	0	0	1	0
ZNF679	0	0	0	0	0
ZNF680	1	0	0	1	0
ZNF681	0	0	0	0	0
ZNF682	0	0	0	0	0
ZNF683	0	0	0	0	0
ZNF684	0	0	0	0	0
ZNF687	0	0	0	0	0
ZNF689	0	0	0	0	0
ZNF69	0	0	0	0	0
ZNF691	0	0	0	0	0
ZNF692	0	0	0	0	0
ZNF695	1	0	0	1	0
ZNF696	0	0	0	0	0
ZNF697	0	0	0	0	0
ZNF699	0	0	0	0	0
ZNF7	0	0	0	0	0
ZNF70	0	0	0	0	0
ZNF700	0	0	0	0	0
ZNF701	0	0	0	0	0
ZNF703	0	0	0	0	0
ZNF704	1	0	0	1	0
ZNF706	0	0	0	0	0
ZNF707	0	0	0	0	0
ZNF708	0	0	0	0	0
ZNF71	0	0	0	0	0
ZNF710	0	0	0	0	0
ZNF711	0	0	0	0	0
ZNF713	1	0	0	1	0
ZNF714	1	0	0	1	0
ZNF721	0	0	0	0	0
ZNF727	1	0	0	1	0
ZNF74	0	0	0	0	0
ZNF740	1	0	0	1	0
ZNF746	0	0	0	0	0
ZNF747	0	0	0	0	0
ZNF749	0	0	0	0	0
ZNF750	0	0	0	0	0
ZNF75A	0	0	0	0	0
ZNF75D	0	0	0	0	0
ZNF76	1	0	0	1	0
ZNF77	0	0	0	0	0
ZNF771	0	0	0	0	0
ZNF777	1	0	0	1	0
ZNF783	0	0	0	0	0
ZNF785	0	0	0	0	0
ZNF79	0	0	0	0	0
ZNF80	1	0	0	1	0
ZNF81	0	0	0	0	0
ZNF823	1	0	0	1	0
ZNF83	0	1	0	1	0
ZNF830	0	0	0	0	0
ZNF839	1	0	0	1	0
ZNF84	0	0	0	0	0
ZNF85	0	0	0	0	0
ZNF90	1	0	0	1	0
ZNF91	1	0	0	1	0
ZNF92	0	0	0	0	0
ZNF93	1	0	0	1	0
ZNFX1	0	0	0	0	0
ZRANB2	1	0	0	1	0
ZSCAN1	1	0	0	1	0
ZSCAN10	0	0	0	0	0
ZSCAN16	0	1	0	1	0
ZSCAN18	0	0	0	0	0
ZSCAN2	0	0	0	0	0
ZSCAN20	1	0	0	1	0
ZSCAN21	0	0	0	0	0
ZSCAN22	1	0	0	1	0
ZSCAN23	0	0	0	0	0
ZSCAN29	0	0	0	0	0
ZSCAN30	0	0	0	0	0
ZSCAN4	1	0	1	1	0
ZSCAN5A	0	0	0	0	0
ZSCAN5B	0	0	0	0	0
ZXDA	0	0	0	0	0
ZXDB	0	0	0	0	0
ZXDC	1	1	0	1	0
ZZZ3	1	0	0	1	0

## Sheet: Supplementary_Table6
Supplementary Table 6. Enrichment of top 4,000 loading genes along first two PCs in transcriptional programs
Transcriptional program ID	No. of genes in transcriptional program	No. of overlapping genes between program and PC1 loading genes	p val	FDR p val
1	116	69	1.59e-05	2.65e-05
2	149	112	1.67e-18	8.35e-18
3	31	17	0.0674	0.0674
4	186	107	8.37e-07	2.0925e-06
5	79	43	0.00643	0.0080375

## Sheet: Supplementary_Table7
Supplementary Table 7. Functional enrichment in transcriptional programs 1-5
No.	GeneSet	Description	GeneRatio	BgRatio	pvalue	p.adjust	qvalue	geneID	Count	TranscriptionalProgramID
1	H-hallmark	HALLMARK_HYPOXIA	14/51	66/1650	2.70542e-09	1.001e-07	8.54342e-08	PDK1/PAM/PGK1/VEGFA/ADM/BNIP3L/SLC2A3/P4HA1/KDM3A/NEDD4L/ANXA2/ENO1/DTNA/NDRG1	14	1
2	H-hallmark	HALLMARK_IL2_STAT5_SIGNALING	7/51	64/1650	0.00284144	0.0418883	0.0357511	IGF1R/SLC2A3/P4HA1/CD44/EMP1/NDRG1/COL6A1	7	1
3	H-hallmark	HALLMARK_EPITHELIAL_MESENCHYMAL_TRANSITION	7/51	66/1650	0.00339635	0.0418883	0.0357511	PLOD2/COPA/VEGFA/CALD1/CD44/TNC/COL6A2	7	1
4	C7-immunologic	GSE360_HIGH_DOSE_B_MALAYI_VS_M_TUBERCULOSIS_MAC_DN	10/113	81/5892	2.70541e-06	0.0106945	0.0101894	RUNX1/PDK1/PLOD2/VEGFA/SLC2A3/PDE4D/NAMPT/TNC/GLUL/WDR43	10	1
5	C7-immunologic	GSE37416_CTRL_VS_6H_F_TULARENSIS_LVS_NEUTROPHIL_DN	10/113	88/5892	5.80992e-06	0.0114833	0.010941	PDK1/PGK1/ADM/FEM1C/RNF19A/BNIP3L/P4HA1/KDM3A/ENO1/IL1RAP	10	1
6	C7-immunologic	GSE17974_CTRL_VS_ACT_IL4_AND_ANTI_IL12_12H_CD4_TCELL_UP	8/113	66/5892	3.24825e-05	0.0323665	0.0308379	RREB1/BNIP3L/SLC2A3/PDE4D/ARRDC3/LPP/CDKN2A/NDRG1	8	1
7	C7-immunologic	GSE20754_WT_VS_TCF1_KO_MEMORY_CD8_TCELL_UP	8/113	67/5892	3.63041e-05	0.0323665	0.0308379	FOXJ3/AFF4/ADM/SAMD4A/CD44/RTN4/RASSF8/NDRG1	8	1
8	C7-immunologic	GSE33425_CD161_HIGH_VS_NEG_CD8_TCELL_DN	9/113	90/5892	4.91269e-05	0.0323665	0.0308379	SBF2/IGF1R/ADM/ARIH1/ANXA2/ENO1/CHI3L1/MFHAS1/UBL3	9	1
9	C7-immunologic	GSE369_PRE_VS_POST_IL6_INJECTION_SOCS3_KO_LIVER_UP	9/113	90/5892	4.91269e-05	0.0323665	0.0308379	HBP1/PGK1/FEM1C/BNIP3L/SLC2A3/P4HA1/CD44/ANKRD28/EMP1	9	1
10	C6-oncogenic	ESC_V6.5_UP_EARLY.V1_DN	8/92	51/3517	4.08378e-05	0.00559478	0.00524443	PBX1/CALD1/ANXA2/CD44/TNC/GAP43/EMP1/RASSF8	8	1
11	C6-oncogenic	ESC_V6.5_UP_LATE.V1_UP	7/92	54/3517	0.000433105	0.0296677	0.0278099	BBX/PLOD2/GATAD2B/RASAL2/P4HA1/PRICKLE1/NDRG1	7	1
12	C2-curated	MENSE_HYPOXIA_UP	13/114	39/5896	1.405e-13	2.74396e-10	2.2199e-10	PDK1/PLOD2/PGK1/VEGFA/ADM/CDK19/BNIP3L/SLC2A3/P4HA1/KDM3A/NAMPT/NDRG1/INSIG2	13	1
13	C2-curated	ELVIDGE_HYPOXIA_BY_DMOG_UP	13/114	56/5896	2.48595e-11	1.8802e-08	1.52111e-08	PDK1/PAM/PGK1/VEGFA/ADM/BNIP3L/P4HA1/KDM3A/IGFBP5/SAMD4A/DTNA/NDRG1/INSIG2	13	1
14	C2-curated	ELVIDGE_HYPOXIA_UP	14/114	69/5896	2.88817e-11	1.8802e-08	1.52111e-08	BBX/PDK1/PAM/PGK1/VEGFA/ADM/BNIP3L/P4HA1/KDM3A/IGFBP5/SAMD4A/DTNA/NDRG1/INSIG2	14	1
15	C2-curated	ELVIDGE_HIF1A_AND_HIF2A_TARGETS_DN	11/114	40/5896	1.25238e-10	6.11475e-08	4.9469e-08	PDK1/PAM/PGK1/VEGFA/ADM/BNIP3L/P4HA1/IGFBP5/SAMD4A/NDRG1/INSIG2	11	1
16	C2-curated	MARTORIATI_MDM4_TARGETS_FETAL_LIVER_UP	14/114	82/5896	3.33275e-10	1.30177e-07	1.05315e-07	PDK1/PLOD2/KMT2E/PGK1/ADM/RNF19A/KDM7A/BNIP3L/P4HA1/ENO1/NAMPT/ARRDC3/GLUL/NDRG1	14	1
17	C2-curated	FARDIN_HYPOXIA_11	8/114	18/5896	5.6855e-10	1.85063e-07	1.49718e-07	PDK1/PGK1/IGF1R/VEGFA/BNIP3L/SLC2A3/KDM3A/NDRG1	8	1
18	C2-curated	WINTER_HYPOXIA_METAGENE	14/114	94/5896	2.17781e-09	6.07609e-07	4.91563e-07	HBP1/PLOD2/PGK1/VEGFA/ADM/BNIP3L/SLC2A3/P4HA1/CALD1/ANXA2/IGFBP5/ENO1/NDRG1/BACE2	14	1
19	C2-curated	ELVIDGE_HIF1A_TARGETS_DN	9/114	31/5896	3.88143e-09	9.47554e-07	7.66582e-07	PDK1/PAM/PGK1/ADM/BNIP3L/P4HA1/IGFBP5/NDRG1/INSIG2	9	1
20	C2-curated	NUYTTEN_EZH2_TARGETS_UP	29/114	459/5896	5.9248e-09	1.28568e-06	1.04013e-06	STAT1/TCF4/PDK1/PLOD2/QKI/PAM/VEGFA/ADM/GRB10/UST/P4HA1/KDM3A/ANXA2/ENO1/UBE2E2/NAMPT/ARRDC3/RPS6KA3/CD44/TNC/FRMD5/ROR1/ZFHX4/UBL3/TMEM41B/NDRG1/COL6A1/BACE2/INSIG2	29	1
21	C2-curated	MANALO_HYPOXIA_UP	13/114	89/5896	1.08585e-08	1.96993e-06	1.59369e-06	PLOD2/PAM/VEGFA/ADM/TRIO/CDK19/BNIP3L/SLC2A3/P4HA1/KDM3A/NDRG1/NPAS2/BACE2	13	1
22	C2-curated	NAKAMURA_TUMOR_ZONE_PERIPHERAL_VS_CENTRAL_DN	22/114	279/5896	1.10953e-08	1.96993e-06	1.59369e-06	HBP1/BPTF/PDK1/PLOD2/PAM/PGK1/VEGFA/ADM/BNIP3L/SLC2A3/P4HA1/KDM3A/PDE4D/IGFBP5/NAMPT/ARRDC3/CHI3L1/PRAG1/GLUL/NDRG1/COL6A1/BACE2	22	1
23	C2-curated	KRIEG_HYPOXIA_NOT_VIA_KDM3A	23/114	315/5896	2.12041e-08	3.45097e-06	2.79187e-06	RUNX1/PDK1/PLOD2/QKI/PAM/PGK1/TRIO/BNIP3L/P4HA1/ENO1/ARRDC3/IL1RAP/CD44/TMSB10/MRPS6/SMS/KCNMA1/TMEM41B/WDR43/GALNT18/NDRG1/BACE2/INSIG2	23	1
24	C2-curated	SENESE_HDAC3_TARGETS_UP	20/114	265/5896	1.18275e-07	1.77686e-05	1.4375e-05	NF1/TEAD1/AFF4/COPA/WEE1/TRIO/RNF19A/KDM7A/GRB10/SLC2A3/NEDD4L/IGFBP5/NAMPT/IL1RAP/CD44/ROR1/CAMK2D/KCNMA1/EMP1/NPAS2	20	1
25	C2-curated	PRAMOONJAGO_SOX4_TARGETS_UP	7/114	23/5896	1.59437e-07	2.14087e-05	1.73199e-05	VEGFA/ADM/GRB10/SLC2A3/KDM3A/NDRG1/INSIG2	7	1
26	C2-curated	GROSS_HYPOXIA_VIA_ELK3_AND_HIF1A_UP	10/114	60/5896	1.6443e-07	2.14087e-05	1.73199e-05	PDK1/PGK1/VEGFA/P4HA1/NEDD4L/ANXA2/CD44/TNC/NDRG1/INSIG2	10	1
27	C2-curated	HARRIS_HYPOXIA	7/114	27/5896	5.41736e-07	6.61257e-05	5.34965e-05	PGK1/VEGFA/ADM/BNIP3L/SLC2A3/P4HA1/ENO1	7	1
28	C2-curated	DUTERTRE_ESTRADIOL_RESPONSE_24HR_DN	18/114	243/5896	7.26884e-07	7.89943e-05	6.39073e-05	HBP1/QKI/PAM/CBLB/RNF19A/KDM7A/KDM3A/CALD1/NEDD4L/ANXA2/ADAM9/NAMPT/FAM110B/SAMD4A/CDKN2A/WWTR1/PRICKLE1/NPAS2	18	1
29	C2-curated	KOINUMA_TARGETS_OF_SMAD2_OR_SMAD3	23/114	382/5896	7.28058e-07	7.89943e-05	6.39073e-05	RUNX1/HOXD11/TCF4/PLOD2/QKI/WEE1/ADM/RASAL2/KDM3A/CALD1/NEDD4L/HELZ/ANXA2/ENO1/EIF4H/CD44/TNC/RTN4/DENND4A/WWTR1/EMP1/NDRG1/INSIG2	23	1
30	C2-curated	DELYS_THYROID_CANCER_UP	13/114	136/5896	1.74689e-06	0.000179562	0.000145268	RUNX1/STAT1/ADM/RASAL2/NRCAM/ANXA2/IL1RAP/SAMD4A/CD44/TNC/CHI3L1/TMSB10/ROR1	13	1
31	C2-curated	SEMENZA_HIF1_TARGETS	5/114	13/5896	2.81524e-06	0.000274908	0.000222404	PGK1/VEGFA/ADM/SLC2A3/ENO1	5	1
32	C2-curated	WONG_ADULT_TISSUE_STEM_MODULE	18/114	268/5896	3.01992e-06	0.000280853	0.000227213	FOXP1/PBX1/TCF4/KMT2E/AFF4/ADM/CALD1/NRCAM/IGFBP5/UBE2E2/LPP/TNC/GLUL/PTN/KCNMA1/EMP1/NDRG1/COL6A1	18	1
33	C2-curated	MCBRYAN_PUBERTAL_TGFB1_TARGETS_UP	10/114	84/5896	4.08186e-06	0.000362358	0.000293152	RUNX1/FOXP1/PLOD2/QKI/WEE1/VEGFA/GRB10/CALD1/RPS6KA3/TNC	10	1
34	C2-curated	MARTORIATI_MDM4_TARGETS_NEUROEPITHELIUM_UP	9/114	72/5896	8.44536e-06	0.000717121	0.000580159	PGK1/VEGFA/ADM/SLC2A3/P4HA1/CALD1/ENO1/ARRDC3/LPP	9	1
35	C2-curated	PASINI_SUZ12_TARGETS_DN	12/114	140/5896	1.39223e-05	0.00113293	0.000916554	FOXP1/PLOD2/GRB10/CALD1/ANXA2/IGFBP5/RPS6KA3/SAMD4A/LPP/GAP43/WWTR1/PRICKLE1	12	1
36	C2-curated	QI_HYPOXIA	7/114	43/5896	1.52246e-05	0.00118935	0.000962194	PDK1/PLOD2/VEGFA/ADM/RNF19A/P4HA1/NDRG1	7	1
37	C2-curated	SCHUETZ_BREAST_CANCER_DUCTAL_INVASIVE_UP	11/114	123/5896	2.17457e-05	0.00163344	0.00132147	TCF4/QKI/PAM/SLC2A3/CALD1/SAMD4A/ROR1/WWTR1/COL6A2/EMP1/COL6A1	11	1
38	C2-curated	BASAKI_YBX1_TARGETS_DN	14/114	199/5896	2.51398e-05	0.00177557	0.00143645	BPTF/BBX/PDK1/PLOD2/SBF2/PGK1/VEGFA/ADM/CDK19/P4HA1/BNC2/HELZ/NDRG1/NEBL	14	1
39	C2-curated	AMIT_SERUM_RESPONSE_40_MCF10A	4/114	10/5896	2.54561e-05	0.00177557	0.00143645	WEE1/ADM/NAMPT/GLUL	4	1
40	C2-curated	RIGGI_EWING_SARCOMA_PROGENITOR_DN	9/114	85/5896	3.31174e-05	0.00223029	0.00180433	EBF1/PDK1/BNC2/NEDD4L/NAMPT/CD44/CHI3L1/PTN/COL6A2	9	1
41	C2-curated	SMID_BREAST_CANCER_LUMINAL_B_DN	11/114	130/5896	3.66072e-05	0.00238313	0.00192798	MEOX2/ADM/SLC2A3/CALD1/TNC/CHI3L1/CDKN2A/PTN/WWTR1/NDRG1/BACE2	11	1
42	C2-curated	CHICAS_RB1_TARGETS_CONFLUENT	15/114	237/5896	4.41103e-05	0.00277895	0.0022482	TMTC1/ANXA2/LPP/CD44/FRMD5/ROR1/CDKN2A/PRAG1/CAMK2D/PTN/KCNMA1/COL6A2/PRICKLE1/COL6A1/BACE2	15	1
43	C2-curated	ZHU_CMV_24_HR_DN	6/114	36/5896	5.55701e-05	0.00338376	0.0027375	RUNX1/IGF1R/WEE1/ADM/IGFBP5/COL6A2	6	1
44	C2-curated	GROSS_HIF1A_TARGETS_DN	4/114	12/5896	5.82305e-05	0.00338376	0.0027375	PDK1/PGK1/ADM/ENO1	4	1
45	C2-curated	WANG_MLL_TARGETS	8/114	71/5896	5.89083e-05	0.00338376	0.0027375	AR/EBF1/ADM/GRB10/FRMD5/CHI3L1/COL6A2/COL6A1	8	1
46	C2-curated	GROSS_HYPOXIA_VIA_ELK3_DN	7/114	55/5896	7.9181e-05	0.0044183	0.00357446	VEGFA/ADM/NEDD4L/ENO1/CD44/TNC/NDRG1	7	1
47	C2-curated	TCGA_GLIOBLASTOMA_COPY_NUMBER_DN	4/114	13/5896	8.28595e-05	0.00449513	0.00363661	NF1/QKI/ENO1/CDKN2A	4	1
48	C2-curated	TONKS_TARGETS_OF_RUNX1_RUNX1T1_FUSION_HSC_UP	8/114	75/5896	8.76036e-05	0.00458654	0.00371057	RUNX1/HBP1/BNIP3L/SLC2A3/NRCAM/ANXA2/UBL3/EMP1	8	1
49	C2-curated	CHANDRAN_METASTASIS_UP	10/114	119/5896	8.92415e-05	0.00458654	0.00371057	AR/HMBOX1/BPTF/PDK1/KMT2E/VEGFA/TRIO/P4HA1/GPR158/TMSB10	10	1
50	C2-curated	SAFFORD_T_LYMPHOCYTE_ANERGY	5/114	25/5896	9.65249e-05	0.00483367	0.0039105	FOXP1/RNF19A/ANKRD28/DTNA/NDRG1	5	1
51	C2-curated	ZHU_CMV_ALL_DN	7/114	57/5896	9.99275e-05	0.00487896	0.00394713	AR/RUNX1/IGF1R/WEE1/ADM/IGFBP5/COL6A2	7	1
52	C2-curated	SHAFFER_IRF4_TARGETS_IN_PLASMA_CELL_VS_MATURE_B_LYMPHOCYTE	5/114	26/5896	0.000117676	0.00554107	0.00448279	PDK1/PAM/VEGFA/NAMPT/NDRG1	5	1
53	C2-curated	KONDO_EZH2_TARGETS	9/114	100/5896	0.000120109	0.00554107	0.00448279	UST/TMTC1/IGFBP5/SAMD4A/WWTR1/KCNMA1/EMP1/NPAS2/NEBL	9	1
54	C2-curated	TAKAO_RESPONSE_TO_UVB_RADIATION_DN	7/114	59/5896	0.0001249	0.00554107	0.00448279	ADM/ANXA2/EIF4H/FAM110B/HNRNPM/CAMK2D/NDRG1	7	1
55	C2-curated	GARY_CD5_TARGETS_UP	13/114	202/5896	0.000124974	0.00554107	0.00448279	NF1/STAT1/TCF4/PDK1/PGK1/VEGFA/TRIO/BNIP3L/UST/SLC2A3/P4HA1/MFHAS1/CAMK2D	13	1
56	C2-curated	GRUETZMANN_PANCREATIC_CANCER_UP	11/114	149/5896	0.000127674	0.00554107	0.00448279	STAT1/BPTF/PLOD2/PGK1/P4HA1/CALD1/IGFBP5/ENO1/ADAM9/TMSB10/NDRG1	11	1
57	C2-curated	PID_HIF1_TFPATHWAY	5/114	27/5896	0.000142209	0.0059779	0.00483619	PGK1/VEGFA/ADM/ENO1/NDRG1	5	1
58	C2-curated	FARMER_BREAST_CANCER_APOCRINE_VS_LUMINAL	11/114	151/5896	0.000143861	0.0059779	0.00483619	AR/PAM/PGK1/IGF1R/VEGFA/ADM/P4HA1/ADAM9/NAMPT/KCNMA1/NDRG1	11	1
59	C2-curated	DAUER_STAT3_TARGETS_UP	4/114	15/5896	0.000153519	0.00604342	0.00488919	ADM/FEM1C/SLC2A3/SAMD4A	4	1
60	C2-curated	TSAI_RESPONSE_TO_RADIATION_THERAPY	4/114	15/5896	0.000153519	0.00604342	0.00488919	VEGFA/IGFBP5/COL6A2/COL6A1	4	1
61	C2-curated	SMID_BREAST_CANCER_BASAL_UP	14/114	235/5896	0.000154721	0.00604342	0.00488919	PDK1/PLOD2/QKI/VEGFA/ADM/SLC2A3/CALD1/ENO1/CD44/CHI3L1/CDKN2A/WWTR1/NDRG1/BACE2	14	1
62	C2-curated	ENK_UV_RESPONSE_EPIDERMIS_DN	14/114	236/5896	0.00016183	0.00619299	0.0050102	TCF4/AFF4/VEGFA/ADM/RNF19A/SUCO/MAP4K5/NAMPT/RPS6KA3/LPP/UBL3/EMP1/NDRG1/NEBL	14	1
63	C2-curated	ZHU_CMV_8_HR_DN	5/114	28/5896	0.000170473	0.00619299	0.0050102	AR/RUNX1/IGF1R/WEE1/ADM	5	1
64	C2-curated	MARKEY_RB1_ACUTE_LOF_DN	7/114	62/5896	0.00017166	0.00619299	0.0050102	MEOX2/STAT1/PDK1/BNIP3L/IGFBP5/NAMPT/NDRG1	7	1
65	C2-curated	HAN_SATB1_TARGETS_UP	12/114	181/5896	0.00017463	0.00619299	0.0050102	PLOD2/QKI/ADM/SLC2A3/P4HA1/PDE4D/CALD1/IGFBP5/DENND4A/COL6A2/NDRG1/INSIG2	12	1
66	C2-curated	SMID_BREAST_CANCER_RELAPSE_IN_BONE_DN	9/114	105/5896	0.000175042	0.00619299	0.0050102	PDK1/PLOD2/QKI/VEGFA/SLC2A3/ENO1/CD44/CDKN2A/WWTR1	9	1
67	C2-curated	RODRIGUES_THYROID_CARCINOMA_DN	6/114	44/5896	0.000177577	0.00619299	0.0050102	BBX/BNC2/NAMPT/CD44/ANKRD28/KCNMA1	6	1
68	C2-curated	JECHLINGER_EPITHELIAL_TO_MESENCHYMAL_TRANSITION_UP	4/114	16/5896	0.000201651	0.00682997	0.00552552	STAT1/TNC/COL6A2/COL6A1	4	1
69	C2-curated	PID_AR_PATHWAY	5/114	29/5896	0.000202836	0.00682997	0.00552552	AR/TCF4/KDM3A/RPS6KA3/CDKN2A	5	1
70	C2-curated	GOZGIT_ESR1_TARGETS_DN	16/114	303/5896	0.000209444	0.00693294	0.00560883	AR/STAT1/FOXP1/TCF4/IGF1R/CBLB/NRCAM/TMTC1/IGFBP5/ARRDC3/NPAS3/CD44/DTNA/GALNT18/SDK1/NEBL	16	1
71	C2-curated	KAN_RESPONSE_TO_ARSENIC_TRIOXIDE	6/114	46/5896	0.000228341	0.00743005	0.00601099	ADM/BNIP3L/SLC2A3/IGFBP5/PTN/NDRG1	6	1
72	C2-curated	UDAYAKUMAR_MED1_TARGETS_DN	9/114	109/5896	0.000232831	0.00743005	0.00601099	HBP1/CBLB/ADM/FEM1C/TRIO/SLC2A3/KDM3A/NEDD4L/NDRG1	9	1
73	C2-curated	KOBAYASHI_EGFR_SIGNALING_24HR_UP	5/114	30/5896	0.000239679	0.00743005	0.00601099	PBX1/CBLB/CDK19/GLUL/NEBL	5	1
74	C2-curated	MCLACHLAN_DENTAL_CARIES_UP	5/114	30/5896	0.000239679	0.00743005	0.00601099	ADM/SLC2A3/NAMPT/CD44/CHI3L1	5	1
75	C2-curated	ROZANOV_MMP14_TARGETS_SUBSET	4/114	17/5896	0.000259783	0.00792744	0.00641339	PLOD2/CALD1/COL6A2/COL6A1	4	1
76	C2-curated	CREIGHTON_ENDOCRINE_THERAPY_RESISTANCE_5	13/114	218/5896	0.000267406	0.00801286	0.00648249	NF1/FOXP1/PBX1/TCF4/QKI/RNF19A/GRB10/ADAM9/SAMD4A/KCNMA1/TMEM41B/EMP1/NEBL	13	1
77	C2-curated	SWEET_LUNG_CANCER_KRAS_DN	10/114	136/5896	0.000270788	0.00801286	0.00648249	MEOX2/TCF4/QKI/PAM/VEGFA/IGFBP5/MFHAS1/GLUL/WWTR1/COL6A2	10	1
78	C2-curated	CHIANG_LIVER_CANCER_SUBCLASS_CTNNB1_UP	7/114	67/5896	0.000280343	0.00808198	0.00653842	AR/PDK1/ACTN2/UST/PRAG1/GLUL/INSIG2	7	1
79	C2-curated	SESTO_RESPONSE_TO_UV_C1	5/114	31/5896	0.0002814	0.00808198	0.00653842	EIF4H/NAMPT/GLUL/DDX1/EMP1	5	1
80	C2-curated	LIM_MAMMARY_LUMINAL_MATURE_DN	6/114	48/5896	0.000289899	0.00820541	0.00663827	CALD1/CAMK2D/COL6A2/PRICKLE1/COL6A1/BACE2	6	1
81	C2-curated	SHAFFER_IRF4_TARGETS_IN_MYELOMA_VS_MATURE_B_LYMPHOCYTE	6/114	49/5896	0.000325204	0.00905122	0.00732254	PDK1/PAM/PGK1/P4HA1/NAMPT/NDRG1	6	1
82	C2-curated	SERVITJA_ISLET_HNF1A_TARGETS_DN	4/114	18/5896	0.000329051	0.00905122	0.00732254	PDK1/PGK1/IGF1R/GLUL	4	1
83	C2-curated	CUI_TCF21_TARGETS_2_DN	20/114	453/5896	0.000363362	0.00985619	0.00797377	STAT1/RREB1/EBF1/BBX/PLOD2/QKI/VEGFA/CBLB/ADM/KDM7A/SLC2A3/TMTC1/ADAM9/ARRDC3/SAMD4A/LPP/CAMK2D/WWTR1/DTNA/NEBL	20	1
84	C2-curated	RAMASWAMY_METASTASIS_DN	4/114	19/5896	0.000410617	0.0109854	0.00888733	RUNX1/PGK1/ROR1/PTN	4	1
85	C2-curated	ZWANG_CLASS_1_TRANSIENTLY_INDUCED_BY_EGF	12/114	201/5896	0.000461048	0.0121679	0.00984401	AFF4/VEGFA/CBLB/RNF19A/CALD1/NEDD4L/RPS6KA3/TNC/ANKRD28/CAMK2D/RASSF8/INSIG2	12	1
86	C2-curated	RIGGINS_TAMOXIFEN_RESISTANCE_DN	9/114	120/5896	0.000478289	0.0124546	0.010076	STAT1/IGF1R/NRCAM/IGFBP5/ADAM9/NAMPT/EMP1/NEBL/INSIG2	9	1
87	C2-curated	TONKS_TARGETS_OF_RUNX1_RUNX1T1_FUSION_ERYTHROCYTE_UP	6/114	53/5896	0.000501414	0.012661	0.0102429	STAT1/NRCAM/ANXA2/IL1RAP/EMP1/NDRG1	6	1
88	C2-curated	WIERENGA_STAT5A_TARGETS_UP	6/114	53/5896	0.000501414	0.012661	0.0102429	BBX/ADM/IGFBP5/EMP1/NDRG1/COL6A1	6	1
89	C2-curated	KHETCHOUMIAN_TRIM24_TARGETS_UP	4/114	20/5896	0.000505664	0.012661	0.0102429	STAT1/SAMD4A/CD44/EMP1	4	1
90	C2-curated	FEVR_CTNNB1_TARGETS_UP	12/114	206/5896	0.000575634	0.0142306	0.0115127	STAT1/ADM/TRIO/RNF19A/SUCO/MAP4K5/P4HA1/ARIH1/ANXA2/EMP1/BACE2/INSIG2	12	1
91	C2-curated	LINDGREN_BLADDER_CANCER_CLUSTER_3_DN	8/114	99/5896	0.000605048	0.0147707	0.0119497	HMBOX1/IGF1R/GRB10/PDE4D/ARIH1/SAMD4A/CD44/NPAS2	8	1
92	C2-curated	SMIRNOV_RESPONSE_TO_IR_6HR_DN	5/114	37/5896	0.000658226	0.0158706	0.0128395	PDK1/SLC2A3/P4HA1/KDM3A/INSIG2	5	1
93	C2-curated	BUYTAERT_PHOTODYNAMIC_THERAPY_STRESS_UP	19/114	440/5896	0.000683787	0.0162858	0.0131754	HBP1/FOXJ3/HMBOX1/AFF4/IGF1R/VEGFA/CBLB/FEM1C/CDK19/GRB10/RASAL2/MAP4K5/SLC2A3/KDM3A/ARIH1/NAMPT/MFHAS1/UBL3/NDRG1	19	1
94	C2-curated	NUTT_GBM_VS_AO_GLIOMA_UP	4/114	22/5896	0.000741007	0.0170939	0.0138292	STAT1/ANXA2/IGFBP5/GAP43	4	1
95	C2-curated	PEDERSEN_TARGETS_OF_611CTF_ISOFORM_OF_ERBB2	4/114	22/5896	0.000741007	0.0170939	0.0138292	PLOD2/ADAM9/CD44/WWTR1	4	1
96	C2-curated	DAZARD_RESPONSE_TO_UV_NHEK_DN	12/114	212/5896	0.000743975	0.0170939	0.0138292	FOXJ3/BPTF/BBX/QKI/WEE1/CBLB/SUCO/HELZ/LPP/UBL3/NPAS2/INSIG2	12	1
97	C2-curated	FLECHNER_BIOPSY_KIDNEY_TRANSPLANT_OK_VS_DONOR_UP	16/114	340/5896	0.000759106	0.0172388	0.0139464	STAT1/FOXJ3/BBX/PLOD2/QKI/PAM/COPA/PGK1/IGF1R/WEE1/VEGFA/GRB10/EIF4H/RPS6KA3/CD44/WWTR1	16	1
98	C2-curated	MCBRYAN_PUBERTAL_BREAST_3_4WK_UP	6/114	58/5896	0.00081739	0.018349	0.0148445	RUNX1/PDK1/ADM/TNC/CHI3L1/PTN	6	1
99	C2-curated	BENPORATH_SUZ12_TARGETS	12/114	216/5896	0.000877749	0.0193925	0.0156888	HOXD11/ONECUT1/ADM/NRCAM/IGFBP5/CD44/GPR158/KCNMA1/GALNT18/PRICKLE1/NDRG1/NPAS2	12	1
100	C2-curated	JIANG_TIP30_TARGETS_UP	4/114	23/5896	0.000883735	0.0193925	0.0156888	WEE1/P4HA1/ANXA2/TMSB10	4	1
101	C2-curated	BAELDE_DIABETIC_NEPHROPATHY_DN	13/114	248/5896	0.00091823	0.0199256	0.01612	STAT1/PLOD2/PAM/VEGFA/CBLB/ADM/SLC2A3/CALD1/NAMPT/CHI3L1/GLUL/NDRG1/NEBL	13	1
102	C2-curated	IZADPANAH_STEM_CELL_ADIPOSE_VS_BONE_UP	6/114	60/5896	0.000979854	0.0204049	0.0165078	QKI/VEGFA/CD44/GAP43/MRPS6/PTN	6	1
103	C2-curated	PHONG_TNF_RESPONSE_VIA_P38_PARTIAL	6/114	60/5896	0.000979854	0.0204049	0.0165078	ADM/NEDD4L/NAMPT/CD44/TNC/MFHAS1	6	1
104	C2-curated	SERVITJA_ISLET_HNF1A_TARGETS_UP	6/114	60/5896	0.000979854	0.0204049	0.0165078	ANXA2/GAP43/ZFHX4/PTN/NEBL/COL6A1	6	1
105	C2-curated	NABA_MATRISOME	10/114	161/5896	0.00103106	0.0204049	0.0165078	PLOD2/VEGFA/P4HA1/ANXA2/IGFBP5/ADAM9/TNC/PTN/COL6A2/COL6A1	10	1
106	C2-curated	HUANG_FOXA2_TARGETS_DN	3/114	11/5896	0.0010374	0.0204049	0.0165078	CD44/TNC/COL6A1	3	1
107	C2-curated	NGO_MALIGNANT_GLIOMA_1P_LOH	3/114	11/5896	0.0010374	0.0204049	0.0165078	PGK1/ANXA2/ENO1	3	1
108	C2-curated	PICCALUGA_ANGIOIMMUNOBLASTIC_LYMPHOMA_UP	7/114	83/5896	0.00103819	0.0204049	0.0165078	CALD1/IGFBP5/TNC/CHI3L1/WWTR1/KCNMA1/COL6A1	7	1
109	C2-curated	FRIDMAN_SENESCENCE_UP	4/114	24/5896	0.0010448	0.0204049	0.0165078	STAT1/IGFBP5/CD44/CDKN2A	4	1
110	C2-curated	HERNANDEZ_ABERRANT_MITOSIS_BY_DOCETACEL_2NM_UP	4/114	24/5896	0.0010448	0.0204049	0.0165078	IGF1R/BNC2/IL1RAP/NPAS2	4	1
111	C2-curated	REACTOME_COLLAGEN_BIOSYNTHESIS_AND_MODIFYING_ENZYMES	4/114	24/5896	0.0010448	0.0204049	0.0165078	PLOD2/P4HA1/COL6A2/COL6A1	4	1
112	C2-curated	DER_IFN_BETA_RESPONSE_UP	6/114	61/5896	0.00106987	0.0206876	0.0167366	TEAD1/STAT1/PLOD2/CALD1/ADAM9/DDX1	6	1
113	C2-curated	GU_PDEF_TARGETS_UP	5/114	42/5896	0.00118958	0.0227769	0.0184268	TCF4/VEGFA/TNC/COL6A2/COL6A1	5	1
114	C2-curated	REACTOME_INTEGRIN_CELL_SURFACE_INTERACTIONS	4/114	25/5896	0.00122542	0.0232354	0.0187977	CD44/TNC/COL6A2/COL6A1	4	1
115	C2-curated	CHICAS_RB1_TARGETS_SENESCENT	13/114	258/5896	0.00132142	0.0246562	0.0199471	BBX/WEE1/VEGFA/IGFBP5/NAMPT/LPP/CHI3L1/MRPS6/GLUL/PTN/WWTR1/COL6A2/EMP1	13	1
116	C2-curated	SMIRNOV_CIRCULATING_ENDOTHELIOCYTES_IN_CANCER_UP	5/114	43/5896	0.0013256	0.0246562	0.0199471	VEGFA/ADM/SLC2A3/CHI3L1/GLUL	5	1
117	C2-curated	HOSHIDA_LIVER_CANCER_SUBCLASS_S1	7/114	87/5896	0.00137139	0.0252672	0.0204415	TCF4/PAM/PGK1/IGFBP5/ADAM9/COL6A2/COL6A1	7	1
118	C2-curated	BECKER_TAMOXIFEN_RESISTANCE_DN	4/114	26/5896	0.00142683	0.0253327	0.0204945	QKI/IGF1R/IGFBP5/EMP1	4	1
119	C2-curated	HOFFMANN_PRE_BI_TO_LARGE_PRE_BII_LYMPHOCYTE_DN	4/114	26/5896	0.00142683	0.0253327	0.0204945	ANXA2/ANKRD28/EMP1/NDRG1	4	1
120	C2-curated	MIKKELSEN_NPC_HCP_WITH_H3K27ME3	4/114	26/5896	0.00142683	0.0253327	0.0204945	HOXD10/HOXD11/BNC2/NPAS2	4	1
121	C2-curated	ZHAN_MULTIPLE_MYELOMA_MS_UP	4/114	26/5896	0.00142683	0.0253327	0.0204945	TEAD1/PBX1/DTNA/BACE2	4	1
122	C2-curated	PICCALUGA_ANGIOIMMUNOBLASTIC_LYMPHOMA_DN	6/114	65/5896	0.00149499	0.0263037	0.02128	FOXP1/SUCO/SLC2A3/KDM3A/PDE4D/NAMPT	6	1
123	C2-curated	MASSARWEH_TAMOXIFEN_RESISTANCE_UP	13/114	263/5896	0.00157291	0.0274276	0.0221893	AR/EBF1/PBX1/QKI/PDE4D/IGFBP5/ADAM9/SAMD4A/DENND4A/KCNMA1/TMEM41B/EMP1/NEBL	13	1
124	C2-curated	BROWNE_HCMV_INFECTION_24HR_DN	6/114	67/5896	0.00175065	0.0299914	0.0242634	TEAD1/BNIP3L/CALD1/IGFBP5/CD44/KCNMA1	6	1
125	C2-curated	LAIHO_COLORECTAL_CANCER_SERRATED_UP	6/114	67/5896	0.00175065	0.0299914	0.0242634	TCF4/PAM/MON2/BNIP3L/ANXA2/EMP1	6	1
126	C2-curated	BROWNE_HCMV_INFECTION_48HR_DN	10/114	173/5896	0.00177854	0.0301669	0.0244054	AR/STAT1/PBX1/TRIO/ANXA2/IGFBP5/LPP/DTNA/COL6A2/COL6A1	10	1
127	C2-curated	IZADPANAH_STEM_CELL_ADIPOSE_VS_BONE_DN	5/114	46/5896	0.0018028	0.0301669	0.0244054	AR/PBX1/TCF4/PLOD2/RASAL2	5	1
128	C2-curated	ONDER_CDH1_TARGETS_2_UP	8/114	117/5896	0.00180724	0.0301669	0.0244054	PLOD2/GRB10/ROR1/ZFHX4/KCNMA1/COL6A2/NEBL/COL6A1	8	1
129	C2-curated	KEGG_ECM_RECEPTOR_INTERACTION	4/114	28/5896	0.00189687	0.0306986	0.0248355	CD44/TNC/COL6A2/COL6A1	4	1
130	C2-curated	PID_INTEGRIN1_PATHWAY	4/114	28/5896	0.00189687	0.0306986	0.0248355	VEGFA/TNC/COL6A2/COL6A1	4	1
131	C2-curated	VERRECCHIA_EARLY_RESPONSE_TO_TGFB1	4/114	28/5896	0.00189687	0.0306986	0.0248355	IGFBP5/ADAM9/CD44/COL6A1	4	1
132	C2-curated	NUYTTEN_NIPP1_TARGETS_UP	15/114	336/5896	0.00190196	0.0306986	0.0248355	STAT1/TCF4/PDK1/PLOD2/QKI/GRB10/P4HA1/KDM3A/CALD1/UBE2E2/IL1RAP/SAMD4A/CD44/FRMD5/INSIG2	15	1
133	C2-curated	ZWANG_CLASS_3_TRANSIENTLY_INDUCED_BY_EGF	7/114	93/5896	0.00202189	0.0323669	0.0261852	RUNX1/IGF1R/WEE1/ADM/IL1RAP/EMP1/NDRG1	7	1
134	C2-curated	REACTOME_EXTRACELLULAR_MATRIX_ORGANIZATION	7/114	94/5896	0.00215028	0.0332108	0.0268679	PLOD2/P4HA1/ADAM9/CD44/TNC/COL6A2/COL6A1	7	1
135	C2-curated	REACTOME_COLLAGEN_FORMATION	4/114	29/5896	0.00216792	0.0332108	0.0268679	PLOD2/P4HA1/COL6A2/COL6A1	4	1
136	C2-curated	GENTILE_UV_LOW_DOSE_DN	5/114	48/5896	0.00218406	0.0332108	0.0268679	IGF1R/IGFBP5/SAMD4A/UBL3/COL6A1	5	1
137	C2-curated	KEGG_ARGININE_AND_PROLINE_METABOLISM	3/114	14/5896	0.00219365	0.0332108	0.0268679	P4HA1/GLUL/SMS	3	1
138	C2-curated	KRIEG_HYPOXIA_VIA_KDM3A	3/114	14/5896	0.00219365	0.0332108	0.0268679	ADM/KDM3A/IL1RAP	3	1
139	C2-curated	QI_HYPOXIA_TARGETS_OF_HIF1A_AND_FOXA2	3/114	14/5896	0.00219365	0.0332108	0.0268679	PLOD2/KDM3A/COL6A2	3	1
140	C2-curated	RODRIGUES_NTN1_AND_DCC_TARGETS	3/114	14/5896	0.00219365	0.0332108	0.0268679	NF1/KMT2E/CAMK2D	3	1
141	C2-curated	VECCHI_GASTRIC_CANCER_ADVANCED_VS_EARLY_UP	6/114	71/5896	0.00236025	0.0354582	0.0286861	PLOD2/QKI/SLC2A3/CALD1/IL1RAP/WWTR1	6	1
142	C2-curated	CHARAFE_BREAST_CANCER_LUMINAL_VS_MESENCHYMAL_DN	12/114	243/5896	0.00241071	0.0359398	0.0290757	TEAD1/QKI/TRIO/BNC2/CALD1/ANXA2/CD44/ANKRD28/RTN4/WWTR1/COL6A2/COL6A1	12	1
143	C2-curated	WIERENGA_STAT5A_TARGETS_GROUP1	4/114	30/5896	0.00246457	0.0364644	0.0295001	BBX/ADM/IGFBP5/NDRG1	4	1
144	C2-curated	WANG_SMARCE1_TARGETS_UP	8/114	124/5896	0.00260911	0.0382629	0.0309552	CBLB/GRB10/CALD1/IGFBP5/LPP/CHI3L1/ROR1/BACE2	8	1
145	C2-curated	FLECHNER_BIOPSY_KIDNEY_TRANSPLANT_REJECTED_VS_OK_DN	12/114	246/5896	0.00266954	0.0382629	0.0309552	BBX/COPA/PGK1/IGF1R/WEE1/VEGFA/GRB10/IGFBP5/RPS6KA3/RTN4/WWTR1/NDRG1	12	1
146	C2-curated	HAN_JNK_SINGALING_UP	3/114	15/5896	0.00270368	0.0382629	0.0309552	RUNX1/FOXP1/TNC	3	1
147	C2-curated	LIU_VAV3_PROSTATE_CARCINOGENESIS_UP	3/114	15/5896	0.00270368	0.0382629	0.0309552	STAT1/PLOD2/TNC	3	1
148	C2-curated	REACTOME_COLLAGEN_DEGRADATION	3/114	15/5896	0.00270368	0.0382629	0.0309552	ADAM9/COL6A2/COL6A1	3	1
149	C2-curated	REACTOME_CREB1_PHOSPHORYLATION_THROUGH_NMDA_RECEPTOR_MEDIATED_ACTIVATION_OF_RAS_SIGNALING	3/114	15/5896	0.00270368	0.0382629	0.0309552	ACTN2/RPS6KA3/CAMK2D	3	1
150	C2-curated	BROWNE_HCMV_INFECTION_10HR_DN	4/114	31/5896	0.002788	0.0388926	0.0314646	RUNX1/CBLB/ANKRD28/EMP1	4	1
151	C2-curated	SMIRNOV_RESPONSE_TO_IR_2HR_DN	4/114	31/5896	0.002788	0.0388926	0.0314646	ADM/SLC2A3/KDM3A/INSIG2	4	1
152	C2-curated	DURAND_STROMA_S_UP	7/114	99/5896	0.00288964	0.0394648	0.0319275	STAT1/UST/PDE4D/FAM110B/PTN/COL6A2/NDRG1	7	1
153	C2-curated	PECE_MAMMARY_STEM_CELL_DN	7/114	99/5896	0.00288964	0.0394648	0.0319275	EBF1/TRIO/KDM7A/CALD1/UBL3/EMP1/COL6A1	7	1
154	C2-curated	TARTE_PLASMA_CELL_VS_PLASMABLAST_UP	7/114	99/5896	0.00288964	0.0394648	0.0319275	HOXD10/RUNX1/PAM/CBLB/ADM/TNC/KCNMA1	7	1
155	C2-curated	MCBRYAN_PUBERTAL_BREAST_4_5WK_UP	6/114	74/5896	0.00291332	0.0395119	0.0319656	RUNX1/CALD1/TNC/CHI3L1/PTN/WDR43	6	1
156	C2-curated	KATSANOU_ELAVL1_TARGETS_DN	5/114	52/5896	0.00311818	0.0417088	0.0337429	HOXD11/NEDD4L/CD44/COL6A2/COL6A1	5	1
157	C2-curated	PID_AVB3_INTEGRIN_PATHWAY	4/114	32/5896	0.00313937	0.0417088	0.0337429	IGF1R/VEGFA/COL6A2/COL6A1	4	1
158	C2-curated	TAKEDA_TARGETS_OF_NUP98_HOXA9_FUSION_10D_DN	4/114	32/5896	0.00313937	0.0417088	0.0337429	TMTC1/CHI3L1/GLUL/EMP1	4	1
159	C2-curated	COLIN_PILOCYTIC_ASTROCYTOMA_VS_GLIOBLASTOMA_DN	3/114	16/5896	0.00328107	0.0425387	0.0344143	PGK1/ANXA2/CHI3L1	3	1
160	C2-curated	HARRIS_BRAIN_CANCER_PROGENITORS	3/114	16/5896	0.00328107	0.0425387	0.0344143	TEAD1/COL6A2/COL6A1	3	1
161	C2-curated	TONKS_TARGETS_OF_RUNX1_RUNX1T1_FUSION_SUSTAINDED_IN_ERYTHROCYTE_UP	3/114	16/5896	0.00328107	0.0425387	0.0344143	NRCAM/ANXA2/EMP1	3	1
162	C2-curated	DEBIASI_APOPTOSIS_BY_REOVIRUS_INFECTION_UP	9/114	158/5896	0.0033288	0.0425387	0.0344143	NF1/STAT1/FOXJ3/WEE1/ADM/MAP4K5/SLC2A3/PDE4D/DTNA	9	1
163	C2-curated	PEDERSEN_METASTASIS_BY_ERBB2_ISOFORM_7	9/114	158/5896	0.0033288	0.0425387	0.0344143	STAT1/PBX1/PLOD2/ANXA2/ADAM9/FAM110B/CD44/WWTR1/RASSF8	9	1
164	C2-curated	RIZKI_TUMOR_INVASIVENESS_3D_UP	6/114	76/5896	0.00333252	0.0425387	0.0344143	RREB1/PAM/IGF1R/TNC/UBL3/PTN	6	1
165	C2-curated	ZHOU_INFLAMMATORY_RESPONSE_LPS_UP	7/114	102/5896	0.00341858	0.0433538	0.0350737	AFF4/CBLB/ADM/NEDD4L/NAMPT/NPAS3/CD44	7	1
166	C2-curated	REACTOME_DEVELOPMENTAL_BIOLOGY	16/114	397/5896	0.00377957	0.0476226	0.0385273	TEAD1/RUNX1/FOXP1/EBF1/ONECUT1/PBX1/TCF4/TRIO/CDK19/GRB10/NRCAM/RPS6KA3/GAP43/WWTR1/COL6A2/COL6A1	16	1
167	C2-curated	MAHAJAN_RESPONSE_TO_IL1A_UP	3/114	17/5896	0.00392849	0.0485834	0.0393045	AR/STAT1/NRCAM	3	1
168	C2-curated	SIMBULAN_UV_RESPONSE_IMMORTALIZED_DN	3/114	17/5896	0.00392849	0.0485834	0.0393045	IGF1R/CALD1/EMP1	3	1
169	C2-curated	KANG_IMMORTALIZED_BY_TERT_UP	4/114	34/5896	0.00393045	0.0485834	0.0393045	NRCAM/ENO1/TNC/COL6A2	4	1
170	C2-curated	BROWNE_HCMV_INFECTION_18HR_DN	5/114	55/5896	0.00398674	0.0489692	0.0396166	TEAD1/ANXA2/CD44/COL6A2/COL6A1	5	1
171	C2-curated	VANTVEER_BREAST_CANCER_METASTASIS_DN	6/114	79/5896	0.00404364	0.0493577	0.0399309	PGK1/VEGFA/ADM/SLC2A3/IGFBP5/NDRG1	6	1
172	C2-curated	PILON_KLF1_TARGETS_UP	11/114	226/5896	0.00408594	0.0495642	0.0400981	TEAD1/PBX1/IGF1R/TRIO/GRB10/CALD1/ARIH1/RPS6KA3/LPP/WDR43/COL6A2	11	1
173	C4-compGeneSets-cancerModules	MODULE_5	13/84	99/3775	1.68502e-07	6.01553e-05	5.3566e-05	STAT1/VEGFA/ADM/SLC2A3/CALD1/ANXA2/NAMPT/CD44/TNC/WWTR1/COL6A2/NEBL/COL6A1	13	1
174	C4-compGeneSets-cancerModules	MODULE_2	12/84	125/3775	1.52422e-05	0.00272073	0.0024227	VEGFA/ADM/GRB10/SLC2A3/CD44/TNC/GAP43/PTN/WWTR1/COL6A2/EMP1/COL6A1	12	1
175	C4-compGeneSets-cancerModules	MODULE_1	12/84	131/3775	2.46304e-05	0.00293102	0.00260996	AR/VEGFA/SLC2A3/P4HA1/CALD1/NAMPT/CD44/TNC/WWTR1/COL6A2/EMP1/COL6A1	12	1
176	C4-compGeneSets-cancerModules	MODULE_47	9/84	85/3775	9.0038e-05	0.00707023	0.00629576	TCF4/P4HA1/CALD1/ADAM9/TNC/PTN/WWTR1/COL6A2/COL6A1	9	1
177	C4-compGeneSets-cancerModules	MODULE_12	12/84	151/3775	0.000101263	0.00707023	0.00629576	VEGFA/ADM/SLC2A3/NAMPT/TNC/GAP43/UBL3/PTN/WWTR1/COL6A2/NEBL/COL6A1	12	1
178	C4-compGeneSets-cancerModules	MODULE_92	5/84	23/3775	0.000118827	0.00707023	0.00629576	AR/ADM/GRB10/NAMPT/GLUL	5	1
179	C4-compGeneSets-cancerModules	MODULE_220	8/84	82/3775	0.000401314	0.020467	0.0182251	AR/HOXD10/PBX1/CALD1/GAP43/ROR1/PTN/EMP1	8	1
180	C4-compGeneSets-cancerModules	MODULE_75	6/84	49/3775	0.000659439	0.0294275	0.026204	STAT1/ADM/NAMPT/IL1RAP/PTN/EMP1	6	1
181	C4-compGeneSets-cancerModules	MODULE_64	7/84	72/3775	0.000960918	0.0321121	0.0285946	STAT1/ADM/ADAM9/NAMPT/IL1RAP/TNC/ROR1	7	1
182	C4-compGeneSets-cancerModules	MODULE_52	11/84	166/3775	0.000969972	0.0321121	0.0285946	PLOD2/WEE1/VEGFA/CALD1/ANXA2/ADAM9/IL1RAP/TNC/CDKN2A/WWTR1/EMP1	11	1
183	C4-compGeneSets-cancerModules	MODULE_6	8/84	95/3775	0.0010823	0.0321121	0.0285946	VEGFA/ADM/SLC2A3/CD44/TNC/WWTR1/COL6A2/COL6A1	8	1
184	C4-compGeneSets-cancerModules	MODULE_88	10/84	143/3775	0.00110808	0.0321121	0.0285946	AR/VEGFA/ADM/SLC2A3/P4HA1/UBL3/PTN/COL6A2/NEBL/COL6A1	10	1
185	C4-compGeneSets-cancerModules	MODULE_55	10/84	144/3775	0.00116935	0.0321121	0.0285946	AR/VEGFA/ADM/SLC2A3/P4HA1/UBL3/PTN/COL6A2/NEBL/COL6A1	10	1
186	C5-ontology-GOBP	GO_EPITHELIUM_DEVELOPMENT	24/111	396/5202	1.97364e-06	0.00356637	0.0031786	NF1/AR/MEOX2/RUNX1/HOXD11/STAT1/FOXP1/RREB1/ONECUT1/PBX1/PGK1/VEGFA/ADM/PDE4D/ANXA2/IGFBP5/ADAM9/CD44/TNC/ROR1/RTN4/PTN/WWTR1/PRICKLE1	24	1
187	C5-ontology-GOBP	GO_RESPONSE_TO_OXYGEN_LEVELS	13/111	160/5202	2.97963e-05	0.0139675	0.0124488	NF1/PDK1/PLOD2/PAM/PGK1/VEGFA/ADM/BNIP3L/ENO1/NAMPT/PTN/KCNMA1/NDRG1	13	1
188	C5-ontology-GOBP	GO_ANIMAL_ORGAN_MORPHOGENESIS	21/111	373/5202	3.01204e-05	0.0139675	0.0124488	NF1/AR/HOXD10/HOXD11/STAT1/PBX1/PAM/VEGFA/ADM/ANXA2/IGFBP5/TNC/ROR1/RTN4/PTN/WWTR1/COL6A2/PRICKLE1/SDK1/COL6A1/INSIG2	21	1
189	C5-ontology-GOBP	GO_TUBE_MORPHOGENESIS	19/111	316/5202	3.09186e-05	0.0139675	0.0124488	NF1/AR/MEOX2/RUNX1/HOXD11/STAT1/FOXP1/PBX1/QKI/PGK1/VEGFA/ADM/NRCAM/ANXA2/TNC/CHI3L1/GLUL/PTN/PRICKLE1	19	1
190	C5-ontology-GOBP	GO_TUBE_DEVELOPMENT	21/111	383/5202	4.47163e-05	0.014467	0.012894	NF1/AR/MEOX2/RUNX1/HOXD11/STAT1/FOXP1/PBX1/QKI/PGK1/VEGFA/ADM/NRCAM/ANXA2/IGFBP5/TNC/CHI3L1/GLUL/PTN/WWTR1/PRICKLE1	21	1
191	C5-ontology-GOBP	GO_REGULATION_OF_VASCULATURE_DEVELOPMENT	10/111	103/5202	5.8304e-05	0.014467	0.012894	NF1/MEOX2/RUNX1/STAT1/PGK1/VEGFA/ADM/CHI3L1/GLUL/PTN	10	1
192	C5-ontology-GOBP	GO_POSITIVE_REGULATION_OF_CELL_POPULATION_PROLIFERATION	17/111	275/5202	6.02103e-05	0.014467	0.012894	NF1/AR/STAT1/FOXP1/RREB1/PBX1/IGF1R/VEGFA/ADM/ANXA2/IGFBP5/NAMPT/TNC/RTN4/GLUL/PTN/WWTR1	17	1
193	C5-ontology-GOBP	GO_REGULATION_OF_ANATOMICAL_STRUCTURE_MORPHOGENESIS	22/111	423/5202	6.40488e-05	0.014467	0.012894	NF1/AR/MEOX2/RUNX1/STAT1/FOXP1/RREB1/PGK1/VEGFA/ADM/UST/NRCAM/NEDD4L/ADAM9/CD44/CHI3L1/ROR1/RTN4/PRAG1/GLUL/PTN/PRICKLE1	22	1
194	C5-ontology-GOBP	GO_ANATOMICAL_STRUCTURE_FORMATION_INVOLVED_IN_MORPHOGENESIS	20/111	373/5202	9.57283e-05	0.0192201	0.0171303	NF1/AR/MEOX2/RUNX1/STAT1/PGK1/VEGFA/ACTN2/ADM/NRCAM/ANXA2/ADAM9/CHI3L1/RTN4/GLUL/PTN/PRICKLE1/SDK1/NEBL/COL6A1	20	1
195	C5-ontology-GOBP	GO_GROWTH	21/111	414/5202	0.00013856	0.0250378	0.0223154	AR/VEGFA/ADM/PDE4D/BNC2/NRCAM/NEDD4L/ANXA2/IGFBP5/ENO1/EIF4H/RPS6KA3/TNC/GAP43/CDKN2A/RTN4/CAMK2D/PTN/WWTR1/COL6A2/COL6A1	21	1
196	C5-ontology-GOBP	GO_REGULATION_OF_EPITHELIAL_CELL_MIGRATION	9/111	96/5202	0.000182148	0.029922	0.0266686	NF1/MEOX2/FOXP1/RREB1/VEGFA/ADAM9/RTN4/GLUL/PTN	9	1
197	C5-ontology-GOBP	GO_BONE_GROWTH	4/111	15/5202	0.000223569	0.0312546	0.0278563	BNC2/ANXA2/COL6A2/COL6A1	4	1
198	C5-ontology-GOBP	GO_SKELETAL_SYSTEM_DEVELOPMENT	12/111	169/5202	0.000224854	0.0312546	0.0278563	HOXD10/RUNX1/FOXP1/PBX1/BBX/ANXA2/RPS6KA3/CD44/CHI3L1/COL6A2/COL6A1/INSIG2	12	1
199	C5-ontology-GOBP	GO_FEMALE_PREGNANCY	6/111	43/5202	0.000264181	0.0340982	0.0303908	AR/PAM/ADM/IGFBP5/NAMPT/PTN	6	1
200	C5-ontology-GOBP	GO_COLLAGEN_FIBRIL_ORGANIZATION	4/111	16/5202	0.000293213	0.0347291	0.0309531	NF1/PLOD2/P4HA1/ANXA2	4	1
201	C5-ontology-GOBP	GO_TISSUE_MORPHOGENESIS	15/111	256/5202	0.000307507	0.0347291	0.0309531	AR/HOXD11/STAT1/FOXP1/RREB1/PBX1/VEGFA/ADM/IGFBP5/CD44/TNC/ROR1/COL6A2/PRICKLE1/COL6A1	15	1
202	C5-ontology-GOBP	GO_POSITIVE_REGULATION_OF_EPITHELIAL_CELL_PROLIFERATION	7/111	63/5202	0.000344137	0.0354277	0.0315757	NF1/AR/RREB1/VEGFA/RTN4/GLUL/PTN	7	1
203	C5-ontology-GOBP	GO_CIRCULATORY_SYSTEM_PROCESS	11/111	152/5202	0.000352905	0.0354277	0.0315757	AR/MEOX2/STAT1/VEGFA/ADM/PDE4D/NEDD4L/NAMPT/CAMK2D/WWTR1/KCNMA1	11	1
204	C5-ontology-GOBP	GO_GLAND_DEVELOPMENT	11/111	155/5202	0.000417764	0.0397316	0.0354116	NF1/AR/RREB1/ONECUT1/PBX1/PAM/VEGFA/IGFBP5/TNC/RTN4/PTN	11	1
205	C5-ontology-GOBP	GO_DEVELOPMENTAL_GROWTH	16/111	295/5202	0.000458158	0.0413946	0.0368938	AR/VEGFA/ADM/PDE4D/BNC2/NRCAM/NEDD4L/ANXA2/EIF4H/TNC/GAP43/RTN4/PTN/WWTR1/COL6A2/COL6A1	16	1
206	C5-ontology-GOBP	GO_MULTI_MULTICELLULAR_ORGANISM_PROCESS	6/111	49/5202	0.00054618	0.0469975	0.0418875	AR/PAM/ADM/IGFBP5/NAMPT/PTN	6	1
207	C5-ontology-GOBP	GO_MAMMARY_GLAND_DEVELOPMENT	6/111	50/5202	0.000610016	0.0485442	0.043266	AR/RREB1/PAM/VEGFA/IGFBP5/RTN4	6	1
208	C5-ontology-GOBP	GO_BLOOD_VESSEL_MORPHOGENESIS	13/111	216/5202	0.000617884	0.0485442	0.043266	NF1/MEOX2/RUNX1/STAT1/QKI/PGK1/VEGFA/ADM/NRCAM/ANXA2/CHI3L1/GLUL/PTN	13	1
209	C5-ontology-GOMF	GO_EPITHELIUM_DEVELOPMENT	24/111	396/5202	1.97364e-06	0.00356637	0.0031786	NF1/AR/MEOX2/RUNX1/HOXD11/STAT1/FOXP1/RREB1/ONECUT1/PBX1/PGK1/VEGFA/ADM/PDE4D/ANXA2/IGFBP5/ADAM9/CD44/TNC/ROR1/RTN4/PTN/WWTR1/PRICKLE1	24	1
210	C5-ontology-GOMF	GO_RESPONSE_TO_OXYGEN_LEVELS	13/111	160/5202	2.97963e-05	0.0139675	0.0124488	NF1/PDK1/PLOD2/PAM/PGK1/VEGFA/ADM/BNIP3L/ENO1/NAMPT/PTN/KCNMA1/NDRG1	13	1
211	C5-ontology-GOMF	GO_ANIMAL_ORGAN_MORPHOGENESIS	21/111	373/5202	3.01204e-05	0.0139675	0.0124488	NF1/AR/HOXD10/HOXD11/STAT1/PBX1/PAM/VEGFA/ADM/ANXA2/IGFBP5/TNC/ROR1/RTN4/PTN/WWTR1/COL6A2/PRICKLE1/SDK1/COL6A1/INSIG2	21	1
212	C5-ontology-GOMF	GO_TUBE_MORPHOGENESIS	19/111	316/5202	3.09186e-05	0.0139675	0.0124488	NF1/AR/MEOX2/RUNX1/HOXD11/STAT1/FOXP1/PBX1/QKI/PGK1/VEGFA/ADM/NRCAM/ANXA2/TNC/CHI3L1/GLUL/PTN/PRICKLE1	19	1
213	C5-ontology-GOMF	GO_TUBE_DEVELOPMENT	21/111	383/5202	4.47163e-05	0.014467	0.012894	NF1/AR/MEOX2/RUNX1/HOXD11/STAT1/FOXP1/PBX1/QKI/PGK1/VEGFA/ADM/NRCAM/ANXA2/IGFBP5/TNC/CHI3L1/GLUL/PTN/WWTR1/PRICKLE1	21	1
214	C5-ontology-GOMF	GO_REGULATION_OF_VASCULATURE_DEVELOPMENT	10/111	103/5202	5.8304e-05	0.014467	0.012894	NF1/MEOX2/RUNX1/STAT1/PGK1/VEGFA/ADM/CHI3L1/GLUL/PTN	10	1
215	C5-ontology-GOMF	GO_POSITIVE_REGULATION_OF_CELL_POPULATION_PROLIFERATION	17/111	275/5202	6.02103e-05	0.014467	0.012894	NF1/AR/STAT1/FOXP1/RREB1/PBX1/IGF1R/VEGFA/ADM/ANXA2/IGFBP5/NAMPT/TNC/RTN4/GLUL/PTN/WWTR1	17	1
216	C5-ontology-GOMF	GO_REGULATION_OF_ANATOMICAL_STRUCTURE_MORPHOGENESIS	22/111	423/5202	6.40488e-05	0.014467	0.012894	NF1/AR/MEOX2/RUNX1/STAT1/FOXP1/RREB1/PGK1/VEGFA/ADM/UST/NRCAM/NEDD4L/ADAM9/CD44/CHI3L1/ROR1/RTN4/PRAG1/GLUL/PTN/PRICKLE1	22	1
217	C5-ontology-GOMF	GO_ANATOMICAL_STRUCTURE_FORMATION_INVOLVED_IN_MORPHOGENESIS	20/111	373/5202	9.57283e-05	0.0192201	0.0171303	NF1/AR/MEOX2/RUNX1/STAT1/PGK1/VEGFA/ACTN2/ADM/NRCAM/ANXA2/ADAM9/CHI3L1/RTN4/GLUL/PTN/PRICKLE1/SDK1/NEBL/COL6A1	20	1
218	C5-ontology-GOMF	GO_GROWTH	21/111	414/5202	0.00013856	0.0250378	0.0223154	AR/VEGFA/ADM/PDE4D/BNC2/NRCAM/NEDD4L/ANXA2/IGFBP5/ENO1/EIF4H/RPS6KA3/TNC/GAP43/CDKN2A/RTN4/CAMK2D/PTN/WWTR1/COL6A2/COL6A1	21	1
219	C5-ontology-GOMF	GO_REGULATION_OF_EPITHELIAL_CELL_MIGRATION	9/111	96/5202	0.000182148	0.029922	0.0266686	NF1/MEOX2/FOXP1/RREB1/VEGFA/ADAM9/RTN4/GLUL/PTN	9	1
220	C5-ontology-GOMF	GO_BONE_GROWTH	4/111	15/5202	0.000223569	0.0312546	0.0278563	BNC2/ANXA2/COL6A2/COL6A1	4	1
221	C5-ontology-GOMF	GO_SKELETAL_SYSTEM_DEVELOPMENT	12/111	169/5202	0.000224854	0.0312546	0.0278563	HOXD10/RUNX1/FOXP1/PBX1/BBX/ANXA2/RPS6KA3/CD44/CHI3L1/COL6A2/COL6A1/INSIG2	12	1
222	C5-ontology-GOMF	GO_FEMALE_PREGNANCY	6/111	43/5202	0.000264181	0.0340982	0.0303908	AR/PAM/ADM/IGFBP5/NAMPT/PTN	6	1
223	C5-ontology-GOMF	GO_COLLAGEN_FIBRIL_ORGANIZATION	4/111	16/5202	0.000293213	0.0347291	0.0309531	NF1/PLOD2/P4HA1/ANXA2	4	1
224	C5-ontology-GOMF	GO_TISSUE_MORPHOGENESIS	15/111	256/5202	0.000307507	0.0347291	0.0309531	AR/HOXD11/STAT1/FOXP1/RREB1/PBX1/VEGFA/ADM/IGFBP5/CD44/TNC/ROR1/COL6A2/PRICKLE1/COL6A1	15	1
225	C5-ontology-GOMF	GO_POSITIVE_REGULATION_OF_EPITHELIAL_CELL_PROLIFERATION	7/111	63/5202	0.000344137	0.0354277	0.0315757	NF1/AR/RREB1/VEGFA/RTN4/GLUL/PTN	7	1
226	C5-ontology-GOMF	GO_CIRCULATORY_SYSTEM_PROCESS	11/111	152/5202	0.000352905	0.0354277	0.0315757	AR/MEOX2/STAT1/VEGFA/ADM/PDE4D/NEDD4L/NAMPT/CAMK2D/WWTR1/KCNMA1	11	1
227	C5-ontology-GOMF	GO_GLAND_DEVELOPMENT	11/111	155/5202	0.000417764	0.0397316	0.0354116	NF1/AR/RREB1/ONECUT1/PBX1/PAM/VEGFA/IGFBP5/TNC/RTN4/PTN	11	1
228	C5-ontology-GOMF	GO_DEVELOPMENTAL_GROWTH	16/111	295/5202	0.000458158	0.0413946	0.0368938	AR/VEGFA/ADM/PDE4D/BNC2/NRCAM/NEDD4L/ANXA2/EIF4H/TNC/GAP43/RTN4/PTN/WWTR1/COL6A2/COL6A1	16	1
229	C5-ontology-GOMF	GO_MULTI_MULTICELLULAR_ORGANISM_PROCESS	6/111	49/5202	0.00054618	0.0469975	0.0418875	AR/PAM/ADM/IGFBP5/NAMPT/PTN	6	1
230	C5-ontology-GOMF	GO_MAMMARY_GLAND_DEVELOPMENT	6/111	50/5202	0.000610016	0.0485442	0.043266	AR/RREB1/PAM/VEGFA/IGFBP5/RTN4	6	1
231	C5-ontology-GOMF	GO_BLOOD_VESSEL_MORPHOGENESIS	13/111	216/5202	0.000617884	0.0485442	0.043266	NF1/MEOX2/RUNX1/STAT1/QKI/PGK1/VEGFA/ADM/NRCAM/ANXA2/CHI3L1/GLUL/PTN	13	1
232	H-hallmark	HALLMARK_HYPOXIA	14/51	66/1650	2.70542e-09	1.001e-07	8.54342e-08	PDK1/PAM/PGK1/VEGFA/ADM/BNIP3L/SLC2A3/P4HA1/KDM3A/NEDD4L/ANXA2/ENO1/DTNA/NDRG1	14	1
233	H-hallmark	HALLMARK_IL2_STAT5_SIGNALING	7/51	64/1650	0.00284144	0.0418883	0.0357511	IGF1R/SLC2A3/P4HA1/CD44/EMP1/NDRG1/COL6A1	7	1
234	H-hallmark	HALLMARK_EPITHELIAL_MESENCHYMAL_TRANSITION	7/51	66/1650	0.00339635	0.0418883	0.0357511	PLOD2/COPA/VEGFA/CALD1/CD44/TNC/COL6A2	7	1
235	C7-immunologic	GSE360_HIGH_DOSE_B_MALAYI_VS_M_TUBERCULOSIS_MAC_DN	10/113	81/5892	2.70541e-06	0.0106945	0.0101894	RUNX1/PDK1/PLOD2/VEGFA/SLC2A3/PDE4D/NAMPT/TNC/GLUL/WDR43	10	1
236	C7-immunologic	GSE37416_CTRL_VS_6H_F_TULARENSIS_LVS_NEUTROPHIL_DN	10/113	88/5892	5.80992e-06	0.0114833	0.010941	PDK1/PGK1/ADM/FEM1C/RNF19A/BNIP3L/P4HA1/KDM3A/ENO1/IL1RAP	10	1
237	C7-immunologic	GSE17974_CTRL_VS_ACT_IL4_AND_ANTI_IL12_12H_CD4_TCELL_UP	8/113	66/5892	3.24825e-05	0.0323665	0.0308379	RREB1/BNIP3L/SLC2A3/PDE4D/ARRDC3/LPP/CDKN2A/NDRG1	8	1
238	C7-immunologic	GSE20754_WT_VS_TCF1_KO_MEMORY_CD8_TCELL_UP	8/113	67/5892	3.63041e-05	0.0323665	0.0308379	FOXJ3/AFF4/ADM/SAMD4A/CD44/RTN4/RASSF8/NDRG1	8	1
239	C7-immunologic	GSE33425_CD161_HIGH_VS_NEG_CD8_TCELL_DN	9/113	90/5892	4.91269e-05	0.0323665	0.0308379	SBF2/IGF1R/ADM/ARIH1/ANXA2/ENO1/CHI3L1/MFHAS1/UBL3	9	1
240	C7-immunologic	GSE369_PRE_VS_POST_IL6_INJECTION_SOCS3_KO_LIVER_UP	9/113	90/5892	4.91269e-05	0.0323665	0.0308379	HBP1/PGK1/FEM1C/BNIP3L/SLC2A3/P4HA1/CD44/ANKRD28/EMP1	9	1
241	C6-oncogenic	ESC_V6.5_UP_EARLY.V1_DN	8/92	51/3517	4.08378e-05	0.00559478	0.00524443	PBX1/CALD1/ANXA2/CD44/TNC/GAP43/EMP1/RASSF8	8	1
242	C6-oncogenic	ESC_V6.5_UP_LATE.V1_UP	7/92	54/3517	0.000433105	0.0296677	0.0278099	BBX/PLOD2/GATAD2B/RASAL2/P4HA1/PRICKLE1/NDRG1	7	1
243	C2-curated	MENSE_HYPOXIA_UP	13/114	39/5896	1.405e-13	2.74396e-10	2.2199e-10	PDK1/PLOD2/PGK1/VEGFA/ADM/CDK19/BNIP3L/SLC2A3/P4HA1/KDM3A/NAMPT/NDRG1/INSIG2	13	1
244	C2-curated	ELVIDGE_HYPOXIA_BY_DMOG_UP	13/114	56/5896	2.48595e-11	1.8802e-08	1.52111e-08	PDK1/PAM/PGK1/VEGFA/ADM/BNIP3L/P4HA1/KDM3A/IGFBP5/SAMD4A/DTNA/NDRG1/INSIG2	13	1
245	C2-curated	ELVIDGE_HYPOXIA_UP	14/114	69/5896	2.88817e-11	1.8802e-08	1.52111e-08	BBX/PDK1/PAM/PGK1/VEGFA/ADM/BNIP3L/P4HA1/KDM3A/IGFBP5/SAMD4A/DTNA/NDRG1/INSIG2	14	1
246	C2-curated	ELVIDGE_HIF1A_AND_HIF2A_TARGETS_DN	11/114	40/5896	1.25238e-10	6.11475e-08	4.9469e-08	PDK1/PAM/PGK1/VEGFA/ADM/BNIP3L/P4HA1/IGFBP5/SAMD4A/NDRG1/INSIG2	11	1
247	C2-curated	MARTORIATI_MDM4_TARGETS_FETAL_LIVER_UP	14/114	82/5896	3.33275e-10	1.30177e-07	1.05315e-07	PDK1/PLOD2/KMT2E/PGK1/ADM/RNF19A/KDM7A/BNIP3L/P4HA1/ENO1/NAMPT/ARRDC3/GLUL/NDRG1	14	1
248	C2-curated	FARDIN_HYPOXIA_11	8/114	18/5896	5.6855e-10	1.85063e-07	1.49718e-07	PDK1/PGK1/IGF1R/VEGFA/BNIP3L/SLC2A3/KDM3A/NDRG1	8	1
249	C2-curated	WINTER_HYPOXIA_METAGENE	14/114	94/5896	2.17781e-09	6.07609e-07	4.91563e-07	HBP1/PLOD2/PGK1/VEGFA/ADM/BNIP3L/SLC2A3/P4HA1/CALD1/ANXA2/IGFBP5/ENO1/NDRG1/BACE2	14	1
250	C2-curated	ELVIDGE_HIF1A_TARGETS_DN	9/114	31/5896	3.88143e-09	9.47554e-07	7.66582e-07	PDK1/PAM/PGK1/ADM/BNIP3L/P4HA1/IGFBP5/NDRG1/INSIG2	9	1
251	C2-curated	NUYTTEN_EZH2_TARGETS_UP	29/114	459/5896	5.9248e-09	1.28568e-06	1.04013e-06	STAT1/TCF4/PDK1/PLOD2/QKI/PAM/VEGFA/ADM/GRB10/UST/P4HA1/KDM3A/ANXA2/ENO1/UBE2E2/NAMPT/ARRDC3/RPS6KA3/CD44/TNC/FRMD5/ROR1/ZFHX4/UBL3/TMEM41B/NDRG1/COL6A1/BACE2/INSIG2	29	1
252	C2-curated	MANALO_HYPOXIA_UP	13/114	89/5896	1.08585e-08	1.96993e-06	1.59369e-06	PLOD2/PAM/VEGFA/ADM/TRIO/CDK19/BNIP3L/SLC2A3/P4HA1/KDM3A/NDRG1/NPAS2/BACE2	13	1
253	C2-curated	NAKAMURA_TUMOR_ZONE_PERIPHERAL_VS_CENTRAL_DN	22/114	279/5896	1.10953e-08	1.96993e-06	1.59369e-06	HBP1/BPTF/PDK1/PLOD2/PAM/PGK1/VEGFA/ADM/BNIP3L/SLC2A3/P4HA1/KDM3A/PDE4D/IGFBP5/NAMPT/ARRDC3/CHI3L1/PRAG1/GLUL/NDRG1/COL6A1/BACE2	22	1
254	C2-curated	KRIEG_HYPOXIA_NOT_VIA_KDM3A	23/114	315/5896	2.12041e-08	3.45097e-06	2.79187e-06	RUNX1/PDK1/PLOD2/QKI/PAM/PGK1/TRIO/BNIP3L/P4HA1/ENO1/ARRDC3/IL1RAP/CD44/TMSB10/MRPS6/SMS/KCNMA1/TMEM41B/WDR43/GALNT18/NDRG1/BACE2/INSIG2	23	1
255	C2-curated	SENESE_HDAC3_TARGETS_UP	20/114	265/5896	1.18275e-07	1.77686e-05	1.4375e-05	NF1/TEAD1/AFF4/COPA/WEE1/TRIO/RNF19A/KDM7A/GRB10/SLC2A3/NEDD4L/IGFBP5/NAMPT/IL1RAP/CD44/ROR1/CAMK2D/KCNMA1/EMP1/NPAS2	20	1
256	C2-curated	PRAMOONJAGO_SOX4_TARGETS_UP	7/114	23/5896	1.59437e-07	2.14087e-05	1.73199e-05	VEGFA/ADM/GRB10/SLC2A3/KDM3A/NDRG1/INSIG2	7	1
257	C2-curated	GROSS_HYPOXIA_VIA_ELK3_AND_HIF1A_UP	10/114	60/5896	1.6443e-07	2.14087e-05	1.73199e-05	PDK1/PGK1/VEGFA/P4HA1/NEDD4L/ANXA2/CD44/TNC/NDRG1/INSIG2	10	1
258	C2-curated	HARRIS_HYPOXIA	7/114	27/5896	5.41736e-07	6.61257e-05	5.34965e-05	PGK1/VEGFA/ADM/BNIP3L/SLC2A3/P4HA1/ENO1	7	1
259	C2-curated	DUTERTRE_ESTRADIOL_RESPONSE_24HR_DN	18/114	243/5896	7.26884e-07	7.89943e-05	6.39073e-05	HBP1/QKI/PAM/CBLB/RNF19A/KDM7A/KDM3A/CALD1/NEDD4L/ANXA2/ADAM9/NAMPT/FAM110B/SAMD4A/CDKN2A/WWTR1/PRICKLE1/NPAS2	18	1
260	C2-curated	KOINUMA_TARGETS_OF_SMAD2_OR_SMAD3	23/114	382/5896	7.28058e-07	7.89943e-05	6.39073e-05	RUNX1/HOXD11/TCF4/PLOD2/QKI/WEE1/ADM/RASAL2/KDM3A/CALD1/NEDD4L/HELZ/ANXA2/ENO1/EIF4H/CD44/TNC/RTN4/DENND4A/WWTR1/EMP1/NDRG1/INSIG2	23	1
261	C2-curated	DELYS_THYROID_CANCER_UP	13/114	136/5896	1.74689e-06	0.000179562	0.000145268	RUNX1/STAT1/ADM/RASAL2/NRCAM/ANXA2/IL1RAP/SAMD4A/CD44/TNC/CHI3L1/TMSB10/ROR1	13	1
262	C2-curated	SEMENZA_HIF1_TARGETS	5/114	13/5896	2.81524e-06	0.000274908	0.000222404	PGK1/VEGFA/ADM/SLC2A3/ENO1	5	1
263	C2-curated	WONG_ADULT_TISSUE_STEM_MODULE	18/114	268/5896	3.01992e-06	0.000280853	0.000227213	FOXP1/PBX1/TCF4/KMT2E/AFF4/ADM/CALD1/NRCAM/IGFBP5/UBE2E2/LPP/TNC/GLUL/PTN/KCNMA1/EMP1/NDRG1/COL6A1	18	1
264	C2-curated	MCBRYAN_PUBERTAL_TGFB1_TARGETS_UP	10/114	84/5896	4.08186e-06	0.000362358	0.000293152	RUNX1/FOXP1/PLOD2/QKI/WEE1/VEGFA/GRB10/CALD1/RPS6KA3/TNC	10	1
265	C2-curated	MARTORIATI_MDM4_TARGETS_NEUROEPITHELIUM_UP	9/114	72/5896	8.44536e-06	0.000717121	0.000580159	PGK1/VEGFA/ADM/SLC2A3/P4HA1/CALD1/ENO1/ARRDC3/LPP	9	1
266	C2-curated	PASINI_SUZ12_TARGETS_DN	12/114	140/5896	1.39223e-05	0.00113293	0.000916554	FOXP1/PLOD2/GRB10/CALD1/ANXA2/IGFBP5/RPS6KA3/SAMD4A/LPP/GAP43/WWTR1/PRICKLE1	12	1
267	C2-curated	QI_HYPOXIA	7/114	43/5896	1.52246e-05	0.00118935	0.000962194	PDK1/PLOD2/VEGFA/ADM/RNF19A/P4HA1/NDRG1	7	1
268	C2-curated	SCHUETZ_BREAST_CANCER_DUCTAL_INVASIVE_UP	11/114	123/5896	2.17457e-05	0.00163344	0.00132147	TCF4/QKI/PAM/SLC2A3/CALD1/SAMD4A/ROR1/WWTR1/COL6A2/EMP1/COL6A1	11	1
269	C2-curated	BASAKI_YBX1_TARGETS_DN	14/114	199/5896	2.51398e-05	0.00177557	0.00143645	BPTF/BBX/PDK1/PLOD2/SBF2/PGK1/VEGFA/ADM/CDK19/P4HA1/BNC2/HELZ/NDRG1/NEBL	14	1
270	C2-curated	AMIT_SERUM_RESPONSE_40_MCF10A	4/114	10/5896	2.54561e-05	0.00177557	0.00143645	WEE1/ADM/NAMPT/GLUL	4	1
271	C2-curated	RIGGI_EWING_SARCOMA_PROGENITOR_DN	9/114	85/5896	3.31174e-05	0.00223029	0.00180433	EBF1/PDK1/BNC2/NEDD4L/NAMPT/CD44/CHI3L1/PTN/COL6A2	9	1
272	C2-curated	SMID_BREAST_CANCER_LUMINAL_B_DN	11/114	130/5896	3.66072e-05	0.00238313	0.00192798	MEOX2/ADM/SLC2A3/CALD1/TNC/CHI3L1/CDKN2A/PTN/WWTR1/NDRG1/BACE2	11	1
273	C2-curated	CHICAS_RB1_TARGETS_CONFLUENT	15/114	237/5896	4.41103e-05	0.00277895	0.0022482	TMTC1/ANXA2/LPP/CD44/FRMD5/ROR1/CDKN2A/PRAG1/CAMK2D/PTN/KCNMA1/COL6A2/PRICKLE1/COL6A1/BACE2	15	1
274	C2-curated	ZHU_CMV_24_HR_DN	6/114	36/5896	5.55701e-05	0.00338376	0.0027375	RUNX1/IGF1R/WEE1/ADM/IGFBP5/COL6A2	6	1
275	C2-curated	GROSS_HIF1A_TARGETS_DN	4/114	12/5896	5.82305e-05	0.00338376	0.0027375	PDK1/PGK1/ADM/ENO1	4	1
276	C2-curated	WANG_MLL_TARGETS	8/114	71/5896	5.89083e-05	0.00338376	0.0027375	AR/EBF1/ADM/GRB10/FRMD5/CHI3L1/COL6A2/COL6A1	8	1
277	C2-curated	GROSS_HYPOXIA_VIA_ELK3_DN	7/114	55/5896	7.9181e-05	0.0044183	0.00357446	VEGFA/ADM/NEDD4L/ENO1/CD44/TNC/NDRG1	7	1
278	C2-curated	TCGA_GLIOBLASTOMA_COPY_NUMBER_DN	4/114	13/5896	8.28595e-05	0.00449513	0.00363661	NF1/QKI/ENO1/CDKN2A	4	1
279	C2-curated	TONKS_TARGETS_OF_RUNX1_RUNX1T1_FUSION_HSC_UP	8/114	75/5896	8.76036e-05	0.00458654	0.00371057	RUNX1/HBP1/BNIP3L/SLC2A3/NRCAM/ANXA2/UBL3/EMP1	8	1
280	C2-curated	CHANDRAN_METASTASIS_UP	10/114	119/5896	8.92415e-05	0.00458654	0.00371057	AR/HMBOX1/BPTF/PDK1/KMT2E/VEGFA/TRIO/P4HA1/GPR158/TMSB10	10	1
281	C2-curated	SAFFORD_T_LYMPHOCYTE_ANERGY	5/114	25/5896	9.65249e-05	0.00483367	0.0039105	FOXP1/RNF19A/ANKRD28/DTNA/NDRG1	5	1
282	C2-curated	ZHU_CMV_ALL_DN	7/114	57/5896	9.99275e-05	0.00487896	0.00394713	AR/RUNX1/IGF1R/WEE1/ADM/IGFBP5/COL6A2	7	1
283	C2-curated	SHAFFER_IRF4_TARGETS_IN_PLASMA_CELL_VS_MATURE_B_LYMPHOCYTE	5/114	26/5896	0.000117676	0.00554107	0.00448279	PDK1/PAM/VEGFA/NAMPT/NDRG1	5	1
284	C2-curated	KONDO_EZH2_TARGETS	9/114	100/5896	0.000120109	0.00554107	0.00448279	UST/TMTC1/IGFBP5/SAMD4A/WWTR1/KCNMA1/EMP1/NPAS2/NEBL	9	1
285	C2-curated	TAKAO_RESPONSE_TO_UVB_RADIATION_DN	7/114	59/5896	0.0001249	0.00554107	0.00448279	ADM/ANXA2/EIF4H/FAM110B/HNRNPM/CAMK2D/NDRG1	7	1
286	C2-curated	GARY_CD5_TARGETS_UP	13/114	202/5896	0.000124974	0.00554107	0.00448279	NF1/STAT1/TCF4/PDK1/PGK1/VEGFA/TRIO/BNIP3L/UST/SLC2A3/P4HA1/MFHAS1/CAMK2D	13	1
287	C2-curated	GRUETZMANN_PANCREATIC_CANCER_UP	11/114	149/5896	0.000127674	0.00554107	0.00448279	STAT1/BPTF/PLOD2/PGK1/P4HA1/CALD1/IGFBP5/ENO1/ADAM9/TMSB10/NDRG1	11	1
288	C2-curated	PID_HIF1_TFPATHWAY	5/114	27/5896	0.000142209	0.0059779	0.00483619	PGK1/VEGFA/ADM/ENO1/NDRG1	5	1
289	C2-curated	FARMER_BREAST_CANCER_APOCRINE_VS_LUMINAL	11/114	151/5896	0.000143861	0.0059779	0.00483619	AR/PAM/PGK1/IGF1R/VEGFA/ADM/P4HA1/ADAM9/NAMPT/KCNMA1/NDRG1	11	1
290	C2-curated	DAUER_STAT3_TARGETS_UP	4/114	15/5896	0.000153519	0.00604342	0.00488919	ADM/FEM1C/SLC2A3/SAMD4A	4	1
291	C2-curated	TSAI_RESPONSE_TO_RADIATION_THERAPY	4/114	15/5896	0.000153519	0.00604342	0.00488919	VEGFA/IGFBP5/COL6A2/COL6A1	4	1
292	C2-curated	SMID_BREAST_CANCER_BASAL_UP	14/114	235/5896	0.000154721	0.00604342	0.00488919	PDK1/PLOD2/QKI/VEGFA/ADM/SLC2A3/CALD1/ENO1/CD44/CHI3L1/CDKN2A/WWTR1/NDRG1/BACE2	14	1
293	C2-curated	ENK_UV_RESPONSE_EPIDERMIS_DN	14/114	236/5896	0.00016183	0.00619299	0.0050102	TCF4/AFF4/VEGFA/ADM/RNF19A/SUCO/MAP4K5/NAMPT/RPS6KA3/LPP/UBL3/EMP1/NDRG1/NEBL	14	1
294	C2-curated	ZHU_CMV_8_HR_DN	5/114	28/5896	0.000170473	0.00619299	0.0050102	AR/RUNX1/IGF1R/WEE1/ADM	5	1
295	C2-curated	MARKEY_RB1_ACUTE_LOF_DN	7/114	62/5896	0.00017166	0.00619299	0.0050102	MEOX2/STAT1/PDK1/BNIP3L/IGFBP5/NAMPT/NDRG1	7	1
296	C2-curated	HAN_SATB1_TARGETS_UP	12/114	181/5896	0.00017463	0.00619299	0.0050102	PLOD2/QKI/ADM/SLC2A3/P4HA1/PDE4D/CALD1/IGFBP5/DENND4A/COL6A2/NDRG1/INSIG2	12	1
297	C2-curated	SMID_BREAST_CANCER_RELAPSE_IN_BONE_DN	9/114	105/5896	0.000175042	0.00619299	0.0050102	PDK1/PLOD2/QKI/VEGFA/SLC2A3/ENO1/CD44/CDKN2A/WWTR1	9	1
298	C2-curated	RODRIGUES_THYROID_CARCINOMA_DN	6/114	44/5896	0.000177577	0.00619299	0.0050102	BBX/BNC2/NAMPT/CD44/ANKRD28/KCNMA1	6	1
299	C2-curated	JECHLINGER_EPITHELIAL_TO_MESENCHYMAL_TRANSITION_UP	4/114	16/5896	0.000201651	0.00682997	0.00552552	STAT1/TNC/COL6A2/COL6A1	4	1
300	C2-curated	PID_AR_PATHWAY	5/114	29/5896	0.000202836	0.00682997	0.00552552	AR/TCF4/KDM3A/RPS6KA3/CDKN2A	5	1
301	C2-curated	GOZGIT_ESR1_TARGETS_DN	16/114	303/5896	0.000209444	0.00693294	0.00560883	AR/STAT1/FOXP1/TCF4/IGF1R/CBLB/NRCAM/TMTC1/IGFBP5/ARRDC3/NPAS3/CD44/DTNA/GALNT18/SDK1/NEBL	16	1
302	C2-curated	KAN_RESPONSE_TO_ARSENIC_TRIOXIDE	6/114	46/5896	0.000228341	0.00743005	0.00601099	ADM/BNIP3L/SLC2A3/IGFBP5/PTN/NDRG1	6	1
303	C2-curated	UDAYAKUMAR_MED1_TARGETS_DN	9/114	109/5896	0.000232831	0.00743005	0.00601099	HBP1/CBLB/ADM/FEM1C/TRIO/SLC2A3/KDM3A/NEDD4L/NDRG1	9	1
304	C2-curated	KOBAYASHI_EGFR_SIGNALING_24HR_UP	5/114	30/5896	0.000239679	0.00743005	0.00601099	PBX1/CBLB/CDK19/GLUL/NEBL	5	1
305	C2-curated	MCLACHLAN_DENTAL_CARIES_UP	5/114	30/5896	0.000239679	0.00743005	0.00601099	ADM/SLC2A3/NAMPT/CD44/CHI3L1	5	1
306	C2-curated	ROZANOV_MMP14_TARGETS_SUBSET	4/114	17/5896	0.000259783	0.00792744	0.00641339	PLOD2/CALD1/COL6A2/COL6A1	4	1
307	C2-curated	CREIGHTON_ENDOCRINE_THERAPY_RESISTANCE_5	13/114	218/5896	0.000267406	0.00801286	0.00648249	NF1/FOXP1/PBX1/TCF4/QKI/RNF19A/GRB10/ADAM9/SAMD4A/KCNMA1/TMEM41B/EMP1/NEBL	13	1
308	C2-curated	SWEET_LUNG_CANCER_KRAS_DN	10/114	136/5896	0.000270788	0.00801286	0.00648249	MEOX2/TCF4/QKI/PAM/VEGFA/IGFBP5/MFHAS1/GLUL/WWTR1/COL6A2	10	1
309	C2-curated	CHIANG_LIVER_CANCER_SUBCLASS_CTNNB1_UP	7/114	67/5896	0.000280343	0.00808198	0.00653842	AR/PDK1/ACTN2/UST/PRAG1/GLUL/INSIG2	7	1
310	C2-curated	SESTO_RESPONSE_TO_UV_C1	5/114	31/5896	0.0002814	0.00808198	0.00653842	EIF4H/NAMPT/GLUL/DDX1/EMP1	5	1
311	C2-curated	LIM_MAMMARY_LUMINAL_MATURE_DN	6/114	48/5896	0.000289899	0.00820541	0.00663827	CALD1/CAMK2D/COL6A2/PRICKLE1/COL6A1/BACE2	6	1
312	C2-curated	SHAFFER_IRF4_TARGETS_IN_MYELOMA_VS_MATURE_B_LYMPHOCYTE	6/114	49/5896	0.000325204	0.00905122	0.00732254	PDK1/PAM/PGK1/P4HA1/NAMPT/NDRG1	6	1
313	C2-curated	SERVITJA_ISLET_HNF1A_TARGETS_DN	4/114	18/5896	0.000329051	0.00905122	0.00732254	PDK1/PGK1/IGF1R/GLUL	4	1
314	C2-curated	CUI_TCF21_TARGETS_2_DN	20/114	453/5896	0.000363362	0.00985619	0.00797377	STAT1/RREB1/EBF1/BBX/PLOD2/QKI/VEGFA/CBLB/ADM/KDM7A/SLC2A3/TMTC1/ADAM9/ARRDC3/SAMD4A/LPP/CAMK2D/WWTR1/DTNA/NEBL	20	1
315	C2-curated	RAMASWAMY_METASTASIS_DN	4/114	19/5896	0.000410617	0.0109854	0.00888733	RUNX1/PGK1/ROR1/PTN	4	1
316	C2-curated	ZWANG_CLASS_1_TRANSIENTLY_INDUCED_BY_EGF	12/114	201/5896	0.000461048	0.0121679	0.00984401	AFF4/VEGFA/CBLB/RNF19A/CALD1/NEDD4L/RPS6KA3/TNC/ANKRD28/CAMK2D/RASSF8/INSIG2	12	1
317	C2-curated	RIGGINS_TAMOXIFEN_RESISTANCE_DN	9/114	120/5896	0.000478289	0.0124546	0.010076	STAT1/IGF1R/NRCAM/IGFBP5/ADAM9/NAMPT/EMP1/NEBL/INSIG2	9	1
318	C2-curated	TONKS_TARGETS_OF_RUNX1_RUNX1T1_FUSION_ERYTHROCYTE_UP	6/114	53/5896	0.000501414	0.012661	0.0102429	STAT1/NRCAM/ANXA2/IL1RAP/EMP1/NDRG1	6	1
319	C2-curated	WIERENGA_STAT5A_TARGETS_UP	6/114	53/5896	0.000501414	0.012661	0.0102429	BBX/ADM/IGFBP5/EMP1/NDRG1/COL6A1	6	1
320	C2-curated	KHETCHOUMIAN_TRIM24_TARGETS_UP	4/114	20/5896	0.000505664	0.012661	0.0102429	STAT1/SAMD4A/CD44/EMP1	4	1
321	C2-curated	FEVR_CTNNB1_TARGETS_UP	12/114	206/5896	0.000575634	0.0142306	0.0115127	STAT1/ADM/TRIO/RNF19A/SUCO/MAP4K5/P4HA1/ARIH1/ANXA2/EMP1/BACE2/INSIG2	12	1
322	C2-curated	LINDGREN_BLADDER_CANCER_CLUSTER_3_DN	8/114	99/5896	0.000605048	0.0147707	0.0119497	HMBOX1/IGF1R/GRB10/PDE4D/ARIH1/SAMD4A/CD44/NPAS2	8	1
323	C2-curated	SMIRNOV_RESPONSE_TO_IR_6HR_DN	5/114	37/5896	0.000658226	0.0158706	0.0128395	PDK1/SLC2A3/P4HA1/KDM3A/INSIG2	5	1
324	C2-curated	BUYTAERT_PHOTODYNAMIC_THERAPY_STRESS_UP	19/114	440/5896	0.000683787	0.0162858	0.0131754	HBP1/FOXJ3/HMBOX1/AFF4/IGF1R/VEGFA/CBLB/FEM1C/CDK19/GRB10/RASAL2/MAP4K5/SLC2A3/KDM3A/ARIH1/NAMPT/MFHAS1/UBL3/NDRG1	19	1
325	C2-curated	NUTT_GBM_VS_AO_GLIOMA_UP	4/114	22/5896	0.000741007	0.0170939	0.0138292	STAT1/ANXA2/IGFBP5/GAP43	4	1
326	C2-curated	PEDERSEN_TARGETS_OF_611CTF_ISOFORM_OF_ERBB2	4/114	22/5896	0.000741007	0.0170939	0.0138292	PLOD2/ADAM9/CD44/WWTR1	4	1
327	C2-curated	DAZARD_RESPONSE_TO_UV_NHEK_DN	12/114	212/5896	0.000743975	0.0170939	0.0138292	FOXJ3/BPTF/BBX/QKI/WEE1/CBLB/SUCO/HELZ/LPP/UBL3/NPAS2/INSIG2	12	1
328	C2-curated	FLECHNER_BIOPSY_KIDNEY_TRANSPLANT_OK_VS_DONOR_UP	16/114	340/5896	0.000759106	0.0172388	0.0139464	STAT1/FOXJ3/BBX/PLOD2/QKI/PAM/COPA/PGK1/IGF1R/WEE1/VEGFA/GRB10/EIF4H/RPS6KA3/CD44/WWTR1	16	1
329	C2-curated	MCBRYAN_PUBERTAL_BREAST_3_4WK_UP	6/114	58/5896	0.00081739	0.018349	0.0148445	RUNX1/PDK1/ADM/TNC/CHI3L1/PTN	6	1
330	C2-curated	BENPORATH_SUZ12_TARGETS	12/114	216/5896	0.000877749	0.0193925	0.0156888	HOXD11/ONECUT1/ADM/NRCAM/IGFBP5/CD44/GPR158/KCNMA1/GALNT18/PRICKLE1/NDRG1/NPAS2	12	1
331	C2-curated	JIANG_TIP30_TARGETS_UP	4/114	23/5896	0.000883735	0.0193925	0.0156888	WEE1/P4HA1/ANXA2/TMSB10	4	1
332	C2-curated	BAELDE_DIABETIC_NEPHROPATHY_DN	13/114	248/5896	0.00091823	0.0199256	0.01612	STAT1/PLOD2/PAM/VEGFA/CBLB/ADM/SLC2A3/CALD1/NAMPT/CHI3L1/GLUL/NDRG1/NEBL	13	1
333	C2-curated	IZADPANAH_STEM_CELL_ADIPOSE_VS_BONE_UP	6/114	60/5896	0.000979854	0.0204049	0.0165078	QKI/VEGFA/CD44/GAP43/MRPS6/PTN	6	1
334	C2-curated	PHONG_TNF_RESPONSE_VIA_P38_PARTIAL	6/114	60/5896	0.000979854	0.0204049	0.0165078	ADM/NEDD4L/NAMPT/CD44/TNC/MFHAS1	6	1
335	C2-curated	SERVITJA_ISLET_HNF1A_TARGETS_UP	6/114	60/5896	0.000979854	0.0204049	0.0165078	ANXA2/GAP43/ZFHX4/PTN/NEBL/COL6A1	6	1
336	C2-curated	NABA_MATRISOME	10/114	161/5896	0.00103106	0.0204049	0.0165078	PLOD2/VEGFA/P4HA1/ANXA2/IGFBP5/ADAM9/TNC/PTN/COL6A2/COL6A1	10	1
337	C2-curated	HUANG_FOXA2_TARGETS_DN	3/114	11/5896	0.0010374	0.0204049	0.0165078	CD44/TNC/COL6A1	3	1
338	C2-curated	NGO_MALIGNANT_GLIOMA_1P_LOH	3/114	11/5896	0.0010374	0.0204049	0.0165078	PGK1/ANXA2/ENO1	3	1
339	C2-curated	PICCALUGA_ANGIOIMMUNOBLASTIC_LYMPHOMA_UP	7/114	83/5896	0.00103819	0.0204049	0.0165078	CALD1/IGFBP5/TNC/CHI3L1/WWTR1/KCNMA1/COL6A1	7	1
340	C2-curated	FRIDMAN_SENESCENCE_UP	4/114	24/5896	0.0010448	0.0204049	0.0165078	STAT1/IGFBP5/CD44/CDKN2A	4	1
341	C2-curated	HERNANDEZ_ABERRANT_MITOSIS_BY_DOCETACEL_2NM_UP	4/114	24/5896	0.0010448	0.0204049	0.0165078	IGF1R/BNC2/IL1RAP/NPAS2	4	1
342	C2-curated	REACTOME_COLLAGEN_BIOSYNTHESIS_AND_MODIFYING_ENZYMES	4/114	24/5896	0.0010448	0.0204049	0.0165078	PLOD2/P4HA1/COL6A2/COL6A1	4	1
343	C2-curated	DER_IFN_BETA_RESPONSE_UP	6/114	61/5896	0.00106987	0.0206876	0.0167366	TEAD1/STAT1/PLOD2/CALD1/ADAM9/DDX1	6	1
344	C2-curated	GU_PDEF_TARGETS_UP	5/114	42/5896	0.00118958	0.0227769	0.0184268	TCF4/VEGFA/TNC/COL6A2/COL6A1	5	1
345	C2-curated	REACTOME_INTEGRIN_CELL_SURFACE_INTERACTIONS	4/114	25/5896	0.00122542	0.0232354	0.0187977	CD44/TNC/COL6A2/COL6A1	4	1
346	C2-curated	CHICAS_RB1_TARGETS_SENESCENT	13/114	258/5896	0.00132142	0.0246562	0.0199471	BBX/WEE1/VEGFA/IGFBP5/NAMPT/LPP/CHI3L1/MRPS6/GLUL/PTN/WWTR1/COL6A2/EMP1	13	1
347	C2-curated	SMIRNOV_CIRCULATING_ENDOTHELIOCYTES_IN_CANCER_UP	5/114	43/5896	0.0013256	0.0246562	0.0199471	VEGFA/ADM/SLC2A3/CHI3L1/GLUL	5	1
348	C2-curated	HOSHIDA_LIVER_CANCER_SUBCLASS_S1	7/114	87/5896	0.00137139	0.0252672	0.0204415	TCF4/PAM/PGK1/IGFBP5/ADAM9/COL6A2/COL6A1	7	1
349	C2-curated	BECKER_TAMOXIFEN_RESISTANCE_DN	4/114	26/5896	0.00142683	0.0253327	0.0204945	QKI/IGF1R/IGFBP5/EMP1	4	1
350	C2-curated	HOFFMANN_PRE_BI_TO_LARGE_PRE_BII_LYMPHOCYTE_DN	4/114	26/5896	0.00142683	0.0253327	0.0204945	ANXA2/ANKRD28/EMP1/NDRG1	4	1
351	C2-curated	MIKKELSEN_NPC_HCP_WITH_H3K27ME3	4/114	26/5896	0.00142683	0.0253327	0.0204945	HOXD10/HOXD11/BNC2/NPAS2	4	1
352	C2-curated	ZHAN_MULTIPLE_MYELOMA_MS_UP	4/114	26/5896	0.00142683	0.0253327	0.0204945	TEAD1/PBX1/DTNA/BACE2	4	1
353	C2-curated	PICCALUGA_ANGIOIMMUNOBLASTIC_LYMPHOMA_DN	6/114	65/5896	0.00149499	0.0263037	0.02128	FOXP1/SUCO/SLC2A3/KDM3A/PDE4D/NAMPT	6	1
354	C2-curated	MASSARWEH_TAMOXIFEN_RESISTANCE_UP	13/114	263/5896	0.00157291	0.0274276	0.0221893	AR/EBF1/PBX1/QKI/PDE4D/IGFBP5/ADAM9/SAMD4A/DENND4A/KCNMA1/TMEM41B/EMP1/NEBL	13	1
355	C2-curated	BROWNE_HCMV_INFECTION_24HR_DN	6/114	67/5896	0.00175065	0.0299914	0.0242634	TEAD1/BNIP3L/CALD1/IGFBP5/CD44/KCNMA1	6	1
356	C2-curated	LAIHO_COLORECTAL_CANCER_SERRATED_UP	6/114	67/5896	0.00175065	0.0299914	0.0242634	TCF4/PAM/MON2/BNIP3L/ANXA2/EMP1	6	1
357	C2-curated	BROWNE_HCMV_INFECTION_48HR_DN	10/114	173/5896	0.00177854	0.0301669	0.0244054	AR/STAT1/PBX1/TRIO/ANXA2/IGFBP5/LPP/DTNA/COL6A2/COL6A1	10	1
358	C2-curated	IZADPANAH_STEM_CELL_ADIPOSE_VS_BONE_DN	5/114	46/5896	0.0018028	0.0301669	0.0244054	AR/PBX1/TCF4/PLOD2/RASAL2	5	1
359	C2-curated	ONDER_CDH1_TARGETS_2_UP	8/114	117/5896	0.00180724	0.0301669	0.0244054	PLOD2/GRB10/ROR1/ZFHX4/KCNMA1/COL6A2/NEBL/COL6A1	8	1
360	C2-curated	KEGG_ECM_RECEPTOR_INTERACTION	4/114	28/5896	0.00189687	0.0306986	0.0248355	CD44/TNC/COL6A2/COL6A1	4	1
361	C2-curated	PID_INTEGRIN1_PATHWAY	4/114	28/5896	0.00189687	0.0306986	0.0248355	VEGFA/TNC/COL6A2/COL6A1	4	1
362	C2-curated	VERRECCHIA_EARLY_RESPONSE_TO_TGFB1	4/114	28/5896	0.00189687	0.0306986	0.0248355	IGFBP5/ADAM9/CD44/COL6A1	4	1
363	C2-curated	NUYTTEN_NIPP1_TARGETS_UP	15/114	336/5896	0.00190196	0.0306986	0.0248355	STAT1/TCF4/PDK1/PLOD2/QKI/GRB10/P4HA1/KDM3A/CALD1/UBE2E2/IL1RAP/SAMD4A/CD44/FRMD5/INSIG2	15	1
364	C2-curated	ZWANG_CLASS_3_TRANSIENTLY_INDUCED_BY_EGF	7/114	93/5896	0.00202189	0.0323669	0.0261852	RUNX1/IGF1R/WEE1/ADM/IL1RAP/EMP1/NDRG1	7	1
365	C2-curated	REACTOME_EXTRACELLULAR_MATRIX_ORGANIZATION	7/114	94/5896	0.00215028	0.0332108	0.0268679	PLOD2/P4HA1/ADAM9/CD44/TNC/COL6A2/COL6A1	7	1
366	C2-curated	REACTOME_COLLAGEN_FORMATION	4/114	29/5896	0.00216792	0.0332108	0.0268679	PLOD2/P4HA1/COL6A2/COL6A1	4	1
367	C2-curated	GENTILE_UV_LOW_DOSE_DN	5/114	48/5896	0.00218406	0.0332108	0.0268679	IGF1R/IGFBP5/SAMD4A/UBL3/COL6A1	5	1
368	C2-curated	KEGG_ARGININE_AND_PROLINE_METABOLISM	3/114	14/5896	0.00219365	0.0332108	0.0268679	P4HA1/GLUL/SMS	3	1
369	C2-curated	KRIEG_HYPOXIA_VIA_KDM3A	3/114	14/5896	0.00219365	0.0332108	0.0268679	ADM/KDM3A/IL1RAP	3	1
370	C2-curated	QI_HYPOXIA_TARGETS_OF_HIF1A_AND_FOXA2	3/114	14/5896	0.00219365	0.0332108	0.0268679	PLOD2/KDM3A/COL6A2	3	1
371	C2-curated	RODRIGUES_NTN1_AND_DCC_TARGETS	3/114	14/5896	0.00219365	0.0332108	0.0268679	NF1/KMT2E/CAMK2D	3	1
372	C2-curated	VECCHI_GASTRIC_CANCER_ADVANCED_VS_EARLY_UP	6/114	71/5896	0.00236025	0.0354582	0.0286861	PLOD2/QKI/SLC2A3/CALD1/IL1RAP/WWTR1	6	1
373	C2-curated	CHARAFE_BREAST_CANCER_LUMINAL_VS_MESENCHYMAL_DN	12/114	243/5896	0.00241071	0.0359398	0.0290757	TEAD1/QKI/TRIO/BNC2/CALD1/ANXA2/CD44/ANKRD28/RTN4/WWTR1/COL6A2/COL6A1	12	1
374	C2-curated	WIERENGA_STAT5A_TARGETS_GROUP1	4/114	30/5896	0.00246457	0.0364644	0.0295001	BBX/ADM/IGFBP5/NDRG1	4	1
375	C2-curated	WANG_SMARCE1_TARGETS_UP	8/114	124/5896	0.00260911	0.0382629	0.0309552	CBLB/GRB10/CALD1/IGFBP5/LPP/CHI3L1/ROR1/BACE2	8	1
376	C2-curated	FLECHNER_BIOPSY_KIDNEY_TRANSPLANT_REJECTED_VS_OK_DN	12/114	246/5896	0.00266954	0.0382629	0.0309552	BBX/COPA/PGK1/IGF1R/WEE1/VEGFA/GRB10/IGFBP5/RPS6KA3/RTN4/WWTR1/NDRG1	12	1
377	C2-curated	HAN_JNK_SINGALING_UP	3/114	15/5896	0.00270368	0.0382629	0.0309552	RUNX1/FOXP1/TNC	3	1
378	C2-curated	LIU_VAV3_PROSTATE_CARCINOGENESIS_UP	3/114	15/5896	0.00270368	0.0382629	0.0309552	STAT1/PLOD2/TNC	3	1
379	C2-curated	REACTOME_COLLAGEN_DEGRADATION	3/114	15/5896	0.00270368	0.0382629	0.0309552	ADAM9/COL6A2/COL6A1	3	1
380	C2-curated	REACTOME_CREB1_PHOSPHORYLATION_THROUGH_NMDA_RECEPTOR_MEDIATED_ACTIVATION_OF_RAS_SIGNALING	3/114	15/5896	0.00270368	0.0382629	0.0309552	ACTN2/RPS6KA3/CAMK2D	3	1
381	C2-curated	BROWNE_HCMV_INFECTION_10HR_DN	4/114	31/5896	0.002788	0.0388926	0.0314646	RUNX1/CBLB/ANKRD28/EMP1	4	1
382	C2-curated	SMIRNOV_RESPONSE_TO_IR_2HR_DN	4/114	31/5896	0.002788	0.0388926	0.0314646	ADM/SLC2A3/KDM3A/INSIG2	4	1
383	C2-curated	DURAND_STROMA_S_UP	7/114	99/5896	0.00288964	0.0394648	0.0319275	STAT1/UST/PDE4D/FAM110B/PTN/COL6A2/NDRG1	7	1
384	C2-curated	PECE_MAMMARY_STEM_CELL_DN	7/114	99/5896	0.00288964	0.0394648	0.0319275	EBF1/TRIO/KDM7A/CALD1/UBL3/EMP1/COL6A1	7	1
385	C2-curated	TARTE_PLASMA_CELL_VS_PLASMABLAST_UP	7/114	99/5896	0.00288964	0.0394648	0.0319275	HOXD10/RUNX1/PAM/CBLB/ADM/TNC/KCNMA1	7	1
386	C2-curated	MCBRYAN_PUBERTAL_BREAST_4_5WK_UP	6/114	74/5896	0.00291332	0.0395119	0.0319656	RUNX1/CALD1/TNC/CHI3L1/PTN/WDR43	6	1
387	C2-curated	KATSANOU_ELAVL1_TARGETS_DN	5/114	52/5896	0.00311818	0.0417088	0.0337429	HOXD11/NEDD4L/CD44/COL6A2/COL6A1	5	1
388	C2-curated	PID_AVB3_INTEGRIN_PATHWAY	4/114	32/5896	0.00313937	0.0417088	0.0337429	IGF1R/VEGFA/COL6A2/COL6A1	4	1
389	C2-curated	TAKEDA_TARGETS_OF_NUP98_HOXA9_FUSION_10D_DN	4/114	32/5896	0.00313937	0.0417088	0.0337429	TMTC1/CHI3L1/GLUL/EMP1	4	1
390	C2-curated	COLIN_PILOCYTIC_ASTROCYTOMA_VS_GLIOBLASTOMA_DN	3/114	16/5896	0.00328107	0.0425387	0.0344143	PGK1/ANXA2/CHI3L1	3	1
391	C2-curated	HARRIS_BRAIN_CANCER_PROGENITORS	3/114	16/5896	0.00328107	0.0425387	0.0344143	TEAD1/COL6A2/COL6A1	3	1
392	C2-curated	TONKS_TARGETS_OF_RUNX1_RUNX1T1_FUSION_SUSTAINDED_IN_ERYTHROCYTE_UP	3/114	16/5896	0.00328107	0.0425387	0.0344143	NRCAM/ANXA2/EMP1	3	1
393	C2-curated	DEBIASI_APOPTOSIS_BY_REOVIRUS_INFECTION_UP	9/114	158/5896	0.0033288	0.0425387	0.0344143	NF1/STAT1/FOXJ3/WEE1/ADM/MAP4K5/SLC2A3/PDE4D/DTNA	9	1
394	C2-curated	PEDERSEN_METASTASIS_BY_ERBB2_ISOFORM_7	9/114	158/5896	0.0033288	0.0425387	0.0344143	STAT1/PBX1/PLOD2/ANXA2/ADAM9/FAM110B/CD44/WWTR1/RASSF8	9	1
395	C2-curated	RIZKI_TUMOR_INVASIVENESS_3D_UP	6/114	76/5896	0.00333252	0.0425387	0.0344143	RREB1/PAM/IGF1R/TNC/UBL3/PTN	6	1
396	C2-curated	ZHOU_INFLAMMATORY_RESPONSE_LPS_UP	7/114	102/5896	0.00341858	0.0433538	0.0350737	AFF4/CBLB/ADM/NEDD4L/NAMPT/NPAS3/CD44	7	1
397	C2-curated	REACTOME_DEVELOPMENTAL_BIOLOGY	16/114	397/5896	0.00377957	0.0476226	0.0385273	TEAD1/RUNX1/FOXP1/EBF1/ONECUT1/PBX1/TCF4/TRIO/CDK19/GRB10/NRCAM/RPS6KA3/GAP43/WWTR1/COL6A2/COL6A1	16	1
398	C2-curated	MAHAJAN_RESPONSE_TO_IL1A_UP	3/114	17/5896	0.00392849	0.0485834	0.0393045	AR/STAT1/NRCAM	3	1
399	C2-curated	SIMBULAN_UV_RESPONSE_IMMORTALIZED_DN	3/114	17/5896	0.00392849	0.0485834	0.0393045	IGF1R/CALD1/EMP1	3	1
400	C2-curated	KANG_IMMORTALIZED_BY_TERT_UP	4/114	34/5896	0.00393045	0.0485834	0.0393045	NRCAM/ENO1/TNC/COL6A2	4	1
401	C2-curated	BROWNE_HCMV_INFECTION_18HR_DN	5/114	55/5896	0.00398674	0.0489692	0.0396166	TEAD1/ANXA2/CD44/COL6A2/COL6A1	5	1
402	C2-curated	VANTVEER_BREAST_CANCER_METASTASIS_DN	6/114	79/5896	0.00404364	0.0493577	0.0399309	PGK1/VEGFA/ADM/SLC2A3/IGFBP5/NDRG1	6	1
403	C2-curated	PILON_KLF1_TARGETS_UP	11/114	226/5896	0.00408594	0.0495642	0.0400981	TEAD1/PBX1/IGF1R/TRIO/GRB10/CALD1/ARIH1/RPS6KA3/LPP/WDR43/COL6A2	11	1
404	C4-compGeneSets-cancerModules	MODULE_5	13/84	99/3775	1.68502e-07	6.01553e-05	5.3566e-05	STAT1/VEGFA/ADM/SLC2A3/CALD1/ANXA2/NAMPT/CD44/TNC/WWTR1/COL6A2/NEBL/COL6A1	13	1
405	C4-compGeneSets-cancerModules	MODULE_2	12/84	125/3775	1.52422e-05	0.00272073	0.0024227	VEGFA/ADM/GRB10/SLC2A3/CD44/TNC/GAP43/PTN/WWTR1/COL6A2/EMP1/COL6A1	12	1
406	C4-compGeneSets-cancerModules	MODULE_1	12/84	131/3775	2.46304e-05	0.00293102	0.00260996	AR/VEGFA/SLC2A3/P4HA1/CALD1/NAMPT/CD44/TNC/WWTR1/COL6A2/EMP1/COL6A1	12	1
407	C4-compGeneSets-cancerModules	MODULE_47	9/84	85/3775	9.0038e-05	0.00707023	0.00629576	TCF4/P4HA1/CALD1/ADAM9/TNC/PTN/WWTR1/COL6A2/COL6A1	9	1
408	C4-compGeneSets-cancerModules	MODULE_12	12/84	151/3775	0.000101263	0.00707023	0.00629576	VEGFA/ADM/SLC2A3/NAMPT/TNC/GAP43/UBL3/PTN/WWTR1/COL6A2/NEBL/COL6A1	12	1
409	C4-compGeneSets-cancerModules	MODULE_92	5/84	23/3775	0.000118827	0.00707023	0.00629576	AR/ADM/GRB10/NAMPT/GLUL	5	1
410	C4-compGeneSets-cancerModules	MODULE_220	8/84	82/3775	0.000401314	0.020467	0.0182251	AR/HOXD10/PBX1/CALD1/GAP43/ROR1/PTN/EMP1	8	1
411	C4-compGeneSets-cancerModules	MODULE_75	6/84	49/3775	0.000659439	0.0294275	0.026204	STAT1/ADM/NAMPT/IL1RAP/PTN/EMP1	6	1
412	C4-compGeneSets-cancerModules	MODULE_64	7/84	72/3775	0.000960918	0.0321121	0.0285946	STAT1/ADM/ADAM9/NAMPT/IL1RAP/TNC/ROR1	7	1
413	C4-compGeneSets-cancerModules	MODULE_52	11/84	166/3775	0.000969972	0.0321121	0.0285946	PLOD2/WEE1/VEGFA/CALD1/ANXA2/ADAM9/IL1RAP/TNC/CDKN2A/WWTR1/EMP1	11	1
414	C4-compGeneSets-cancerModules	MODULE_6	8/84	95/3775	0.0010823	0.0321121	0.0285946	VEGFA/ADM/SLC2A3/CD44/TNC/WWTR1/COL6A2/COL6A1	8	1
415	C4-compGeneSets-cancerModules	MODULE_88	10/84	143/3775	0.00110808	0.0321121	0.0285946	AR/VEGFA/ADM/SLC2A3/P4HA1/UBL3/PTN/COL6A2/NEBL/COL6A1	10	1
416	C4-compGeneSets-cancerModules	MODULE_55	10/84	144/3775	0.00116935	0.0321121	0.0285946	AR/VEGFA/ADM/SLC2A3/P4HA1/UBL3/PTN/COL6A2/NEBL/COL6A1	10	1
417	C5-ontology-GOBP	GO_EPITHELIUM_DEVELOPMENT	24/111	396/5202	1.97364e-06	0.00356637	0.0031786	NF1/AR/MEOX2/RUNX1/HOXD11/STAT1/FOXP1/RREB1/ONECUT1/PBX1/PGK1/VEGFA/ADM/PDE4D/ANXA2/IGFBP5/ADAM9/CD44/TNC/ROR1/RTN4/PTN/WWTR1/PRICKLE1	24	1
418	C5-ontology-GOBP	GO_RESPONSE_TO_OXYGEN_LEVELS	13/111	160/5202	2.97963e-05	0.0139675	0.0124488	NF1/PDK1/PLOD2/PAM/PGK1/VEGFA/ADM/BNIP3L/ENO1/NAMPT/PTN/KCNMA1/NDRG1	13	1
419	C5-ontology-GOBP	GO_ANIMAL_ORGAN_MORPHOGENESIS	21/111	373/5202	3.01204e-05	0.0139675	0.0124488	NF1/AR/HOXD10/HOXD11/STAT1/PBX1/PAM/VEGFA/ADM/ANXA2/IGFBP5/TNC/ROR1/RTN4/PTN/WWTR1/COL6A2/PRICKLE1/SDK1/COL6A1/INSIG2	21	1
420	C5-ontology-GOBP	GO_TUBE_MORPHOGENESIS	19/111	316/5202	3.09186e-05	0.0139675	0.0124488	NF1/AR/MEOX2/RUNX1/HOXD11/STAT1/FOXP1/PBX1/QKI/PGK1/VEGFA/ADM/NRCAM/ANXA2/TNC/CHI3L1/GLUL/PTN/PRICKLE1	19	1
421	C5-ontology-GOBP	GO_TUBE_DEVELOPMENT	21/111	383/5202	4.47163e-05	0.014467	0.012894	NF1/AR/MEOX2/RUNX1/HOXD11/STAT1/FOXP1/PBX1/QKI/PGK1/VEGFA/ADM/NRCAM/ANXA2/IGFBP5/TNC/CHI3L1/GLUL/PTN/WWTR1/PRICKLE1	21	1
422	C5-ontology-GOBP	GO_REGULATION_OF_VASCULATURE_DEVELOPMENT	10/111	103/5202	5.8304e-05	0.014467	0.012894	NF1/MEOX2/RUNX1/STAT1/PGK1/VEGFA/ADM/CHI3L1/GLUL/PTN	10	1
423	C5-ontology-GOBP	GO_POSITIVE_REGULATION_OF_CELL_POPULATION_PROLIFERATION	17/111	275/5202	6.02103e-05	0.014467	0.012894	NF1/AR/STAT1/FOXP1/RREB1/PBX1/IGF1R/VEGFA/ADM/ANXA2/IGFBP5/NAMPT/TNC/RTN4/GLUL/PTN/WWTR1	17	1
424	C5-ontology-GOBP	GO_REGULATION_OF_ANATOMICAL_STRUCTURE_MORPHOGENESIS	22/111	423/5202	6.40488e-05	0.014467	0.012894	NF1/AR/MEOX2/RUNX1/STAT1/FOXP1/RREB1/PGK1/VEGFA/ADM/UST/NRCAM/NEDD4L/ADAM9/CD44/CHI3L1/ROR1/RTN4/PRAG1/GLUL/PTN/PRICKLE1	22	1
425	C5-ontology-GOBP	GO_ANATOMICAL_STRUCTURE_FORMATION_INVOLVED_IN_MORPHOGENESIS	20/111	373/5202	9.57283e-05	0.0192201	0.0171303	NF1/AR/MEOX2/RUNX1/STAT1/PGK1/VEGFA/ACTN2/ADM/NRCAM/ANXA2/ADAM9/CHI3L1/RTN4/GLUL/PTN/PRICKLE1/SDK1/NEBL/COL6A1	20	1
426	C5-ontology-GOBP	GO_GROWTH	21/111	414/5202	0.00013856	0.0250378	0.0223154	AR/VEGFA/ADM/PDE4D/BNC2/NRCAM/NEDD4L/ANXA2/IGFBP5/ENO1/EIF4H/RPS6KA3/TNC/GAP43/CDKN2A/RTN4/CAMK2D/PTN/WWTR1/COL6A2/COL6A1	21	1
427	C5-ontology-GOBP	GO_REGULATION_OF_EPITHELIAL_CELL_MIGRATION	9/111	96/5202	0.000182148	0.029922	0.0266686	NF1/MEOX2/FOXP1/RREB1/VEGFA/ADAM9/RTN4/GLUL/PTN	9	1
428	C5-ontology-GOBP	GO_BONE_GROWTH	4/111	15/5202	0.000223569	0.0312546	0.0278563	BNC2/ANXA2/COL6A2/COL6A1	4	1
429	C5-ontology-GOBP	GO_SKELETAL_SYSTEM_DEVELOPMENT	12/111	169/5202	0.000224854	0.0312546	0.0278563	HOXD10/RUNX1/FOXP1/PBX1/BBX/ANXA2/RPS6KA3/CD44/CHI3L1/COL6A2/COL6A1/INSIG2	12	1
430	C5-ontology-GOBP	GO_FEMALE_PREGNANCY	6/111	43/5202	0.000264181	0.0340982	0.0303908	AR/PAM/ADM/IGFBP5/NAMPT/PTN	6	1
431	C5-ontology-GOBP	GO_COLLAGEN_FIBRIL_ORGANIZATION	4/111	16/5202	0.000293213	0.0347291	0.0309531	NF1/PLOD2/P4HA1/ANXA2	4	1
432	C5-ontology-GOBP	GO_TISSUE_MORPHOGENESIS	15/111	256/5202	0.000307507	0.0347291	0.0309531	AR/HOXD11/STAT1/FOXP1/RREB1/PBX1/VEGFA/ADM/IGFBP5/CD44/TNC/ROR1/COL6A2/PRICKLE1/COL6A1	15	1
433	C5-ontology-GOBP	GO_POSITIVE_REGULATION_OF_EPITHELIAL_CELL_PROLIFERATION	7/111	63/5202	0.000344137	0.0354277	0.0315757	NF1/AR/RREB1/VEGFA/RTN4/GLUL/PTN	7	1
434	C5-ontology-GOBP	GO_CIRCULATORY_SYSTEM_PROCESS	11/111	152/5202	0.000352905	0.0354277	0.0315757	AR/MEOX2/STAT1/VEGFA/ADM/PDE4D/NEDD4L/NAMPT/CAMK2D/WWTR1/KCNMA1	11	1
435	C5-ontology-GOBP	GO_GLAND_DEVELOPMENT	11/111	155/5202	0.000417764	0.0397316	0.0354116	NF1/AR/RREB1/ONECUT1/PBX1/PAM/VEGFA/IGFBP5/TNC/RTN4/PTN	11	1
436	C5-ontology-GOBP	GO_DEVELOPMENTAL_GROWTH	16/111	295/5202	0.000458158	0.0413946	0.0368938	AR/VEGFA/ADM/PDE4D/BNC2/NRCAM/NEDD4L/ANXA2/EIF4H/TNC/GAP43/RTN4/PTN/WWTR1/COL6A2/COL6A1	16	1
437	C5-ontology-GOBP	GO_MULTI_MULTICELLULAR_ORGANISM_PROCESS	6/111	49/5202	0.00054618	0.0469975	0.0418875	AR/PAM/ADM/IGFBP5/NAMPT/PTN	6	1
438	C5-ontology-GOBP	GO_MAMMARY_GLAND_DEVELOPMENT	6/111	50/5202	0.000610016	0.0485442	0.043266	AR/RREB1/PAM/VEGFA/IGFBP5/RTN4	6	1
439	C5-ontology-GOBP	GO_BLOOD_VESSEL_MORPHOGENESIS	13/111	216/5202	0.000617884	0.0485442	0.043266	NF1/MEOX2/RUNX1/STAT1/QKI/PGK1/VEGFA/ADM/NRCAM/ANXA2/CHI3L1/GLUL/PTN	13	1
440	C5-ontology-GOMF	GO_EPITHELIUM_DEVELOPMENT	24/111	396/5202	1.97364e-06	0.00356637	0.0031786	NF1/AR/MEOX2/RUNX1/HOXD11/STAT1/FOXP1/RREB1/ONECUT1/PBX1/PGK1/VEGFA/ADM/PDE4D/ANXA2/IGFBP5/ADAM9/CD44/TNC/ROR1/RTN4/PTN/WWTR1/PRICKLE1	24	1
441	C5-ontology-GOMF	GO_RESPONSE_TO_OXYGEN_LEVELS	13/111	160/5202	2.97963e-05	0.0139675	0.0124488	NF1/PDK1/PLOD2/PAM/PGK1/VEGFA/ADM/BNIP3L/ENO1/NAMPT/PTN/KCNMA1/NDRG1	13	1
442	C5-ontology-GOMF	GO_ANIMAL_ORGAN_MORPHOGENESIS	21/111	373/5202	3.01204e-05	0.0139675	0.0124488	NF1/AR/HOXD10/HOXD11/STAT1/PBX1/PAM/VEGFA/ADM/ANXA2/IGFBP5/TNC/ROR1/RTN4/PTN/WWTR1/COL6A2/PRICKLE1/SDK1/COL6A1/INSIG2	21	1
443	C5-ontology-GOMF	GO_TUBE_MORPHOGENESIS	19/111	316/5202	3.09186e-05	0.0139675	0.0124488	NF1/AR/MEOX2/RUNX1/HOXD11/STAT1/FOXP1/PBX1/QKI/PGK1/VEGFA/ADM/NRCAM/ANXA2/TNC/CHI3L1/GLUL/PTN/PRICKLE1	19	1
444	C5-ontology-GOMF	GO_TUBE_DEVELOPMENT	21/111	383/5202	4.47163e-05	0.014467	0.012894	NF1/AR/MEOX2/RUNX1/HOXD11/STAT1/FOXP1/PBX1/QKI/PGK1/VEGFA/ADM/NRCAM/ANXA2/IGFBP5/TNC/CHI3L1/GLUL/PTN/WWTR1/PRICKLE1	21	1
445	C5-ontology-GOMF	GO_REGULATION_OF_VASCULATURE_DEVELOPMENT	10/111	103/5202	5.8304e-05	0.014467	0.012894	NF1/MEOX2/RUNX1/STAT1/PGK1/VEGFA/ADM/CHI3L1/GLUL/PTN	10	1
446	C5-ontology-GOMF	GO_POSITIVE_REGULATION_OF_CELL_POPULATION_PROLIFERATION	17/111	275/5202	6.02103e-05	0.014467	0.012894	NF1/AR/STAT1/FOXP1/RREB1/PBX1/IGF1R/VEGFA/ADM/ANXA2/IGFBP5/NAMPT/TNC/RTN4/GLUL/PTN/WWTR1	17	1
447	C5-ontology-GOMF	GO_REGULATION_OF_ANATOMICAL_STRUCTURE_MORPHOGENESIS	22/111	423/5202	6.40488e-05	0.014467	0.012894	NF1/AR/MEOX2/RUNX1/STAT1/FOXP1/RREB1/PGK1/VEGFA/ADM/UST/NRCAM/NEDD4L/ADAM9/CD44/CHI3L1/ROR1/RTN4/PRAG1/GLUL/PTN/PRICKLE1	22	1
448	C5-ontology-GOMF	GO_ANATOMICAL_STRUCTURE_FORMATION_INVOLVED_IN_MORPHOGENESIS	20/111	373/5202	9.57283e-05	0.0192201	0.0171303	NF1/AR/MEOX2/RUNX1/STAT1/PGK1/VEGFA/ACTN2/ADM/NRCAM/ANXA2/ADAM9/CHI3L1/RTN4/GLUL/PTN/PRICKLE1/SDK1/NEBL/COL6A1	20	1
449	C5-ontology-GOMF	GO_GROWTH	21/111	414/5202	0.00013856	0.0250378	0.0223154	AR/VEGFA/ADM/PDE4D/BNC2/NRCAM/NEDD4L/ANXA2/IGFBP5/ENO1/EIF4H/RPS6KA3/TNC/GAP43/CDKN2A/RTN4/CAMK2D/PTN/WWTR1/COL6A2/COL6A1	21	1
450	C5-ontology-GOMF	GO_REGULATION_OF_EPITHELIAL_CELL_MIGRATION	9/111	96/5202	0.000182148	0.029922	0.0266686	NF1/MEOX2/FOXP1/RREB1/VEGFA/ADAM9/RTN4/GLUL/PTN	9	1
451	C5-ontology-GOMF	GO_BONE_GROWTH	4/111	15/5202	0.000223569	0.0312546	0.0278563	BNC2/ANXA2/COL6A2/COL6A1	4	1
452	C5-ontology-GOMF	GO_SKELETAL_SYSTEM_DEVELOPMENT	12/111	169/5202	0.000224854	0.0312546	0.0278563	HOXD10/RUNX1/FOXP1/PBX1/BBX/ANXA2/RPS6KA3/CD44/CHI3L1/COL6A2/COL6A1/INSIG2	12	1
453	C5-ontology-GOMF	GO_FEMALE_PREGNANCY	6/111	43/5202	0.000264181	0.0340982	0.0303908	AR/PAM/ADM/IGFBP5/NAMPT/PTN	6	1
454	C5-ontology-GOMF	GO_COLLAGEN_FIBRIL_ORGANIZATION	4/111	16/5202	0.000293213	0.0347291	0.0309531	NF1/PLOD2/P4HA1/ANXA2	4	1
455	C5-ontology-GOMF	GO_TISSUE_MORPHOGENESIS	15/111	256/5202	0.000307507	0.0347291	0.0309531	AR/HOXD11/STAT1/FOXP1/RREB1/PBX1/VEGFA/ADM/IGFBP5/CD44/TNC/ROR1/COL6A2/PRICKLE1/COL6A1	15	1
456	C5-ontology-GOMF	GO_POSITIVE_REGULATION_OF_EPITHELIAL_CELL_PROLIFERATION	7/111	63/5202	0.000344137	0.0354277	0.0315757	NF1/AR/RREB1/VEGFA/RTN4/GLUL/PTN	7	1
457	C5-ontology-GOMF	GO_CIRCULATORY_SYSTEM_PROCESS	11/111	152/5202	0.000352905	0.0354277	0.0315757	AR/MEOX2/STAT1/VEGFA/ADM/PDE4D/NEDD4L/NAMPT/CAMK2D/WWTR1/KCNMA1	11	1
458	C5-ontology-GOMF	GO_GLAND_DEVELOPMENT	11/111	155/5202	0.000417764	0.0397316	0.0354116	NF1/AR/RREB1/ONECUT1/PBX1/PAM/VEGFA/IGFBP5/TNC/RTN4/PTN	11	1
459	C5-ontology-GOMF	GO_DEVELOPMENTAL_GROWTH	16/111	295/5202	0.000458158	0.0413946	0.0368938	AR/VEGFA/ADM/PDE4D/BNC2/NRCAM/NEDD4L/ANXA2/EIF4H/TNC/GAP43/RTN4/PTN/WWTR1/COL6A2/COL6A1	16	1
460	C5-ontology-GOMF	GO_MULTI_MULTICELLULAR_ORGANISM_PROCESS	6/111	49/5202	0.00054618	0.0469975	0.0418875	AR/PAM/ADM/IGFBP5/NAMPT/PTN	6	1
461	C5-ontology-GOMF	GO_MAMMARY_GLAND_DEVELOPMENT	6/111	50/5202	0.000610016	0.0485442	0.043266	AR/RREB1/PAM/VEGFA/IGFBP5/RTN4	6	1
462	C5-ontology-GOMF	GO_BLOOD_VESSEL_MORPHOGENESIS	13/111	216/5202	0.000617884	0.0485442	0.043266	NF1/MEOX2/RUNX1/STAT1/QKI/PGK1/VEGFA/ADM/NRCAM/ANXA2/CHI3L1/GLUL/PTN	13	1
463	C2-curated	VECCHI_GASTRIC_CANCER_EARLY_DN	16/147	100/5896	2.201e-09	4.36677e-06	3.67914e-06	RORA/NR3C1/CEP85L/PDGFC/FHL1/CLU/NR3C2/ERBIN/ELL2/FUT9/ATP13A4/KIF5C/ERO1B/ATP1A2/LIFR/DTNA	16	2
464	C2-curated	LIU_PROSTATE_CANCER_DN	20/147	181/5896	1.54283e-08	1.53049e-05	1.28948e-05	PRRX1/MEIS1/RIMKLB/TNRC6A/VAV3/EVA1C/PRICKLE2/PDGFC/FHL1/FRMD6/LYST/CLU/NR3C2/SORBS1/DPYSL3/RBMS1/RBPMS/ATP1A2/LSAMP/DTNA	20	2
465	C2-curated	GOZGIT_ESR1_TARGETS_DN	24/147	303/5896	3.39077e-07	0.000224243	0.000188931	SP100/AR/FOXP1/JUN/TCF4/VAV3/PRICKLE2/WLS/BICD1/SGSM2/FRMD6/PTPRK/SGK3/CLU/MYO6/PLCB1/SAT1/FUT9/CTNND2/ARL15/RBPMS/PLCH1/CD44/DTNA	24	2
466	C2-curated	LIM_MAMMARY_STEM_CELL_UP	17/147	179/5896	1.77334e-06	0.000879579	0.000741071	TCF7L1/FOXP1/ZNF423/PRRX1/TCF4/TSHZ2/PRICKLE2/HS3ST3A1/ARNTL/FHL1/SORBS1/DPYSL3/NRP2/PTPRE/RBPMS/QKI/LIFR	17	2
467	C2-curated	WONG_ADULT_TISSUE_STEM_MODULE	21/147	268/5896	2.3946e-06	0.000950177	0.000800552	FOXP1/MEIS1/ZEB1/JUN/RORA/TCF4/DLC1/PDE8A/FGF1/ADGRA3/FHL1/FRMD6/F3/PTPRK/KCND2/NAV1/PPP1R9A/CPQ/NFIB/PBX3/RBPMS	21	2
468	C2-curated	SMID_BREAST_CANCER_NORMAL_LIKE_UP	12/147	97/5896	4.24562e-06	0.00140389	0.00118281	LEF1/ZEB1/TCF4/TMOD1/MEOX2/FHL1/CLU/CHL1/NR3C2/SORBS1/RBMS1/ITGA7	12	2
469	C2-curated	MIKKELSEN_NPC_ICP_WITH_H3K4ME3	16/147	174/5896	5.57e-06	0.0015787	0.0013301	SOX5/IKZF2/RFTN2/ZNF608/GAP43/PPARGC1A/KCND2/ADAMTS6/LRRC4C/ATP13A4/FAM13A/GPM6A/NAV3/MAPK10/CD44/DTNA	16	2
470	C2-curated	DAVICIONI_TARGETS_OF_PAX_FOXO1_FUSIONS_UP	13/147	120/5896	7.47396e-06	0.00185354	0.00156166	TCF7L1/PRRX1/JUN/NR3C1/VAV3/PDGFC/SPATS2L/JAKMIP2/DDAH1/MAP3K5/NRP2/PTPRE/CD44	13	2
471	C2-curated	BENPORATH_ES_WITH_H3K27ME3	18/147	233/5896	1.6368e-05	0.00360823	0.00304004	LEF1/MEIS1/JUN/VAV3/EVA1C/PARP8/MEOX2/ARNTL/PDE8A/LRBA/COL25A1/DDAH1/FUT9/CTNND2/ERO1B/PHYHIPL/CHODL/PDE4DIP	18	2
472	C2-curated	HAN_JNK_SINGALING_UP	5/147	15/5896	2.20951e-05	0.00438366	0.00369337	RUNX1/FOXP1/ZEB1/JUN/CTNND2	5	2
473	C2-curated	SABATES_COLORECTAL_ADENOMA_DN	9/147	64/5896	2.49328e-05	0.0044706	0.00376661	MEIS1/PDE3A/MEOX2/CLU/KIF5C/ATP1A2/CHODL/LIFR/FMN2	9	2
474	C2-curated	SERVITJA_LIVER_HNF1A_TARGETS_DN	7/147	37/5896	2.85406e-05	0.0044706	0.00376661	PDGFC/ARNTL/FGF1/ARHGAP26/ALDH1L1/ERO1B/LIFR	7	2
475	C2-curated	SWEET_LUNG_CANCER_KRAS_DN	13/147	136/5896	2.92933e-05	0.0044706	0.00376661	MEIS1/ZEB1/JUN/TCF4/MEOX2/FHL1/MYO6/SORBS1/CALCRL/NFIB/ATP1A2/QKI/LIFR	13	2
476	C2-curated	LEE_BMP2_TARGETS_UP	18/147	245/5896	3.23375e-05	0.00458269	0.00386105	AR/FOXP1/JUN/RFTN2/ZNF608/VAV3/WLS/F3/CLU/KCND2/SAT1/FUT9/PPP1R9A/CPQ/RBPMS/ATP1A2/CHODL/ITPR2	18	2
477	C2-curated	MCBRYAN_PUBERTAL_TGFB1_TARGETS_UP	10/147	84/5896	3.88876e-05	0.00514353	0.00433358	RUNX1/FOXP1/PDGFC/FHL1/F3/PTPRK/CLU/DPYSL3/NFIB/QKI	10	2
478	C2-curated	VECCHI_GASTRIC_CANCER_ADVANCED_VS_EARLY_UP	9/147	71/5896	5.8119e-05	0.00720675	0.0060719	ZNF423/PRRX1/RIMKLB/PDE3A/BICD1/PDGFC/FRMD6/RBMS1/QKI	9	2
479	C2-curated	MEISSNER_BRAIN_HCP_WITH_H3K4ME3_AND_H3K27ME3	19/147	283/5896	6.68989e-05	0.0078075	0.00657805	LEF1/RUNX1/PDE3A/CNKSR3/HS3ST3A1/DLC1/PDE8A/F3/PTPRK/TENM4/ERBIN/SLC25A13/BCAR3/RALYL/NFIB/ITGA7/SEMA5B/RBPMS/GLIS3	19	2
480	C2-curated	KEGG_WNT_SIGNALING_PATHWAY	9/147	75/5896	9.00463e-05	0.0099251	0.00836219	LEF1/TCF7L1/JUN/CAMK2D/PRICKLE2/PPP2R5A/PLCB1/CAMK2G/MAPK10	9	2
481	C2-curated	WINTER_HYPOXIA_METAGENE	10/147	94/5896	0.000102915	0.0107465	0.00905424	JUN/NR3C1/ARHGAP5/SGSM2/F3/COL5A3/SAT1/ELL2/FTL/SRSF6	10	2
482	C2-curated	MCLACHLAN_DENTAL_CARIES_DN	7/147	46/5896	0.000122972	0.0119628	0.010079	ZNF423/GAP43/PTPRK/COL5A3/KIF5C/GPM6A/ATP1A2	7	2
483	C2-curated	DELYS_THYROID_CANCER_UP	12/147	136/5896	0.000131034	0.0119628	0.010079	RUNX1/BICD1/ARNTL/FGF1/MYO6/DPYSL3/MAP3K5/NRP2/SAMD4A/PTPRE/PBX3/CD44	12	2
484	C2-curated	REACTOME_NUCLEAR_RECEPTOR_TRANSCRIPTION_PATHWAY	5/147	21/5896	0.000132652	0.0119628	0.010079	AR/NR6A1/RORA/NR3C1/NR3C2	5	2
485	C2-curated	BENPORATH_EED_TARGETS	16/147	228/5896	0.000157012	0.0129895	0.0109441	SOX5/JUN/EVA1C/WLS/MEOX2/ARNTL/PDE8A/COL25A1/DDAH1/PLCB1/MAP3K5/PAPOLA/CTNND2/CHODL/CD44/PDE4DIP	16	2
486	C2-curated	REACTOME_SUMOYLATION_OF_INTRACELLULAR_RECEPTORS	4/147	12/5896	0.000157131	0.0129895	0.0109441	AR/RORA/NR3C1/NR3C2	4	2
487	C2-curated	ROSS_LEUKEMIA_WITH_MLL_FUSIONS	6/147	34/5896	0.000163839	0.0130023	0.0109548	MEIS1/PARP8/MYO6/MAP3K5/PBX3/ITGA7	6	2
488	C2-curated	SWEET_LUNG_CANCER_KRAS_UP	13/147	164/5896	0.000203289	0.0155125	0.0130698	WLS/ST7/F3/CLU/CHL1/SAT1/ELL2/PAPOLA/IQGAP1/CTNND2/SRSF6/ITPR2/CD44	13	2
489	C2-curated	XU_HGF_SIGNALING_NOT_VIA_AKT1_6HR	4/147	13/5896	0.000222585	0.0163559	0.0137803	JUN/SAT1/NAV3/CD44	4	2
490	C2-curated	ENK_UV_RESPONSE_EPIDERMIS_DN	16/147	236/5896	0.00023393	0.0165756	0.0139655	RORA/TCF4/JARID2/VAV3/PDGFC/ARNTL/FHL1/F3/MYO6/COL5A3/DDAH1/ERBIN/ELL2/DLG1/NFIB/PBX3	16	2
491	C2-curated	REACTOME_ION_HOMEOSTASIS	5/147	24/5896	0.000260839	0.017845	0.015035	CAMK2D/AHCYL1/CAMK2G/ATP1A2/ITPR2	5	2
492	C2-curated	PID_BETA_CATENIN_NUC_PATHWAY	6/147	38/5896	0.00030979	0.0195439	0.0164664	LEF1/TCF7L1/AR/JUN/TCF4/TNIK	6	2
493	C2-curated	REACTOME_MUSCLE_CONTRACTION	8/147	70/5896	0.00031504	0.0195439	0.0164664	CAMK2D/TMOD1/KCND2/SORBS1/AHCYL1/CAMK2G/ATP1A2/ITPR2	8	2
494	C2-curated	CREIGHTON_ENDOCRINE_THERAPY_RESISTANCE_5	15/147	218/5896	0.000315225	0.0195439	0.0164664	FOXP1/TCF4/IKZF2/PRICKLE2/WLS/TMEM178B/PDE8A/SGSM2/SAT1/ELL2/SAMD4A/FUT9/CTNND2/PBX3/QKI	15	2
495	C2-curated	KEGG_GNRH_SIGNALING_PATHWAY	6/147	39/5896	0.00035868	0.0211208	0.0177949	JUN/CAMK2D/PLCB1/CAMK2G/MAPK10/ITPR2	6	2
496	C2-curated	CHARAFE_BREAST_CANCER_LUMINAL_VS_BASAL_DN	14/147	197/5896	0.000361949	0.0211208	0.0177949	SP100/NR3C1/EVA1C/WLS/PDGFC/ARHGAP5/FHL1/FRMD6/F3/PKN2/SPATS2L/ELL2/RBMS1/CD44	14	2
497	C2-curated	LANDIS_BREAST_CANCER_PROGRESSION_DN	5/147	26/5896	0.00038777	0.0213386	0.0179784	ZEB1/PDE8A/PPP2R5A/SORBS1/QKI	5	2
498	C2-curated	JAATINEN_HEMATOPOIETIC_STEM_CELL_UP	12/147	153/5896	0.000396271	0.0213386	0.0179784	MEIS1/CNKSR3/VAV3/PDGFC/ADGRA3/FHL1/FRMD6/SGK3/DPYSL3/DDAH1/PLCB1/RBPMS	12	2
499	C2-curated	BASAKI_YBX1_TARGETS_DN	14/147	199/5896	0.000401367	0.0213386	0.0179784	MEIS1/BPTF/VAV3/TMOD1/BICD1/PARP8/SGK3/SPRY1/NAV1/SAT1/WIPF2/PPP1R9A/TPCN1/FAM13A	14	2
500	C2-curated	MCDOWELL_ACUTE_LUNG_INJURY_DN	4/147	15/5896	0.000408702	0.0213386	0.0179784	MEOX2/FGF1/FHL1/PDE4DIP	4	2
501	C2-curated	ELVIDGE_HYPOXIA_BY_DMOG_UP	7/147	56/5896	0.000432688	0.0220116	0.0185455	JUN/NR3C1/SPRY1/SAT1/SAMD4A/FAM13A/DTNA	7	2
502	C2-curated	ZWANG_CLASS_3_TRANSIENTLY_INDUCED_BY_EGF	9/147	93/5896	0.000471123	0.0233677	0.019688	RUNX1/RORA/RIMKLB/DLC1/ADAMTS9/FRMD6/WWC1/ELL2/RBMS1	9	2
503	C2-curated	DACOSTA_UV_RESPONSE_VIA_ERCC3_COMMON_DN	21/147	384/5896	0.000491566	0.023787	0.0200413	RUNX1/BPTF/JUN/NR3C1/JARID2/DLC1/PDE8A/F3/PTPRK/WWC1/ZHX3/PKN2/TMEM131/SAMD4A/RBMS1/KIF5C/SLC25A13/BCAR3/NFIB/PBX3/QKI	21	2
504	C2-curated	RIGGI_EWING_SARCOMA_PROGENITOR_UP	12/147	158/5896	0.000531352	0.0248289	0.0209191	LEF1/TCF7L1/MEIS1/TCF4/IKZF2/RIMKLB/JARID2/EVA1C/TMEM178B/NR3C2/MAP3K5/LRRC4C	12	2
505	C2-curated	LEE_NEURAL_CREST_STEM_CELL_DN	7/147	58/5896	0.000538127	0.0248289	0.0209191	F3/SPRY1/SAT1/FUT9/NAV3/QKI/DTNA	7	2
506	C2-curated	HELLER_HDAC_TARGETS_SILENCED_BY_METHYLATION_UP	12/147	163/5896	0.000703348	0.0317146	0.0267205	TMOD1/ZSWIM8/FHL1/SGK3/SORBS1/SAT1/FTL/KIF5C/ERO1B/GPM6A/ITGA7/LIFR	12	2
507	C2-curated	GRYDER_PAX3FOXO1_ENHANCERS_KO_DOWN	16/147	262/5896	0.000751066	0.0330409	0.0278379	TCF7L1/RUNX1/MEIS1/NR3C1/RIMKLB/JARID2/PKN2/SPATS2L/ARHGAP26/DPYSL3/NAV1/JAKMIP2/NRP2/FUT10/SRSF6/QKI	16	2
508	C2-curated	REACTOME_G_PROTEIN_MEDIATED_EVENTS	5/147	30/5896	0.000775249	0.0330409	0.0278379	CAMK2D/AHCYL1/PLCB1/CAMK2G/ITPR2	5	2
509	C2-curated	MASSARWEH_TAMOXIFEN_RESISTANCE_UP	16/147	263/5896	0.000782723	0.0330409	0.0278379	AR/PRICKLE2/WLS/PDGFC/ARNTL/PDE8A/CRYBG3/SAT1/ELL2/SAMD4A/RBMS1/FUT9/CAMK2G/FAM13A/PBX3/QKI	16	2
510	C2-curated	EBAUER_TARGETS_OF_PAX3_FOXO1_FUSION_UP	7/147	62/5896	0.000810022	0.0332395	0.0280053	BICD1/FHL1/CALCRL/FAM13A/CHODL/QKI/PDE4DIP	7	2
511	C2-curated	MIKKELSEN_ES_ICP_WITH_H3K4ME3_AND_H3K27ME3	4/147	18/5896	0.000864308	0.0332395	0.0280053	ZNF608/KCND2/CHODL/CD44	4	2
512	C2-curated	REACTOME_TRAFFICKING_OF_AMPA_RECEPTORS	4/147	18/5896	0.000864308	0.0332395	0.0280053	CAMK2D/MYO6/DLG1/CAMK2G	4	2
513	C2-curated	YAGI_AML_WITH_11Q23_REARRANGED	11/147	144/5896	0.000866224	0.0332395	0.0280053	MEIS1/NR3C1/MYO6/SAMD4A/SLC25A13/PBX3/GPM6A/ITGA7/RBPMS/QKI/ITPR2	11	2
514	C2-curated	LEE_NEURAL_CREST_STEM_CELL_UP	6/147	46/5896	0.000892175	0.0332395	0.0280053	GAP43/DLC1/ST7/SORBS1/NRP2/ATP1A2	6	2
515	C2-curated	BENPORATH_SUZ12_TARGETS	14/147	216/5896	0.00091185	0.0332395	0.0280053	LEF1/JUN/EVA1C/WLS/DLC1/COL25A1/DDAH1/PLCB1/CTNND2/ALDH1L1/PHYHIPL/CHODL/CD44/PDE4DIP	14	2
516	C2-curated	SENESE_HDAC1_AND_HDAC2_TARGETS_DN	8/147	82/5896	0.000924662	0.0332395	0.0280053	MEIS1/TCF4/CNKSR3/PRICKLE2/FGF1/CLU/NFIB/DTNA	8	2
517	C2-curated	MATSUDA_NATURAL_KILLER_DIFFERENTIATION	13/147	192/5896	0.000931424	0.0332395	0.0280053	TCF7L1/PRRX1/JUN/TCF4/BICD1/PPARGC1A/FHL1/LYST/SAT1/SLC25A13/MAPK10/CD44/FMN2	13	2
518	C2-curated	SCHAEFFER_PROSTATE_DEVELOPMENT_48HR_DN	12/147	169/5896	0.000969206	0.0332395	0.0280053	AR/RUNX1/FOXP1/PRRX1/MEIS1/ZEB1/TCF4/SPATS2L/NRP2/FAM13A/SEMA5B/PDE4DIP	12	2
519	C2-curated	IWANAGA_CARCINOGENESIS_BY_KRAS_PTEN_DN	11/147	146/5896	0.000971416	0.0332395	0.0280053	ZEB1/JUN/ZSWIM8/FHL1/PTPRK/SPATS2L/CALCRL/ATP13A4/ITPR2/ARHGEF4/PDE4DIP	11	2
520	C2-curated	DODD_NASOPHARYNGEAL_CARCINOMA_UP	22/147	433/5896	0.00097172	0.0332395	0.0280053	RUNX1/FOXP1/MEIS1/RORA/TSHZ2/EVA1C/WLS/FHL1/COL25A1/F3/PPP2R5A/CLU/WWC1/CHL1/SAT1/PAPOLA/ATP13A4/CPQ/CAMK2G/ALDH1L1/TPCN1/ATP1A2	22	2
521	C2-curated	PICCALUGA_ANGIOIMMUNOBLASTIC_LYMPHOMA_UP	8/147	83/5896	0.00100207	0.0336969	0.0283906	PRRX1/WLS/ADAMTS9/CLU/DPYSL3/NFIB/RBPMS/LIFR	8	2
522	C2-curated	MIKKELSEN_IPS_ICP_WITH_H3K4ME3_AND_H327ME3	4/147	19/5896	0.00107375	0.0352855	0.0297291	MEIS1/KCND2/CHODL/CD44	4	2
523	C2-curated	RODRIGUES_THYROID_CARCINOMA_POORLY_DIFFERENTIATED_DN	21/147	408/5896	0.00108489	0.0352855	0.0297291	FOXP1/JUN/TCF4/IKZF2/PRICKLE2/PARP8/ARHGAP5/CLU/WWC1/DPYSL3/MAP3K5/ELL2/PAPOLA/CPQ/TPCN1/FAM13A/ERO1B/RBPMS/CD44/LIFR/DTNA	21	2
524	C2-curated	MARTINEZ_RB1_TARGETS_UP	17/147	299/5896	0.00114388	0.0366042	0.0308402	FOXP1/SOX5/NR3C1/PDE3A/WWC1/TENM4/SORBS1/DPYSL3/PLCB1/MAP3K5/PAPOLA/RBMS1/PTPRE/SLC25A13/QKI/CD44/PDE4DIP	17	2
525	C2-curated	REACTOME_CARDIAC_CONDUCTION	6/147	49/5896	0.00125268	0.0394496	0.0332375	CAMK2D/KCND2/AHCYL1/CAMK2G/ATP1A2/ITPR2	6	2
526	C2-curated	MIYAGAWA_TARGETS_OF_EWSR1_ETS_FUSIONS_DN	9/147	107/5896	0.00130675	0.0405092	0.0341302	PRRX1/NR3C1/CAMK2D/PRICKLE2/F3/TNIK/ELL2/ARL15/CD44	9	2
527	C2-curated	SMID_BREAST_CANCER_LUMINAL_B_DN	10/147	130/5896	0.00141117	0.0430733	0.0362905	TCF7L1/WLS/MEOX2/FHL1/SAT1/RBMS1/NFIB/ITGA7/CHODL/PLCH1	10	2
528	C2-curated	ELVIDGE_HYPOXIA_UP	7/147	69/5896	0.00153694	0.0447724	0.0377221	JUN/NR3C1/SPRY1/SAT1/SAMD4A/FAM13A/DTNA	7	2
529	C2-curated	DELASERNA_MYOD_TARGETS_DN	4/147	21/5896	0.00159493	0.0447724	0.0377221	TCF7L1/ERBIN/RBPMS/ITPR2	4	2
530	C2-curated	TOMLINS_PROSTATE_CANCER_DN	4/147	21/5896	0.00159493	0.0447724	0.0377221	MEIS1/FHL1/CLU/RBPMS	4	2
531	C2-curated	REACTOME_CA2_PATHWAY	5/147	35/5896	0.00159776	0.0447724	0.0377221	LEF1/TCF7L1/TNRC6A/PLCB1/ITPR2	5	2
532	C2-curated	CERVERA_SDHB_TARGETS_1_DN	3/147	10/5896	0.00160224	0.0447724	0.0377221	PDE3A/CHODL/ITPR2	3	2
533	C2-curated	YAMASHITA_LIVER_CANCER_STEM_CELL_DN	3/147	10/5896	0.00160224	0.0447724	0.0377221	PPARGC1A/MAP3K5/ALDH1L1	3	2
534	C2-curated	ACEVEDO_LIVER_CANCER_WITH_H3K27ME3_UP	8/147	90/5896	0.00170087	0.0466198	0.0392785	BICD1/DLC1/TNIK/KIF5C/NFIB/NAV3/RBPMS/FMN2	8	2
535	C2-curated	KATSANOU_ELAVL1_TARGETS_DN	6/147	52/5896	0.00171534	0.0466198	0.0392785	ADAMTS9/ARNTL/PDE8A/COL5A3/KIF5C/CD44	6	2
536	C2-curated	WANG_MLL_TARGETS	7/147	71/5896	0.00181763	0.0483092	0.040702	AR/SOX5/CNKSR3/ARHGAP26/MAP3K5/CPQ/FAM13A	7	2
537	C2-curated	BOQUEST_STEM_CELL_UP	8/147	91/5896	0.00182621	0.0483092	0.040702	PRRX1/MEIS1/F3/CHL1/KCND2/ATP1A2/CD44/PDE4DIP	8	2
538	C2-curated	LU_AGING_BRAIN_UP	10/147	135/5896	0.00187631	0.0489815	0.0412683	ZNF423/FGF1/ADGRA3/DPYSL3/AHCYL1/MAP3K5/IQGAP1/PIK3C2A/QKI/PDE4DIP	10	2
539	C4-compGeneSets-cancerModules	GCM_MAPK10	8/103	50/3775	4.85796e-05	0.012431	0.011222	FGF1/AHCYL1/DLG1/CTNND2/CAMK2G/MAPK10/ATP1A2/DTNA	8	2
540	C4-compGeneSets-cancerModules	MODULE_342	7/103	42/3775	0.00011287	0.012431	0.011222	VAV3/WLS/PPARGC1A/CLU/WWC1/MYO6/SORBS1	7	2
541	C4-compGeneSets-cancerModules	MODULE_2	12/103	125/3775	0.000120689	0.012431	0.011222	ZEB1/JUN/GAP43/PDE8A/FGF1/CHL1/SPRY1/DPYSL3/KIF5C/ITGA7/RBPMS/CD44	12	2
542	C4-compGeneSets-cancerModules	GNF2_RTN1	6/103	32/3775	0.000181556	0.0140252	0.0126611	GAP43/CTNND2/KIF5C/RALYL/GPM6A/ADGRB3	6	2
543	C4-compGeneSets-cancerModules	GNF2_MAPT	5/103	25/3775	0.000471907	0.0291639	0.0263275	GAP43/KIF5C/RALYL/GPM6A/ADGRB3	5	2
544	C4-compGeneSets-cancerModules	GCM_AQP4	5/103	28/3775	0.00081793	0.0421234	0.0380266	AHCYL1/SAMD4A/QKI/PDE4DIP/DTNA	5	2
545	C4-compGeneSets-cancerModules	MODULE_6	9/103	95/3775	0.000985226	0.0434907	0.0392609	JUN/F3/PTPRK/SPRY1/DPYSL3/ELL2/ITGA7/RBPMS/CD44	9	2
546	C4-compGeneSets-cancerModules	GNF2_AF1Q	4/103	18/3775	0.00119134	0.0460154	0.04154	GAP43/KIF5C/RALYL/GPM6A	4	2
547	C5-ontology-GOBP	GO_TUBE_MORPHOGENESIS	26/136	316/5202	1.07832e-07	0.000216851	0.000192963	LEF1/SP100/AR/RUNX1/FOXP1/PRRX1/MEIS1/ZEB1/JUN/RORA/VAV3/DLC1/ADAMTS9/MEOX2/FGF1/F3/SPRY1/DDAH1/CALCRL/SAT1/DLG1/NRP2/PIK3C2A/NFIB/QKI/ADGRB3	26	2
548	C5-ontology-GOBP	GO_TUBE_DEVELOPMENT	28/136	383/5202	3.94772e-07	0.000396943	0.000353217	LEF1/SP100/AR/RUNX1/FOXP1/PRRX1/MEIS1/ZEB1/JUN/RORA/VAV3/PDGFC/DLC1/ADAMTS9/MEOX2/FGF1/F3/SPRY1/DDAH1/CALCRL/SAT1/DLG1/NRP2/PIK3C2A/NFIB/SRSF6/QKI/ADGRB3	28	2
549	C5-ontology-GOBP	GO_BLOOD_VESSEL_MORPHOGENESIS	19/136	216/5202	2.57161e-06	0.00172383	0.00153394	LEF1/SP100/RUNX1/PRRX1/MEIS1/JUN/RORA/VAV3/ADAMTS9/MEOX2/FGF1/F3/DDAH1/CALCRL/SAT1/NRP2/PIK3C2A/QKI/ADGRB3	19	2
550	C5-ontology-GOBP	GO_ANATOMICAL_STRUCTURE_FORMATION_INVOLVED_IN_MORPHOGENESIS	25/136	373/5202	8.93229e-06	0.00368644	0.00328035	LEF1/SP100/AR/RUNX1/MEIS1/JUN/RORA/VAV3/TMOD1/WLS/DLC1/ADAMTS9/MEOX2/FGF1/F3/TENM4/SPRY1/DDAH1/CALCRL/SAT1/NRP2/PIK3C2A/NFIB/ITGA7/ADGRB3	25	2
551	C5-ontology-GOBP	GO_REGULATION_OF_ANATOMICAL_STRUCTURE_MORPHOGENESIS	27/136	423/5202	9.16568e-06	0.00368644	0.00328035	SP100/AR/RUNX1/FOXP1/PRICKLE2/DLC1/ADAMTS9/MEOX2/PPARGC1A/FGF1/ZSWIM8/F3/TENM4/SPRY1/PRKN/DDAH1/TNIK/LRRC4C/DLG1/PPP1R9A/PIK3C2A/NFIB/ITGA7/CHODL/SRSF6/ADGRB3/CD44	27	2
552	C5-ontology-GOBP	GO_CARDIOVASCULAR_SYSTEM_DEVELOPMENT	20/136	272/5202	2.10646e-05	0.00706016	0.00628243	LEF1/SP100/RUNX1/PRRX1/MEIS1/JUN/RORA/VAV3/ADAMTS9/MEOX2/FGF1/F3/ADAMTS6/DDAH1/CALCRL/SAT1/NRP2/PIK3C2A/QKI/ADGRB3	20	2
553	C5-ontology-GOBP	GO_REGULATION_OF_CELLULAR_COMPONENT_MOVEMENT	24/136	378/5202	3.43456e-05	0.00986699	0.00878007	LEF1/SP100/FOXP1/JUN/CAMK2D/PDGFC/DLC1/ADAMTS9/MEOX2/PPARGC1A/FGF1/ZSWIM8/F3/PTPRK/SGK3/PKN2/DPYSL3/PLCB1/DLG1/NRP2/IQGAP1/PIK3C2A/NAV3/ATP1A2	24	2
554	C5-ontology-GOBP	GO_STEROID_HORMONE_MEDIATED_SIGNALING_PATHWAY	10/136	86/5202	6.981e-05	0.0175485	0.0156154	LEF1/AR/RUNX1/FOXP1/NR6A1/RORA/NR3C1/ARNTL/PPARGC1A/NR3C2	10	2
555	C5-ontology-GOBP	GO_CELLULAR_RESPONSE_TO_STEROID_HORMONE_STIMULUS	11/136	108/5202	0.000102997	0.0230141	0.0204789	LEF1/AR/RUNX1/FOXP1/NR6A1/RORA/NR3C1/ARNTL/PPARGC1A/NR3C2/ATP1A2	11	2
556	C5-ontology-GOBP	GO_CIRCULATORY_SYSTEM_DEVELOPMENT	24/136	415/5202	0.000152632	0.0298173	0.0265327	LEF1/SP100/RUNX1/PRRX1/MEIS1/JUN/RORA/JARID2/VAV3/DLC1/ADAMTS9/MEOX2/FGF1/F3/TENM4/SPRY1/ADAMTS6/DDAH1/CALCRL/SAT1/NRP2/PIK3C2A/QKI/ADGRB3	24	2
557	C5-ontology-GOBP	GO_HORMONE_MEDIATED_SIGNALING_PATHWAY	10/136	95/5202	0.000163098	0.0298173	0.0265327	LEF1/AR/RUNX1/FOXP1/NR6A1/RORA/NR3C1/ARNTL/PPARGC1A/NR3C2	10	2
558	C5-ontology-GOBP	GO_POSITIVE_REGULATION_OF_PHOSPHORUS_METABOLIC_PROCESS	22/136	381/5202	0.000305233	0.0497107	0.0442347	AR/JUN/VAV3/PARP8/PDGFC/DLC1/PDE8A/PPARGC1A/FGF1/PPP2R5A/CLU/WWC1/PLCB1/TNIK/MAP3K5/DLG1/IQGAP1/PPP1R9A/BCAR3/MAPK10/RBPMS/CD44	22	2
559	C5-ontology-GOBP	GO_POSITIVE_REGULATION_OF_PROTEIN_MODIFICATION_PROCESS	24/136	438/5202	0.00034689	0.0497107	0.0442347	AR/JUN/JARID2/PARP8/PDGFC/DLC1/ARNTL/PDE8A/PPARGC1A/FGF1/PPP2R5A/CLU/WWC1/PRKN/PLCB1/TNIK/MAP3K5/DLG1/IQGAP1/PPP1R9A/BCAR3/MAPK10/RBPMS/CD44	24	2
560	C5-ontology-GOBP	GO_REGULATION_OF_MAPK_CASCADE	16/136	236/5202	0.000384932	0.0497107	0.0442347	AR/JUN/CNKSR3/PDGFC/PDE8A/FGF1/WWC1/SPRY1/PRKN/PLCB1/TNIK/MAP3K5/DLG1/IQGAP1/MAPK10/CD44	16	2
561	C5-ontology-GOBP	GO_MUSCLE_CELL_PROLIFERATION	8/136	69/5202	0.000387303	0.0497107	0.0442347	FOXP1/MEIS1/JUN/JARID2/PPARGC1A/TENM4/CALCRL/MAP3K5	8	2
562	C5-ontology-GOBP	GO_POSITIVE_REGULATION_OF_SMOOTH_MUSCLE_CELL_PROLIFERATION	5/136	25/5202	0.00039551	0.0497107	0.0442347	FOXP1/JUN/PPARGC1A/CALCRL/MAP3K5	5	2
563	C5-ontology-GOMF	GO_TUBE_MORPHOGENESIS	26/136	316/5202	1.07832e-07	0.000216851	0.000192963	LEF1/SP100/AR/RUNX1/FOXP1/PRRX1/MEIS1/ZEB1/JUN/RORA/VAV3/DLC1/ADAMTS9/MEOX2/FGF1/F3/SPRY1/DDAH1/CALCRL/SAT1/DLG1/NRP2/PIK3C2A/NFIB/QKI/ADGRB3	26	2
564	C5-ontology-GOMF	GO_TUBE_DEVELOPMENT	28/136	383/5202	3.94772e-07	0.000396943	0.000353217	LEF1/SP100/AR/RUNX1/FOXP1/PRRX1/MEIS1/ZEB1/JUN/RORA/VAV3/PDGFC/DLC1/ADAMTS9/MEOX2/FGF1/F3/SPRY1/DDAH1/CALCRL/SAT1/DLG1/NRP2/PIK3C2A/NFIB/SRSF6/QKI/ADGRB3	28	2
565	C5-ontology-GOMF	GO_BLOOD_VESSEL_MORPHOGENESIS	19/136	216/5202	2.57161e-06	0.00172383	0.00153394	LEF1/SP100/RUNX1/PRRX1/MEIS1/JUN/RORA/VAV3/ADAMTS9/MEOX2/FGF1/F3/DDAH1/CALCRL/SAT1/NRP2/PIK3C2A/QKI/ADGRB3	19	2
566	C5-ontology-GOMF	GO_ANATOMICAL_STRUCTURE_FORMATION_INVOLVED_IN_MORPHOGENESIS	25/136	373/5202	8.93229e-06	0.00368644	0.00328035	LEF1/SP100/AR/RUNX1/MEIS1/JUN/RORA/VAV3/TMOD1/WLS/DLC1/ADAMTS9/MEOX2/FGF1/F3/TENM4/SPRY1/DDAH1/CALCRL/SAT1/NRP2/PIK3C2A/NFIB/ITGA7/ADGRB3	25	2
567	C5-ontology-GOMF	GO_REGULATION_OF_ANATOMICAL_STRUCTURE_MORPHOGENESIS	27/136	423/5202	9.16568e-06	0.00368644	0.00328035	SP100/AR/RUNX1/FOXP1/PRICKLE2/DLC1/ADAMTS9/MEOX2/PPARGC1A/FGF1/ZSWIM8/F3/TENM4/SPRY1/PRKN/DDAH1/TNIK/LRRC4C/DLG1/PPP1R9A/PIK3C2A/NFIB/ITGA7/CHODL/SRSF6/ADGRB3/CD44	27	2
568	C5-ontology-GOMF	GO_CARDIOVASCULAR_SYSTEM_DEVELOPMENT	20/136	272/5202	2.10646e-05	0.00706016	0.00628243	LEF1/SP100/RUNX1/PRRX1/MEIS1/JUN/RORA/VAV3/ADAMTS9/MEOX2/FGF1/F3/ADAMTS6/DDAH1/CALCRL/SAT1/NRP2/PIK3C2A/QKI/ADGRB3	20	2
569	C5-ontology-GOMF	GO_REGULATION_OF_CELLULAR_COMPONENT_MOVEMENT	24/136	378/5202	3.43456e-05	0.00986699	0.00878007	LEF1/SP100/FOXP1/JUN/CAMK2D/PDGFC/DLC1/ADAMTS9/MEOX2/PPARGC1A/FGF1/ZSWIM8/F3/PTPRK/SGK3/PKN2/DPYSL3/PLCB1/DLG1/NRP2/IQGAP1/PIK3C2A/NAV3/ATP1A2	24	2
570	C5-ontology-GOMF	GO_STEROID_HORMONE_MEDIATED_SIGNALING_PATHWAY	10/136	86/5202	6.981e-05	0.0175485	0.0156154	LEF1/AR/RUNX1/FOXP1/NR6A1/RORA/NR3C1/ARNTL/PPARGC1A/NR3C2	10	2
571	C5-ontology-GOMF	GO_CELLULAR_RESPONSE_TO_STEROID_HORMONE_STIMULUS	11/136	108/5202	0.000102997	0.0230141	0.0204789	LEF1/AR/RUNX1/FOXP1/NR6A1/RORA/NR3C1/ARNTL/PPARGC1A/NR3C2/ATP1A2	11	2
572	C5-ontology-GOMF	GO_CIRCULATORY_SYSTEM_DEVELOPMENT	24/136	415/5202	0.000152632	0.0298173	0.0265327	LEF1/SP100/RUNX1/PRRX1/MEIS1/JUN/RORA/JARID2/VAV3/DLC1/ADAMTS9/MEOX2/FGF1/F3/TENM4/SPRY1/ADAMTS6/DDAH1/CALCRL/SAT1/NRP2/PIK3C2A/QKI/ADGRB3	24	2
573	C5-ontology-GOMF	GO_HORMONE_MEDIATED_SIGNALING_PATHWAY	10/136	95/5202	0.000163098	0.0298173	0.0265327	LEF1/AR/RUNX1/FOXP1/NR6A1/RORA/NR3C1/ARNTL/PPARGC1A/NR3C2	10	2
574	C5-ontology-GOMF	GO_POSITIVE_REGULATION_OF_PHOSPHORUS_METABOLIC_PROCESS	22/136	381/5202	0.000305233	0.0497107	0.0442347	AR/JUN/VAV3/PARP8/PDGFC/DLC1/PDE8A/PPARGC1A/FGF1/PPP2R5A/CLU/WWC1/PLCB1/TNIK/MAP3K5/DLG1/IQGAP1/PPP1R9A/BCAR3/MAPK10/RBPMS/CD44	22	2
575	C5-ontology-GOMF	GO_POSITIVE_REGULATION_OF_PROTEIN_MODIFICATION_PROCESS	24/136	438/5202	0.00034689	0.0497107	0.0442347	AR/JUN/JARID2/PARP8/PDGFC/DLC1/ARNTL/PDE8A/PPARGC1A/FGF1/PPP2R5A/CLU/WWC1/PRKN/PLCB1/TNIK/MAP3K5/DLG1/IQGAP1/PPP1R9A/BCAR3/MAPK10/RBPMS/CD44	24	2
576	C5-ontology-GOMF	GO_REGULATION_OF_MAPK_CASCADE	16/136	236/5202	0.000384932	0.0497107	0.0442347	AR/JUN/CNKSR3/PDGFC/PDE8A/FGF1/WWC1/SPRY1/PRKN/PLCB1/TNIK/MAP3K5/DLG1/IQGAP1/MAPK10/CD44	16	2
577	C5-ontology-GOMF	GO_MUSCLE_CELL_PROLIFERATION	8/136	69/5202	0.000387303	0.0497107	0.0442347	FOXP1/MEIS1/JUN/JARID2/PPARGC1A/TENM4/CALCRL/MAP3K5	8	2
578	C5-ontology-GOMF	GO_POSITIVE_REGULATION_OF_SMOOTH_MUSCLE_CELL_PROLIFERATION	5/136	25/5202	0.00039551	0.0497107	0.0442347	FOXP1/JUN/PPARGC1A/CALCRL/MAP3K5	5	2
579	C7-immunologic	GSE41978_ID2_KO_VS_ID2_KO_AND_BIM_KO_KLRG1_LOW_EFFECTOR_CD8_TCELL_DN	8/31	96/5892	2.14478e-08	3.95498e-05	3.70934e-05	RPS8/ENO1/UBC/TUBA1B/RPL13/HSP90AA1/PPIA/HSP90AB1	8	3
580	C7-immunologic	GSE2405_0H_VS_9H_A_PHAGOCYTOPHILUM_STIM_NEUTROPHIL_DN	6/31	96/5892	8.47232e-06	0.00781148	0.00732633	RPS8/TUBA1B/ACTB/RPL13/HSP90AA1/PPIA	6	3
581	C7-immunologic	GSE29618_BCELL_VS_MDC_DN	5/31	72/5892	3.14246e-05	0.0193157	0.018116	ENO1/TUBA1B/TMSB10/ACTB/GAPDH	5	3
582	C7-immunologic	GSE41978_KLRG1_HIGH_VS_LOW_EFFECTOR_CD8_TCELL_DN	5/31	84/5892	6.6329e-05	0.0305777	0.0286786	UBC/TUBA1B/ACTB/PPIA/HSP90AB1	5	3
583	C7-immunologic	GSE2405_0H_VS_24H_A_PHAGOCYTOPHILUM_STIM_NEUTROPHIL_UP	5/31	90/5892	9.23537e-05	0.03406	0.0319447	RPS8/TUBA1B/ACTB/RPL13/PPIA	5	3
584	C2-curated	HSIAO_HOUSEKEEPING_GENES	16/31	206/5896	5.23431e-16	7.21812e-13	4.96433e-13	RPS8/ENO1/UBC/FTH1/MARCKS/PTMA/UBB/TMSB4X/TMSB10/ACTB/GAPDH/RPL13/HSP90AA1/PPIA/HMGN2/HSP90AB1	16	3
585	C2-curated	GNATENKO_PLATELET_SIGNATURE	6/31	20/5896	4.65961e-10	3.2128e-07	2.20963e-07	UBC/FTH1/SPARC/PTMA/TMSB4X/ACTB	6	3
586	C2-curated	PECE_MAMMARY_STEM_CELL_UP	6/31	49/5896	1.51215e-07	6.9105e-05	4.75277e-05	PTMA/APOE/TMSB10/GAPDH/RPL13/PPIA	6	3
587	C2-curated	REACTOME_INFECTIOUS_DISEASE	11/31	310/5896	2.34023e-07	6.9105e-05	4.75277e-05	RPS8/ENO1/UBC/TUBA1B/UBB/ACTB/RPL13/HSP90AA1/CALM1/PPIA/HSP90AB1	11	3
588	C2-curated	BENPORATH_MYC_TARGETS_WITH_EBOX	7/31	88/5896	2.54968e-07	6.9105e-05	4.75277e-05	ENO1/PTMA/ACTB/GAPDH/HSP90AA1/HMGN2/HSP90AB1	7	3
589	C2-curated	REACTOME_BINDING_AND_UPTAKE_OF_LIGANDS_BY_SCAVENGER_RECEPTORS	4/31	12/5896	3.00674e-07	6.9105e-05	4.75277e-05	FTH1/SPARC/APOE/HSP90AA1	4	3
590	C2-curated	REACTOME_CHAPERONE_MEDIATED_AUTOPHAGY	4/31	13/5896	4.32716e-07	8.5245e-05	5.86281e-05	UBC/UBB/HSP90AA1/HSP90AB1	4	3
591	C2-curated	TIEN_INTESTINE_PROBIOTICS_6HR_UP	5/31	33/5896	6.136e-07	0.000105769	7.27439e-05	UBC/ACTB/GAPDH/RPL13/PPIA	5	3
592	C2-curated	REACTOME_THE_ROLE_OF_GTSE1_IN_G2_M_PROGRESSION_AFTER_G2_CHECKPOINT	5/31	39/5896	1.45596e-06	0.000202755	0.000139447	UBC/TUBA1B/UBB/HSP90AA1/HSP90AB1	5	3
593	C2-curated	MARTENS_TRETINOIN_RESPONSE_DN	9/31	226/5896	1.4703e-06	0.000202755	0.000139447	RPS8/TUBA1B/FTH1/PTMA/UBB/TMSB4X/PPIA/HMGN2/HSP90AB1	9	3
594	C2-curated	REACTOME_VESICLE_MEDIATED_TRANSPORT	10/31	322/5896	3.25701e-06	0.000408311	0.00028082	CUX1/UBC/TUBA1B/FTH1/SPARC/UBB/APOE/ACTB/HSP90AA1/CALM1	10	3
595	C2-curated	REACTOME_DNA_DAMAGE_RECOGNITION_IN_GG_NER	4/31	22/5896	4.2831e-06	0.000492199	0.000338515	YY1/UBC/UBB/ACTB	4	3
596	C2-curated	REACTOME_AGGREPHAGY	4/31	24/5896	6.17624e-06	0.000607877	0.000418074	UBC/TUBA1B/UBB/HSP90AA1	4	3
597	C2-curated	CHAUHAN_RESPONSE_TO_METHOXYESTRADIOL_DN	5/31	52/5896	6.26432e-06	0.000607877	0.000418074	UBC/MARCKS/TMSB4X/TMSB10/HSP90AB1	5	3
598	C2-curated	RHEIN_ALL_GLUCOCORTICOID_THERAPY_DN	8/31	202/5896	6.61215e-06	0.000607877	0.000418074	ENO1/TUBA1B/SPARC/GAPDH/CALM1/PPIA/HMGN2/HSP90AB1	8	3
599	C2-curated	REACTOME_SIGNALING_BY_ERBB4	4/31	28/5896	1.17274e-05	0.00101075	0.000695154	UBC/SPARC/UBB/APOE	4	3
600	C2-curated	REACTOME_CYTOKINE_SIGNALING_IN_IMMUNE_SYSTEM	9/31	296/5896	1.35915e-05	0.00110251	0.000758264	ZEB1/RORA/UBC/UBB/ACTB/HSP90AA1/PDGFRA/CALM1/PPIA	9	3
601	C2-curated	DANG_MYC_TARGETS_UP	5/31	64/5896	1.75811e-05	0.00134691	0.000926349	ENO1/PTMA/GAPDH/RPL13/PPIA	5	3
602	C2-curated	REACTOME_SIGNALING_BY_RECEPTOR_TYROSINE_KINASES	8/31	233/5896	1.89103e-05	0.00137249	0.000943941	UBC/SPARC/UBB/APOE/ACTB/HSP90AA1/PDGFRA/CALM1	8	3
603	C2-curated	REACTOME_ASSEMBLY_OF_THE_HIV_VIRION	3/31	11/5896	2.11113e-05	0.00145562	0.00100112	UBC/UBB/PPIA	3	3
604	C2-curated	REACTOME_SUMOYLATION_OF_INTRACELLULAR_RECEPTORS	3/31	12/5896	2.80482e-05	0.00183382	0.00126123	THRB/RORA/THRA	3	3
605	C2-curated	REACTOME_AUTOPHAGY	5/31	71/5896	2.9256e-05	0.00183382	0.00126123	UBC/TUBA1B/UBB/HSP90AA1/HSP90AB1	5	3
606	C2-curated	REACTOME_SELECTIVE_AUTOPHAGY	4/31	36/5896	3.27622e-05	0.00196431	0.00135097	UBC/TUBA1B/UBB/HSP90AA1	4	3
607	C2-curated	BRACHAT_RESPONSE_TO_METHOTREXATE_DN	3/31	13/5896	3.63328e-05	0.00200412	0.00137835	ENO1/GAPDH/PPIA	3	3
608	C2-curated	REACTOME_UPTAKE_AND_ACTIONS_OF_BACTERIAL_TOXINS	3/31	13/5896	3.63328e-05	0.00200412	0.00137835	HSP90AA1/CALM1/HSP90AB1	3	3
609	C2-curated	REACTOME_CONSTITUTIVE_SIGNALING_BY_LIGAND_RESPONSIVE_EGFR_CANCER_VARIANTS	3/31	14/5896	4.60771e-05	0.00211801	0.00145668	UBC/UBB/HSP90AA1	3	3
610	C2-curated	REACTOME_HSF1_ACTIVATION	3/31	14/5896	4.60771e-05	0.00211801	0.00145668	UBB/HSP90AA1/HSP90AB1	3	3
611	C2-curated	REACTOME_RESPONSE_OF_MTB_TO_PHAGOCYTOSIS	3/31	14/5896	4.60771e-05	0.00211801	0.00145668	ENO1/UBC/UBB	3	3
612	C2-curated	REACTOME_RHO_GTPASES_ACTIVATE_IQGAPS	3/31	14/5896	4.60771e-05	0.00211801	0.00145668	TUBA1B/ACTB/CALM1	3	3
613	C2-curated	REACTOME_SIGNALING_BY_EGFR_IN_CANCER	3/31	14/5896	4.60771e-05	0.00211801	0.00145668	UBC/UBB/HSP90AA1	3	3
614	C2-curated	REACTOME_DISEASES_OF_SIGNAL_TRANSDUCTION_BY_GROWTH_FACTOR_RECEPTORS_AND_SECOND_MESSENGERS	7/31	198/5896	5.73724e-05	0.00226122	0.00155518	CUX1/UBC/UBB/ACTB/HSP90AA1/PDGFRA/CALM1	7	3
615	C2-curated	DIRMEIER_LMP1_RESPONSE_EARLY	3/31	15/5896	5.73914e-05	0.00226122	0.00155518	FTH1/ACTB/HSP90AB1	3	3
616	C2-curated	REACTOME_BUDDING_AND_MATURATION_OF_HIV_VIRION	3/31	15/5896	5.73914e-05	0.00226122	0.00155518	UBC/UBB/PPIA	3	3
617	C2-curated	REACTOME_HSF1_DEPENDENT_TRANSACTIVATION	3/31	15/5896	5.73914e-05	0.00226122	0.00155518	UBB/HSP90AA1/HSP90AB1	3	3
618	C2-curated	REACTOME_INFECTION_WITH_MYCOBACTERIUM_TUBERCULOSIS	3/31	15/5896	5.73914e-05	0.00226122	0.00155518	ENO1/UBC/UBB	3	3
619	C2-curated	REACTOME_DOWNSTREAM_SIGNALING_EVENTS_OF_B_CELL_RECEPTOR_BCR	4/31	43/5896	6.68978e-05	0.0025542	0.00175668	UBC/UBB/CALM1/PPIA	4	3
620	C2-curated	HU_GENOTOXIN_ACTION_DIRECT_VS_INDIRECT_4HR	3/31	16/5896	7.03842e-05	0.0025542	0.00175668	ZEB1/UBC/ACTB	3	3
621	C2-curated	REACTOME_DOWNREGULATION_OF_ERBB2_SIGNALING	3/31	16/5896	7.03842e-05	0.0025542	0.00175668	UBC/UBB/HSP90AA1	3	3
622	C2-curated	REACTOME_RESPONSE_TO_ELEVATED_PLATELET_CYTOSOLIC_CA2	4/31	44/5896	7.3318e-05	0.00259245	0.00178298	SPARC/TMSB4X/CALM1/PPIA	4	3
623	C2-curated	REACTOME_NERVOUS_SYSTEM_DEVELOPMENT	8/31	283/5896	7.65595e-05	0.00263245	0.00181049	RPS8/UBC/TUBA1B/UBB/ACTB/RPL13/HSP90AA1/HSP90AB1	8	3
624	C2-curated	REACTOME_UCH_PROTEINASES	4/31	45/5896	8.01761e-05	0.00263245	0.00181049	YY1/UBC/UBB/ACTB	4	3
625	C2-curated	WOO_LIVER_CANCER_RECURRENCE_UP	4/31	45/5896	8.01761e-05	0.00263245	0.00181049	SOX9/MARCKS/PTMA/TMSB10	4	3
626	C2-curated	REACTOME_GLYCOGEN_METABOLISM	3/31	17/5896	8.51623e-05	0.00273114	0.00187837	UBC/UBB/CALM1	3	3
627	C2-curated	WANG_TUMOR_INVASIVENESS_UP	7/31	212/5896	8.85929e-05	0.00277658	0.00190962	RPS8/ENO1/TUBA1B/MARCKS/TMSB10/GAPDH/PPIA	7	3
628	C2-curated	KIM_ALL_DISORDERS_DURATION_CORR_DN	4/31	47/5896	9.52785e-05	0.00291976	0.00200809	RPS8/CKB/RPL13/PPIA	4	3
629	C2-curated	PID_MYC_ACTIV_PATHWAY	4/31	48/5896	0.000103559	0.00310453	0.00213517	ENO1/PTMA/GAPDH/HSP90AA1	4	3
630	C2-curated	REACTOME_SIGNALING_BY_NUCLEAR_RECEPTORS	5/31	94/5896	0.000113293	0.00332406	0.00228616	YY1/APOE/HSP90AA1/CALM1/HSP90AB1	5	3
631	C2-curated	REACTOME_SIGNALING_BY_INTERLEUKINS	6/31	153/5896	0.000119123	0.00335577	0.00230796	ZEB1/RORA/UBC/UBB/HSP90AA1/PPIA	6	3
632	C2-curated	GALINDO_IMMUNE_RESPONSE_TO_ENTEROTOXIN	3/31	19/5896	0.000120494	0.00335577	0.00230796	UBC/UBB/GAPDH	3	3
633	C2-curated	REACTOME_GLOBAL_GENOME_NUCLEOTIDE_EXCISION_REPAIR_GG_NER	4/31	50/5896	0.000121674	0.00335577	0.00230796	YY1/UBC/UBB/ACTB	4	3
634	C2-curated	MARTINEZ_RB1_TARGETS_DN	7/31	225/5896	0.000128917	0.00348581	0.0023974	SOX9/THRA/RPS8/UBC/MARCKS/UBB/APOE	7	3
635	C2-curated	REACTOME_DEVELOPMENTAL_BIOLOGY	9/31	397/5896	0.000138252	0.0036072	0.00248089	YY1/RPS8/UBC/TUBA1B/UBB/ACTB/RPL13/HSP90AA1/HSP90AB1	9	3
636	C2-curated	BRACHAT_RESPONSE_TO_CAMPTOTHECIN_DN	3/31	20/5896	0.000141254	0.0036072	0.00248089	ENO1/GAPDH/PPIA	3	3
637	C2-curated	HONMA_DOCETAXEL_RESISTANCE	3/31	20/5896	0.000141254	0.0036072	0.00248089	ENO1/TUBA1B/GAPDH	3	3
638	C2-curated	YAMAZAKI_TCEB3_TARGETS_DN	5/31	101/5896	0.000159308	0.00391468	0.00269236	TUBA1B/CKB/APOE/HSP90AA1/DNMT1	5	3
639	C2-curated	REACTOME_NUCLEAR_RECEPTOR_TRANSCRIPTION_PATHWAY	3/31	21/5896	0.00016421	0.00391468	0.00269236	THRB/RORA/THRA	3	3
640	C2-curated	ZHANG_PROLIFERATING_VS_QUIESCENT	3/31	21/5896	0.00016421	0.00391468	0.00269236	PTMA/TMSB10/HSP90AA1	3	3
641	C2-curated	REACTOME_SIGNALING_BY_THE_B_CELL_RECEPTOR_BCR	4/31	54/5896	0.000164649	0.00391468	0.00269236	UBC/UBB/CALM1/PPIA	4	3
642	C2-curated	NATSUME_RESPONSE_TO_INTERFERON_BETA_DN	3/31	22/5896	0.000189461	0.00429126	0.00295136	FTH1/TMSB10/GAPDH	3	3
643	C2-curated	SHIPP_DLBCL_VS_FOLLICULAR_LYMPHOMA_UP	3/31	22/5896	0.000189461	0.00429126	0.00295136	ENO1/HSP90AA1/HSP90AB1	3	3
644	C2-curated	ZHONG_SECRETOME_OF_LUNG_CANCER_AND_FIBROBLAST	4/31	56/5896	0.000189824	0.00429126	0.00295136	ENO1/SPARC/ACTB/HSP90AB1	4	3
645	C2-curated	REACTOME_INNATE_IMMUNE_SYSTEM	8/31	325/5896	0.000201827	0.00448903	0.00308737	UBC/FTH1/UBB/ACTB/HSP90AA1/CALM1/PPIA/HSP90AB1	8	3
646	C2-curated	HELLEBREKERS_SILENCED_DURING_TUMOR_ANGIOGENESIS	3/31	23/5896	0.000217106	0.0047522	0.00326837	CUX1/FTH1/APOE	3	3
647	C2-curated	WEST_ADRENOCORTICAL_TUMOR_UP	6/31	172/5896	0.000226695	0.00486085	0.0033431	ENO1/TUBA1B/SPARC/GAPDH/DNMT1/PPIA	6	3
648	C2-curated	KAYO_AGING_MUSCLE_DN	4/31	59/5896	0.000232644	0.00486085	0.0033431	SPARC/UBB/TMSB4X/TMSB10	4	3
649	C2-curated	REACTOME_NUCLEOTIDE_EXCISION_REPAIR	4/31	59/5896	0.000232644	0.00486085	0.0033431	YY1/UBC/UBB/ACTB	4	3
650	C2-curated	CHAUHAN_RESPONSE_TO_METHOXYESTRADIOL_UP	3/31	24/5896	0.000247238	0.00508868	0.00349979	CKB/HSP90AA1/HMGN2	3	3
651	C2-curated	MARTINEZ_TP53_TARGETS_DN	7/31	254/5896	0.000273942	0.00554359	0.00381266	CUX1/SOX9/THRA/RPS8/UBC/MARCKS/APOE	7	3
652	C2-curated	REACTOME_HSP90_CHAPERONE_CYCLE_FOR_STEROID_HORMONE_RECEPTORS_SHR	3/31	25/5896	0.000279954	0.00554359	0.00381266	TUBA1B/HSP90AA1/HSP90AB1	3	3
653	C2-curated	REACTOME_METABOLISM_OF_CARBOHYDRATES	5/31	114/5896	0.0002814	0.00554359	0.00381266	ENO1/UBC/UBB/GAPDH/CALM1	5	3
654	C2-curated	MARTINEZ_RB1_AND_TP53_TARGETS_DN	7/31	257/5896	0.000294458	0.00571912	0.00393338	CUX1/SOX9/THRA/RPS8/UBC/MARCKS/APOE	7	3
655	C2-curated	REACTOME_FLT3_SIGNALING	5/31	116/5896	0.000305177	0.00576493	0.00396489	UBC/UBB/ACTB/PDGFRA/CALM1	5	3
656	C2-curated	REACTOME_MITOTIC_G2_G2_M_PHASES	5/31	116/5896	0.000305177	0.00576493	0.00396489	UBC/TUBA1B/UBB/HSP90AA1/HSP90AB1	5	3
657	C2-curated	CHANDRAN_METASTASIS_TOP50_UP	3/31	26/5896	0.000315344	0.00579813	0.00398772	YY1/TUBA1B/HSP90AA1	3	3
658	C2-curated	REACTOME_NUCLEOTIDE_BINDING_DOMAIN_LEUCINE_RICH_REPEAT_CONTAINING_RECEPTOR_NLR_SIGNALING_PATHWAYS	3/31	26/5896	0.000315344	0.00579813	0.00398772	UBC/UBB/HSP90AB1	3	3
659	C2-curated	REACTOME_CELLULAR_RESPONSES_TO_EXTERNAL_STIMULI	7/31	263/5896	0.000339225	0.00615515	0.00423326	RPS8/UBC/TUBA1B/UBB/RPL13/HSP90AA1/HSP90AB1	7	3
660	C2-curated	REACTOME_DEACTIVATION_OF_THE_BETA_CATENIN_TRANSACTIVATING_COMPLEX	3/31	27/5896	0.000353501	0.00633089	0.00435413	SOX9/UBC/UBB	3	3
661	C2-curated	REACTOME_IRON_UPTAKE_AND_TRANSPORT	3/31	28/5896	0.000394514	0.00680044	0.00467707	UBC/FTH1/UBB	3	3
662	C2-curated	REACTOME_SIGNALING_BY_ERBB2	3/31	28/5896	0.000394514	0.00680044	0.00467707	UBC/UBB/HSP90AA1	3	3
663	C2-curated	ZHONG_SECRETOME_OF_LUNG_CANCER_AND_ENDOTHELIUM	3/31	28/5896	0.000394514	0.00680044	0.00467707	ENO1/ACTB/GAPDH	3	3
664	C2-curated	BLUM_RESPONSE_TO_SALIRASIB_DN	6/31	192/5896	0.000411227	0.007001	0.00481501	EWSR1/SOX9/ENO1/CKB/HSP90AA1/DNMT1	6	3
665	C2-curated	CONCANNON_APOPTOSIS_BY_EPOXOMICIN_DN	4/31	72/5896	0.000501388	0.00833029	0.00572924	MARCKS/TMSB4X/TMSB10/PDGFRA	4	3
666	C2-curated	LIU_SOX4_TARGETS_UP	4/31	72/5896	0.000501388	0.00833029	0.00572924	CUX1/THRB/SOX9/TMSB10	4	3
667	C2-curated	FERNANDEZ_BOUND_BY_MYC	4/31	73/5896	0.000528512	0.00849106	0.00583981	THRA/ENO1/PTMA/HMGN2	4	3
668	C2-curated	REACTOME_INTERLEUKIN_4_AND_INTERLEUKIN_13_SIGNALING	3/31	31/5896	0.000535562	0.00849106	0.00583981	ZEB1/RORA/HSP90AA1	3	3
669	C2-curated	REACTOME_STIMULI_SENSING_CHANNELS	3/31	31/5896	0.000535562	0.00849106	0.00583981	UBC/UBB/CALM1	3	3
670	C2-curated	REACTOME_MAPK_FAMILY_SIGNALING_CASCADES	5/31	131/5896	0.000535694	0.00849106	0.00583981	UBC/UBB/ACTB/PDGFRA/CALM1	5	3
671	C2-curated	KOKKINAKIS_METHIONINE_DEPRIVATION_96HR_DN	3/31	32/5896	0.000588866	0.0092278	0.00634651	HSP90AA1/DNMT1/CALM1	3	3
672	C2-curated	HILLION_HMGA1B_TARGETS	3/31	33/5896	0.000645451	0.0100009	0.0068782	PTMA/RPL13/HSP90AB1	3	3
673	C2-curated	REACTOME_ESR_MEDIATED_SIGNALING	4/31	78/5896	0.000680047	0.0104198	0.00716634	YY1/HSP90AA1/CALM1/HSP90AB1	4	3
674	C2-curated	JAZAG_TGFB1_SIGNALING_VIA_SMAD4_UP	3/31	34/5896	0.0007054	0.0106895	0.00735182	ENO1/PTMA/ACTB	3	3
675	C2-curated	ZHONG_SECRETOME_OF_LUNG_CANCER_AND_MACROPHAGE	3/31	35/5896	0.000768791	0.0115235	0.00792541	ENO1/ACTB/HSP90AB1	3	3
676	C2-curated	KIM_ALL_DISORDERS_OLIGODENDROCYTE_NUMBER_CORR_UP	7/31	302/5896	0.000782386	0.0116012	0.00797884	RPS8/ENO1/UBB/CKB/GAPDH/RPL13/PPIA	7	3
677	C2-curated	REACTOME_HEMOSTASIS	6/31	218/5896	0.000808067	0.0118545	0.00815306	TUBA1B/SPARC/TMSB4X/ACTB/CALM1/PPIA	6	3
678	C2-curated	TAKAO_RESPONSE_TO_UVB_RADIATION_UP	3/31	36/5896	0.000835703	0.0121309	0.00834314	UBC/FTH1/UBB	3	3
679	C2-curated	PICCALUGA_ANGIOIMMUNOBLASTIC_LYMPHOMA_UP	4/31	83/5896	0.000860166	0.0123559	0.00849791	SPARC/MARCKS/APOE/PDGFRA	4	3
680	C2-curated	REACTOME_REGULATION_OF_EXPRESSION_OF_SLITS_AND_ROBOS	4/31	84/5896	0.000899868	0.012793	0.0087985	RPS8/UBC/UBB/RPL13	4	3
681	C2-curated	REACTOME_MEMBRANE_TRAFFICKING	7/31	312/5896	0.000949545	0.0133615	0.00918948	CUX1/UBC/TUBA1B/FTH1/UBB/ACTB/CALM1	7	3
682	C2-curated	ENK_UV_RESPONSE_KERATINOCYTE_UP	5/31	150/5896	0.000992598	0.0138262	0.0095091	ENO1/UBB/CKB/APOE/HSP90AB1	5	3
683	C2-curated	MALONEY_RESPONSE_TO_17AAG_DN	3/31	40/5896	0.00114007	0.0157028	0.0107998	RPS8/PTMA/TMSB4X	3	3
684	C2-curated	HOLLEMAN_ASPARAGINASE_RESISTANCE_ALL_DN	2/31	10/5896	0.00117287	0.0157028	0.0107998	MARCKS/PPIA	2	3
685	C2-curated	REACTOME_ACTIVATION_OF_AMPK_DOWNSTREAM_OF_NMDARS	2/31	10/5896	0.00117287	0.0157028	0.0107998	TUBA1B/CALM1	2	3
686	C2-curated	REACTOME_INLB_MEDIATED_ENTRY_OF_LISTERIA_MONOCYTOGENES_INTO_HOST_CELL	2/31	10/5896	0.00117287	0.0157028	0.0107998	UBC/UBB	2	3
687	C2-curated	LEE_LIVER_CANCER_SURVIVAL_DN	4/31	91/5896	0.00121488	0.0161088	0.011079	TUBA1B/MARCKS/PTMA/TMSB4X	4	3
688	C2-curated	REACTOME_PLATELET_ACTIVATION_SIGNALING_AND_AGGREGATION	4/31	92/5896	0.00126545	0.0166196	0.0114303	SPARC/TMSB4X/CALM1/PPIA	4	3
689	C2-curated	ABE_VEGFA_TARGETS_2HR	2/31	11/5896	0.00142882	0.0172837	0.011887	CUX1/APOE	2	3
690	C2-curated	BIOCARTA_CALCINEURIN_PATHWAY	2/31	11/5896	0.00142882	0.0172837	0.011887	MARCKS/CALM1	2	3
691	C2-curated	BIOCARTA_NO1_PATHWAY	2/31	11/5896	0.00142882	0.0172837	0.011887	HSP90AA1/CALM1	2	3
692	C2-curated	CAVARD_LIVER_CANCER_MALIGNANT_VS_BENIGN	2/31	11/5896	0.00142882	0.0172837	0.011887	FTH1/ACTB	2	3
693	C2-curated	NGO_MALIGNANT_GLIOMA_1P_LOH	2/31	11/5896	0.00142882	0.0172837	0.011887	ENO1/GAPDH	2	3
694	C2-curated	PID_RXR_VDR_PATHWAY	2/31	11/5896	0.00142882	0.0172837	0.011887	THRB/THRA	2	3
695	C2-curated	REACTOME_MAP3K8_TPL2_DEPENDENT_MAPK1_3_ACTIVATION	2/31	11/5896	0.00142882	0.0172837	0.011887	UBC/UBB	2	3
696	C2-curated	REACTOME_NEGATIVE_REGULATION_OF_FGFR4_SIGNALING	2/31	11/5896	0.00142882	0.0172837	0.011887	UBC/UBB	2	3
697	C2-curated	TIMOFEEVA_GROWTH_STRESS_VIA_STAT1_DN	2/31	11/5896	0.00142882	0.0172837	0.011887	CUX1/TMSB10	2	3
698	C2-curated	REACTOME_TRANSLOCATION_OF_SLC2A4_GLUT4_TO_THE_PLASMA_MEMBRANE	3/31	44/5896	0.00150667	0.0180447	0.0124104	TUBA1B/ACTB/CALM1	3	3
699	C2-curated	KIM_WT1_TARGETS_UP	4/31	98/5896	0.00160038	0.0180447	0.0124104	ZEB1/SOX9/ACTB/PDGFRA	4	3
700	C2-curated	WONG_EMBRYONIC_STEM_CELL_CORE	5/31	167/5896	0.00160536	0.0180447	0.0124104	YY1/RPS8/ENO1/RPL13/DNMT1	5	3
701	C2-curated	ALFANO_MYC_TARGETS	4/31	99/5896	0.00166167	0.0180447	0.0124104	ZEB1/SOX9/SPARC/MARCKS	4	3
702	C2-curated	DAVIES_MULTIPLE_MYELOMA_VS_MGUS_DN	2/31	12/5896	0.00170897	0.0180447	0.0124104	MARCKS/TMSB4X	2	3
703	C2-curated	DIRMEIER_LMP1_RESPONSE_LATE_DN	2/31	12/5896	0.00170897	0.0180447	0.0124104	UBC/GAPDH	2	3
704	C2-curated	GROSS_HIF1A_TARGETS_DN	2/31	12/5896	0.00170897	0.0180447	0.0124104	ENO1/GAPDH	2	3
705	C2-curated	REACTOME_ER_QUALITY_CONTROL_COMPARTMENT_ERQC	2/31	12/5896	0.00170897	0.0180447	0.0124104	UBC/UBB	2	3
706	C2-curated	REACTOME_MITOPHAGY	2/31	12/5896	0.00170897	0.0180447	0.0124104	UBC/UBB	2	3
707	C2-curated	REACTOME_NEGATIVE_REGULATION_OF_FGFR2_SIGNALING	2/31	12/5896	0.00170897	0.0180447	0.0124104	UBC/UBB	2	3
708	C2-curated	REACTOME_NEGATIVE_REGULATION_OF_FGFR3_SIGNALING	2/31	12/5896	0.00170897	0.0180447	0.0124104	UBC/UBB	2	3
709	C2-curated	REACTOME_NOTCH2_ACTIVATION_AND_TRANSMISSION_OF_SIGNAL_TO_THE_NUCLEUS	2/31	12/5896	0.00170897	0.0180447	0.0124104	UBC/UBB	2	3
710	C2-curated	REACTOME_SEMA3A_PAK_DEPENDENT_AXON_REPULSION	2/31	12/5896	0.00170897	0.0180447	0.0124104	HSP90AA1/HSP90AB1	2	3
711	C2-curated	REACTOME_TRANSLESION_SYNTHESIS_BY_POLK	2/31	12/5896	0.00170897	0.0180447	0.0124104	UBC/UBB	2	3
712	C2-curated	TOMIDA_METASTASIS_UP	2/31	12/5896	0.00170897	0.0180447	0.0124104	TMSB4X/HSP90AB1	2	3
713	C2-curated	WEINMANN_ADAPTATION_TO_HYPOXIA_UP	2/31	12/5896	0.00170897	0.0180447	0.0124104	MARCKS/CALM1	2	3
714	C2-curated	REACTOME_CIRCADIAN_CLOCK	3/31	46/5896	0.00171469	0.0180447	0.0124104	RORA/UBC/UBB	3	3
715	C2-curated	PUJANA_CHEK2_PCC_NETWORK	8/31	448/5896	0.00172726	0.0180447	0.0124104	EWSR1/YY1/TUBA1B/PTMA/HSP90AA1/DNMT1/PPIA/HMGN2	8	3
716	C2-curated	DANG_REGULATED_BY_MYC_DN	4/31	101/5896	0.00178912	0.0184119	0.012663	FTH1/SPARC/TMSB4X/PDGFRA	4	3
717	C2-curated	REACTOME_SUMOYLATION	4/31	101/5896	0.00178912	0.0184119	0.012663	THRB/RORA/THRA/DNMT1	4	3
718	C2-curated	ONKEN_UVEAL_MELANOMA_DN	6/31	256/5896	0.00186047	0.0188847	0.0129881	SOX9/RPS8/MARCKS/APOE/RPL13/HSP90AB1	6	3
719	C2-curated	KEGG_PROSTATE_CANCER	3/31	48/5896	0.00193987	0.0188847	0.0129881	HSP90AA1/PDGFRA/HSP90AB1	3	3
720	C2-curated	REACTOME_ESTROGEN_DEPENDENT_GENE_EXPRESSION	3/31	48/5896	0.00193987	0.0188847	0.0129881	YY1/HSP90AA1/HSP90AB1	3	3
721	C2-curated	KEGG_ANTIGEN_PROCESSING_AND_PRESENTATION	2/31	13/5896	0.00201309	0.0188847	0.0129881	HSP90AA1/HSP90AB1	2	3
722	C2-curated	REACTOME_DISEASES_OF_CARBOHYDRATE_METABOLISM	2/31	13/5896	0.00201309	0.0188847	0.0129881	UBC/UBB	2	3
723	C2-curated	REACTOME_LISTERIA_MONOCYTOGENES_ENTRY_INTO_HOST_CELLS	2/31	13/5896	0.00201309	0.0188847	0.0129881	UBC/UBB	2	3
724	C2-curated	REACTOME_METALLOPROTEASE_DUBS	2/31	13/5896	0.00201309	0.0188847	0.0129881	UBC/UBB	2	3
725	C2-curated	REACTOME_NEGATIVE_REGULATION_OF_FGFR1_SIGNALING	2/31	13/5896	0.00201309	0.0188847	0.0129881	UBC/UBB	2	3
726	C2-curated	REACTOME_NEGATIVE_REGULATION_OF_MET_ACTIVITY	2/31	13/5896	0.00201309	0.0188847	0.0129881	UBC/UBB	2	3
727	C2-curated	REACTOME_NOTCH3_ACTIVATION_AND_TRANSMISSION_OF_SIGNAL_TO_THE_NUCLEUS	2/31	13/5896	0.00201309	0.0188847	0.0129881	UBC/UBB	2	3
728	C2-curated	REACTOME_REGULATION_OF_SIGNALING_BY_CBL	2/31	13/5896	0.00201309	0.0188847	0.0129881	UBC/UBB	2	3
729	C2-curated	REACTOME_TRANSLESION_SYNTHESIS_BY_POLH	2/31	13/5896	0.00201309	0.0188847	0.0129881	UBC/UBB	2	3
730	C2-curated	SEMENZA_HIF1_TARGETS	2/31	13/5896	0.00201309	0.0188847	0.0129881	ENO1/GAPDH	2	3
731	C2-curated	REACTOME_CLEC7A_DECTIN_1_SIGNALING	3/31	50/5896	0.00218272	0.0203376	0.0139874	UBC/UBB/CALM1	3	3
732	C2-curated	REACTOME_CALNEXIN_CALRETICULIN_CYCLE	2/31	14/5896	0.00234092	0.0212377	0.0146065	UBC/UBB	2	3
733	C2-curated	REACTOME_LATE_ENDOSOMAL_MICROAUTOPHAGY	2/31	14/5896	0.00234092	0.0212377	0.0146065	UBC/UBB	2	3
734	C2-curated	REACTOME_REGULATION_OF_TP53_ACTIVITY_THROUGH_METHYLATION	2/31	14/5896	0.00234092	0.0212377	0.0146065	UBC/UBB	2	3
735	C2-curated	REACTOME_TRANSCRIPTIONAL_REGULATION_BY_THE_AP_2_TFAP2_FAMILY_OF_TRANSCRIPTION_FACTORS	2/31	14/5896	0.00234092	0.0212377	0.0146065	YY1/APOE	2	3
736	C2-curated	REACTOME_FCGAMMA_RECEPTOR_FCGR_DEPENDENT_PHAGOCYTOSIS	3/31	52/5896	0.00244371	0.0220253	0.0151481	ACTB/HSP90AA1/HSP90AB1	3	3
737	C2-curated	REACTOME_REGULATION_OF_PLK1_ACTIVITY_AT_G2_M_TRANSITION	3/31	53/5896	0.00258115	0.0225006	0.015475	UBC/UBB/HSP90AA1	3	3
738	C2-curated	CROONQUIST_STROMAL_STIMULATION_UP	2/31	15/5896	0.00269224	0.0225006	0.015475	SPARC/TMSB4X	2	3
739	C2-curated	KEGG_GLYCOLYSIS_GLUCONEOGENESIS	2/31	15/5896	0.00269224	0.0225006	0.015475	ENO1/GAPDH	2	3
740	C2-curated	LIEN_BREAST_CARCINOMA_METAPLASTIC	2/31	15/5896	0.00269224	0.0225006	0.015475	SPARC/PDGFRA	2	3
741	C2-curated	REACTOME_ACTIVATED_TAK1_MEDIATES_P38_MAPK_ACTIVATION	2/31	15/5896	0.00269224	0.0225006	0.015475	UBC/UBB	2	3
742	C2-curated	REACTOME_APC_C_CDC20_MEDIATED_DEGRADATION_OF_CYCLIN_B	2/31	15/5896	0.00269224	0.0225006	0.015475	UBC/UBB	2	3
743	C2-curated	REACTOME_APC_CDC20_MEDIATED_DEGRADATION_OF_NEK2A	2/31	15/5896	0.00269224	0.0225006	0.015475	UBC/UBB	2	3
744	C2-curated	REACTOME_COOPERATION_OF_PREFOLDIN_AND_TRIC_CCT_IN_ACTIN_AND_TUBULIN_FOLDING	2/31	15/5896	0.00269224	0.0225006	0.015475	TUBA1B/ACTB	2	3
745	C2-curated	REACTOME_GAP_FILLING_DNA_REPAIR_SYNTHESIS_AND_LIGATION_IN_GG_NER	2/31	15/5896	0.00269224	0.0225006	0.015475	UBC/UBB	2	3
746	C2-curated	REACTOME_GAP_JUNCTION_TRAFFICKING_AND_REGULATION	2/31	15/5896	0.00269224	0.0225006	0.015475	TUBA1B/ACTB	2	3
747	C2-curated	REACTOME_JNK_C_JUN_KINASES_PHOSPHORYLATION_AND_ACTIVATION_MEDIATED_BY_ACTIVATED_HUMAN_TAK1	2/31	15/5896	0.00269224	0.0225006	0.015475	UBC/UBB	2	3
748	C2-curated	REACTOME_NUCLEAR_SIGNALING_BY_ERBB4	2/31	15/5896	0.00269224	0.0225006	0.015475	SPARC/APOE	2	3
749	C2-curated	REACTOME_SIGNALING_BY_ROBO_RECEPTORS	4/31	114/5896	0.002788	0.0231606	0.0159289	RPS8/UBC/UBB/RPL13	4	3
750	C2-curated	LOPEZ_MBD_TARGETS	7/31	377/5896	0.00284544	0.023495	0.0161589	EWSR1/THRA/RPS8/ENO1/SPARC/CKB/HMGN2	7	3
751	C2-curated	ZHANG_BREAST_CANCER_PROGENITORS_DN	3/31	55/5896	0.0028702	0.023495	0.0161589	ZEB1/RORA/FTH1	3	3
752	C2-curated	CHIARADONNA_NEOPLASTIC_TRANSFORMATION_KRAS_UP	3/31	56/5896	0.00302192	0.023495	0.0161589	TMSB4X/DNMT1/HMGN2	3	3
753	C2-curated	MORI_IMMATURE_B_LYMPHOCYTE_DN	3/31	56/5896	0.00302192	0.023495	0.0161589	TUBA1B/DNMT1/HMGN2	3	3
754	C2-curated	REACTOME_CELLULAR_RESPONSE_TO_HEAT_STRESS	3/31	56/5896	0.00302192	0.023495	0.0161589	UBB/HSP90AA1/HSP90AB1	3	3
755	C2-curated	KIM_ALL_DISORDERS_CALB1_CORR_UP	6/31	282/5896	0.0030355	0.023495	0.0161589	UBC/MARCKS/UBB/HSP90AA1/CALM1/HSP90AB1	6	3
756	C2-curated	JECHLINGER_EPITHELIAL_TO_MESENCHYMAL_TRANSITION_UP	2/31	16/5896	0.00306679	0.023495	0.0161589	SPARC/PDGFRA	2	3
757	C2-curated	MA_MYELOID_DIFFERENTIATION_UP	2/31	16/5896	0.00306679	0.023495	0.0161589	UBB/PPIA	2	3
758	C2-curated	NADLER_OBESITY_DN	2/31	16/5896	0.00306679	0.023495	0.0161589	UBB/APOE	2	3
759	C2-curated	REACTOME_ACTIVATED_NOTCH1_TRANSMITS_SIGNAL_TO_THE_NUCLEUS	2/31	16/5896	0.00306679	0.023495	0.0161589	UBC/UBB	2	3
760	C2-curated	REACTOME_ENDOSOMAL_SORTING_COMPLEX_REQUIRED_FOR_TRANSPORT_ESCRT	2/31	16/5896	0.00306679	0.023495	0.0161589	UBC/UBB	2	3
761	C2-curated	REACTOME_SYNTHESIS_OF_ACTIVE_UBIQUITIN_ROLES_OF_E1_AND_E2_ENZYMES	2/31	16/5896	0.00306679	0.023495	0.0161589	UBC/UBB	2	3
762	C2-curated	REACTOME_TNFR1_INDUCED_NFKAPPAB_SIGNALING_PATHWAY	2/31	16/5896	0.00306679	0.023495	0.0161589	UBC/UBB	2	3
763	C2-curated	WEIGEL_OXIDATIVE_STRESS_BY_TBH_AND_H2O2	2/31	16/5896	0.00306679	0.023495	0.0161589	TUBA1B/ACTB	2	3
764	C2-curated	ZHU_CMV_ALL_DN	3/31	57/5896	0.00317851	0.0242164	0.016655	MARCKS/APOE/PDGFRA	3	3
765	C2-curated	YAGI_AML_WITH_INV_16_TRANSLOCATION	5/31	199/5896	0.00345971	0.0246705	0.0169674	UBC/SPARC/PTMA/TMSB10/RPL13	5	3
766	C2-curated	BURTON_ADIPOGENESIS_PEAK_AT_0HR	2/31	17/5896	0.00346434	0.0246705	0.0169674	MARCKS/PDGFRA	2	3
767	C2-curated	JEPSEN_SMRT_TARGETS	2/31	17/5896	0.00346434	0.0246705	0.0169674	SPARC/APOE	2	3
768	C2-curated	JIANG_AGING_CEREBRAL_CORTEX_UP	2/31	17/5896	0.00346434	0.0246705	0.0169674	MARCKS/ACTB	2	3
769	C2-curated	MODY_HIPPOCAMPUS_PRENATAL	2/31	17/5896	0.00346434	0.0246705	0.0169674	RPS8/RPL13	2	3
770	C2-curated	REACTOME_DOWNREGULATION_OF_SMAD2_3_SMAD4_TRANSCRIPTIONAL_ACTIVITY	2/31	17/5896	0.00346434	0.0246705	0.0169674	UBC/UBB	2	3
771	C2-curated	REACTOME_EGFR_DOWNREGULATION	2/31	17/5896	0.00346434	0.0246705	0.0169674	UBC/UBB	2	3
772	C2-curated	REACTOME_NEGATIVE_REGULATORS_OF_DDX58_IFIH1_SIGNALING	2/31	17/5896	0.00346434	0.0246705	0.0169674	UBC/UBB	2	3
773	C2-curated	REACTOME_REGULATION_OF_TNFR1_SIGNALING	2/31	17/5896	0.00346434	0.0246705	0.0169674	UBC/UBB	2	3
774	C2-curated	REACTOME_SIGNALING_BY_FGFR4	2/31	17/5896	0.00346434	0.0246705	0.0169674	UBC/UBB	2	3
775	C2-curated	REACTOME_TAK1_ACTIVATES_NFKB_BY_PHOSPHORYLATION_AND_ACTIVATION_OF_IKKS_COMPLEX	2/31	17/5896	0.00346434	0.0246705	0.0169674	UBC/UBB	2	3
776	C2-curated	REACTOME_VEGFR2_MEDIATED_VASCULAR_PERMEABILITY	2/31	17/5896	0.00346434	0.0246705	0.0169674	HSP90AA1/CALM1	2	3
777	C2-curated	GREGORY_SYNTHETIC_LETHAL_WITH_IMATINIB	3/31	59/5896	0.00350647	0.0246705	0.0169674	CUX1/GAPDH/CALM1	3	3
778	C2-curated	REACTOME_METABOLISM_OF_VITAMINS_AND_COFACTORS	3/31	59/5896	0.00350647	0.0246705	0.0169674	APOE/HSP90AA1/CALM1	3	3
779	C2-curated	REACTOME_SIGNALING_BY_VEGF	3/31	59/5896	0.00350647	0.0246705	0.0169674	ACTB/HSP90AA1/CALM1	3	3
780	C2-curated	SCHUETZ_BREAST_CANCER_DUCTAL_INVASIVE_UP	4/31	123/5896	0.00367014	0.0256157	0.0176174	ZEB1/SPARC/APOE/PDGFRA	4	3
781	C2-curated	REACTOME_C_TYPE_LECTIN_RECEPTORS_CLRS	3/31	60/5896	0.00367795	0.0256157	0.0176174	UBC/UBB/CALM1	3	3
782	C2-curated	REACTOME_DEUBIQUITINATION	4/31	124/5896	0.00377862	0.0261845	0.0180086	YY1/UBC/UBB/ACTB	4	3
783	C2-curated	KIM_GLIS2_TARGETS_UP	2/31	18/5896	0.00388465	0.0262595	0.0180602	SPARC/PDGFRA	2	3
784	C2-curated	PID_HDAC_CLASSII_PATHWAY	2/31	18/5896	0.00388465	0.0262595	0.0180602	TUBA1B/HSP90AA1	2	3
785	C2-curated	REACTOME_AMYLOID_FIBER_FORMATION	2/31	18/5896	0.00388465	0.0262595	0.0180602	UBC/UBB	2	3
786	C2-curated	REACTOME_DOWNREGULATION_OF_TGF_BETA_RECEPTOR_SIGNALING	2/31	18/5896	0.00388465	0.0262595	0.0180602	UBC/UBB	2	3
787	C2-curated	TIEN_INTESTINE_PROBIOTICS_2HR_UP	2/31	18/5896	0.00388465	0.0262595	0.0180602	UBC/GAPDH	2	3
788	C2-curated	KEGG_ALZHEIMERS_DISEASE	3/31	62/5896	0.00403615	0.0271505	0.018673	APOE/GAPDH/CALM1	3	3
789	C2-curated	QI_PLASMACYTOMA_UP	3/31	63/5896	0.00422295	0.0282692	0.0194424	MARCKS/TMSB4X/TMSB10	3	3
790	C2-curated	REACTOME_NOD1_2_SIGNALING_PATHWAY	2/31	19/5896	0.00432749	0.0284172	0.0195442	UBC/UBB	2	3
791	C2-curated	REACTOME_OVARIAN_TUMOR_DOMAIN_PROTEASES	2/31	19/5896	0.00432749	0.0284172	0.0195442	UBC/UBB	2	3
792	C2-curated	REACTOME_SIGNALING_BY_FGFR3	2/31	19/5896	0.00432749	0.0284172	0.0195442	UBC/UBB	2	3
793	C2-curated	REACTOME_SMAD2_SMAD3_SMAD4_HETEROTRIMER_REGULATES_TRANSCRIPTION	2/31	19/5896	0.00432749	0.0284172	0.0195442	UBC/UBB	2	3
794	C2-curated	REACTOME_FANCONI_ANEMIA_PATHWAY	2/31	20/5896	0.00479263	0.0305968	0.0210433	UBC/UBB	2	3
795	C2-curated	REACTOME_N_GLYCAN_TRIMMING_IN_THE_ER_AND_CALNEXIN_CALRETICULIN_CYCLE	2/31	20/5896	0.00479263	0.0305968	0.0210433	UBC/UBB	2	3
796	C2-curated	REACTOME_SIGNALING_BY_NOTCH2	2/31	20/5896	0.00479263	0.0305968	0.0210433	UBC/UBB	2	3
797	C2-curated	REACTOME_TERMINATION_OF_TRANSLESION_DNA_SYNTHESIS	2/31	20/5896	0.00479263	0.0305968	0.0210433	UBC/UBB	2	3
798	C2-curated	REACTOME_TGF_BETA_RECEPTOR_SIGNALING_ACTIVATES_SMADS	2/31	20/5896	0.00479263	0.0305968	0.0210433	UBC/UBB	2	3
799	C2-curated	REACTOME_CLATHRIN_MEDIATED_ENDOCYTOSIS	3/31	66/5896	0.00481473	0.0305968	0.0210433	UBC/UBB/ACTB	3	3
800	C2-curated	REACTOME_ION_CHANNEL_TRANSPORT	3/31	66/5896	0.00481473	0.0305968	0.0210433	UBC/UBB/CALM1	3	3
801	C2-curated	REACTOME_FC_EPSILON_RECEPTOR_FCERI_SIGNALING	3/31	67/5896	0.00502259	0.0316263	0.0217513	UBC/UBB/CALM1	3	3
802	C2-curated	REACTOME_TRANSCRIPTIONAL_REGULATION_BY_RUNX2	3/31	67/5896	0.00502259	0.0316263	0.0217513	SOX9/UBC/UBB	3	3
803	C2-curated	SWEET_LUNG_CANCER_KRAS_DN	4/31	136/5896	0.00525544	0.0323595	0.0222556	ZEB1/SPARC/MARCKS/PDGFRA	4	3
804	C2-curated	JIANG_AGING_HYPOTHALAMUS_DN	2/31	21/5896	0.00527983	0.0323595	0.0222556	UBC/APOE	2	3
805	C2-curated	KEGG_NOD_LIKE_RECEPTOR_SIGNALING_PATHWAY	2/31	21/5896	0.00527983	0.0323595	0.0222556	HSP90AA1/HSP90AB1	2	3
806	C2-curated	LEIN_ASTROCYTE_MARKERS	2/31	21/5896	0.00527983	0.0323595	0.0222556	SPARC/APOE	2	3
807	C2-curated	REACTOME_INTERLEUKIN_3_INTERLEUKIN_5_AND_GM_CSF_SIGNALING	2/31	21/5896	0.00527983	0.0323595	0.0222556	UBC/UBB	2	3
808	C2-curated	REACTOME_ONCOGENE_INDUCED_SENESCENCE	2/31	21/5896	0.00527983	0.0323595	0.0222556	UBC/UBB	2	3
809	C2-curated	REACTOME_SIGNALING_BY_WNT	4/31	139/5896	0.00567759	0.0342612	0.0235634	SOX9/UBC/UBB/CALM1	4	3
810	C2-curated	REACTOME_HEDGEHOG_OFF_STATE	3/31	70/5896	0.00567851	0.0342612	0.0235634	UBC/TUBA1B/UBB	3	3
811	C2-curated	WHITEFORD_PEDIATRIC_CANCER_MARKERS	3/31	70/5896	0.00567851	0.0342612	0.0235634	ENO1/GAPDH/DNMT1	3	3
812	C2-curated	APPIERTO_RESPONSE_TO_FENRETINIDE_DN	2/31	22/5896	0.00578887	0.0342612	0.0235634	PTMA/TMSB4X	2	3
813	C2-curated	REACTOME_E3_UBIQUITIN_LIGASES_UBIQUITINATE_TARGET_PROTEINS	2/31	22/5896	0.00578887	0.0342612	0.0235634	UBC/UBB	2	3
814	C2-curated	REACTOME_RECOGNITION_OF_DNA_DAMAGE_BY_PCNA_CONTAINING_REPLICATION_COMPLEX	2/31	22/5896	0.00578887	0.0342612	0.0235634	UBC/UBB	2	3
815	C2-curated	REACTOME_RECYCLING_PATHWAY_OF_L1	2/31	22/5896	0.00578887	0.0342612	0.0235634	TUBA1B/ACTB	2	3
816	C2-curated	REACTOME_SIGNALING_BY_FGFR1	2/31	22/5896	0.00578887	0.0342612	0.0235634	UBC/UBB	2	3
817	C2-curated	MUELLER_PLURINET	4/31	142/5896	0.00612199	0.0360779	0.0248129	EWSR1/PTMA/APOE/HSP90AB1	4	3
818	C2-curated	ICHIBA_GRAFT_VERSUS_HOST_DISEASE_D7_UP	2/31	23/5896	0.00631951	0.0363109	0.0249732	TMSB4X/TMSB10	2	3
819	C2-curated	JOHANSSON_BRAIN_CANCER_EARLY_VS_LATE_DN	2/31	23/5896	0.00631951	0.0363109	0.0249732	SPARC/CALM1	2	3
820	C2-curated	REACTOME_NEGATIVE_REGULATION_OF_MAPK_PATHWAY	2/31	23/5896	0.00631951	0.0363109	0.0249732	UBC/UBB	2	3
821	C2-curated	REACTOME_REGULATION_OF_TP53_EXPRESSION_AND_DEGRADATION	2/31	23/5896	0.00631951	0.0363109	0.0249732	UBC/UBB	2	3
822	C2-curated	REACTOME_SIGNALING_BY_MODERATE_KINASE_ACTIVITY_BRAF_MUTANTS	2/31	23/5896	0.00631951	0.0363109	0.0249732	ACTB/CALM1	2	3
823	C2-curated	REACTOME_VISUAL_PHOTOTRANSDUCTION	2/31	23/5896	0.00631951	0.0363109	0.0249732	APOE/CALM1	2	3
824	C2-curated	YAO_TEMPORAL_RESPONSE_TO_PROGESTERONE_CLUSTER_17	3/31	73/5896	0.00638377	0.0365279	0.0251224	CKB/ACTB/CALM1	3	3
825	C2-curated	POMEROY_MEDULLOBLASTOMA_PROGNOSIS_DN	2/31	24/5896	0.00687154	0.0386769	0.0266004	RPS8/ENO1	2	3
826	C2-curated	REACTOME_TNF_SIGNALING	2/31	24/5896	0.00687154	0.0386769	0.0266004	UBC/UBB	2	3
827	C2-curated	REACTOME_TRANSLESION_SYNTHESIS_BY_Y_FAMILY_DNA_POLYMERASES_BYPASSES_LESIONS_ON_DNA_TEMPLATE	2/31	24/5896	0.00687154	0.0386769	0.0266004	UBC/UBB	2	3
828	C2-curated	YAO_HOXA10_TARGETS_VIA_PROGESTERONE_UP	2/31	24/5896	0.00687154	0.0386769	0.0266004	APOE/ACTB	2	3
829	C2-curated	REACTOME_NEUTROPHIL_DEGRANULATION	4/31	147/5896	0.00691348	0.0387549	0.026654	FTH1/HSP90AA1/PPIA/HSP90AB1	4	3
830	C2-curated	KAYO_AGING_MUSCLE_UP	3/31	76/5896	0.00713931	0.039698	0.0273027	CUX1/UBC/ACTB	3	3
831	C2-curated	REACTOME_HOST_INTERACTIONS_OF_HIV_FACTORS	3/31	76/5896	0.00713931	0.039698	0.0273027	UBC/UBB/PPIA	3	3
832	C2-curated	GRUETZMANN_PANCREATIC_CANCER_UP	4/31	149/5896	0.00724831	0.0401422	0.0276082	ENO1/SPARC/TMSB10/DNMT1	4	3
833	C2-curated	DANG_BOUND_BY_MYC	7/31	448/5896	0.00739045	0.0402599	0.0276891	YY1/ENO1/PTMA/GAPDH/RPL13/PPIA/HMGN2	7	3
834	C2-curated	REACTOME_BETA_CATENIN_INDEPENDENT_WNT_SIGNALING	3/31	77/5896	0.00740249	0.0402599	0.0276891	UBC/UBB/CALM1	3	3
835	C2-curated	GENTILE_UV_RESPONSE_CLUSTER_D8	2/31	25/5896	0.00744472	0.0402599	0.0276891	YY1/MARCKS	2	3
836	C2-curated	REACTOME_CYTOSOLIC_SENSORS_OF_PATHOGEN_ASSOCIATED_DNA	2/31	25/5896	0.00744472	0.0402599	0.0276891	UBC/UBB	2	3
837	C2-curated	REACTOME_SENESCENCE_ASSOCIATED_SECRETORY_PHENOTYPE_SASP	2/31	25/5896	0.00744472	0.0402599	0.0276891	UBC/UBB	2	3
838	C2-curated	ZHAN_MULTIPLE_MYELOMA_UP	2/31	25/5896	0.00744472	0.0402599	0.0276891	EWSR1/DNMT1	2	3
839	C2-curated	REACTOME_INFLUENZA_INFECTION	3/31	79/5896	0.00794604	0.0428031	0.0294382	RPS8/RPL13/HSP90AA1	3	3
840	C2-curated	ICHIBA_GRAFT_VERSUS_HOST_DISEASE_35D_UP	2/31	26/5896	0.00803883	0.0430478	0.0296066	TMSB4X/TMSB10	2	3
841	C2-curated	REACTOME_TRANSPORT_OF_SMALL_MOLECULES	5/31	243/5896	0.00805391	0.0430478	0.0296066	UBC/FTH1/UBB/APOE/CALM1	5	3
842	C2-curated	BENPORATH_MYC_MAX_TARGETS	6/31	345/5896	0.0081351	0.0433139	0.0297896	YY1/TUBA1B/FTH1/TMSB4X/RPL13/PPIA	6	3
843	C2-curated	REACTOME_LEISHMANIA_INFECTION	3/31	81/5896	0.00851269	0.0445276	0.0306243	ACTB/CALM1/HSP90AB1	3	3
844	C2-curated	BRUECKNER_TARGETS_OF_MIRLET7A3_DN	2/31	27/5896	0.00865366	0.0445276	0.0306243	SPARC/HSP90AA1	2	3
845	C2-curated	HARRIS_HYPOXIA	2/31	27/5896	0.00865366	0.0445276	0.0306243	ENO1/GAPDH	2	3
846	C2-curated	PID_HIF1_TFPATHWAY	2/31	27/5896	0.00865366	0.0445276	0.0306243	RORA/ENO1	2	3
847	C2-curated	REACTOME_CYCLIN_D_ASSOCIATED_EVENTS_IN_G1	2/31	27/5896	0.00865366	0.0445276	0.0306243	UBC/UBB	2	3
848	C2-curated	REACTOME_DDX58_IFIH1_MEDIATED_INDUCTION_OF_INTERFERON_ALPHA_BETA	2/31	27/5896	0.00865366	0.0445276	0.0306243	UBC/UBB	2	3
849	C2-curated	REACTOME_FORMATION_OF_TC_NER_PRE_INCISION_COMPLEX	2/31	27/5896	0.00865366	0.0445276	0.0306243	UBC/UBB	2	3
850	C2-curated	REACTOME_PEROXISOMAL_PROTEIN_IMPORT	2/31	27/5896	0.00865366	0.0445276	0.0306243	UBC/UBB	2	3
851	C2-curated	REACTOME_SIGNALING_BY_PTK6	2/31	27/5896	0.00865366	0.0445276	0.0306243	UBC/UBB	2	3
852	C2-curated	REACTOME_HIV_LIFE_CYCLE	3/31	82/5896	0.00880475	0.0449695	0.0309282	UBC/UBB/PPIA	3	3
853	C2-curated	WAMUNYOKOLI_OVARIAN_CANCER_LMP_UP	3/31	82/5896	0.00880475	0.0449695	0.0309282	ACTB/HSP90AA1/PPIA	3	3
854	C2-curated	FLECHNER_PBL_KIDNEY_TRANSPLANT_REJECTED_VS_OK_DN	2/31	28/5896	0.00928898	0.0462437	0.0318046	FTH1/GAPDH	2	3
855	C2-curated	MORI_MATURE_B_LYMPHOCYTE_DN	2/31	28/5896	0.00928898	0.0462437	0.0318046	EWSR1/MARCKS	2	3
856	C2-curated	REACTOME_DUAL_INCISION_IN_GG_NER	2/31	28/5896	0.00928898	0.0462437	0.0318046	UBC/UBB	2	3
857	C2-curated	REACTOME_SIGNALING_BY_FGFR2	2/31	28/5896	0.00928898	0.0462437	0.0318046	UBC/UBB	2	3
858	C2-curated	REACTOME_TRANSCRIPTIONAL_ACTIVITY_OF_SMAD2_SMAD3_SMAD4_HETEROTRIMER	2/31	28/5896	0.00928898	0.0462437	0.0318046	UBC/UBB	2	3
859	C2-curated	ZAMORA_NOS2_TARGETS_DN	2/31	28/5896	0.00928898	0.0462437	0.0318046	UBC/ACTB	2	3
860	C2-curated	ZHU_CMV_8_HR_DN	2/31	28/5896	0.00928898	0.0462437	0.0318046	MARCKS/APOE	2	3
861	C2-curated	REACTOME_INTRACELLULAR_SIGNALING_BY_SECOND_MESSENGERS	4/31	161/5896	0.00948543	0.0470518	0.0323603	UBC/UBB/PDGFRA/CALM1	4	3
862	C2-curated	REACTOME_DNA_REPAIR	4/31	163/5896	0.00989759	0.0484578	0.0333273	YY1/UBC/UBB/ACTB	4	3
863	C2-curated	BOYLAN_MULTIPLE_MYELOMA_C_DN	2/31	29/5896	0.00994457	0.0484578	0.0333273	CKB/APOE	2	3
864	C2-curated	KEGG_PATHOGENIC_ESCHERICHIA_COLI_INFECTION	2/31	29/5896	0.00994457	0.0484578	0.0333273	TUBA1B/ACTB	2	3
865	C2-curated	MUNSHI_MULTIPLE_MYELOMA_UP	2/31	29/5896	0.00994457	0.0484578	0.0333273	UBC/UBB	2	3
866	C2-curated	REACTOME_DNA_DOUBLE_STRAND_BREAK_RESPONSE	2/31	29/5896	0.00994457	0.0484578	0.0333273	UBC/UBB	2	3
867	C2-curated	REACTOME_TCF_DEPENDENT_SIGNALING_IN_RESPONSE_TO_WNT	3/31	86/5896	0.0100319	0.048711	0.0335015	SOX9/UBC/UBB	3	3
868	C4-compGeneSets-cancerModules	MORF_ACTG1	12/31	70/3775	6.65282e-14	1.25738e-11	9.03383e-12	RPS8/ENO1/UBC/TUBA1B/PTMA/UBB/ACTB/RPL13/HSP90AA1/PPIA/HMGN2/HSP90AB1	12	3
869	C4-compGeneSets-cancerModules	MORF_NME2	11/31	63/3775	7.37419e-13	6.96861e-11	5.00669e-11	RPS8/ENO1/UBC/TUBA1B/UBB/ACTB/RPL13/HSP90AA1/PPIA/HMGN2/HSP90AB1	11	3
870	C4-compGeneSets-cancerModules	MORF_NPM1	12/31	90/3775	1.55781e-12	9.81417e-11	7.05112e-11	RPS8/ENO1/UBC/TUBA1B/PTMA/UBB/ACTB/RPL13/HSP90AA1/PPIA/HMGN2/HSP90AB1	12	3
871	C4-compGeneSets-cancerModules	MORF_TPT1	8/31	49/3775	2.80116e-09	1.32355e-07	9.50922e-08	RPS8/UBC/TUBA1B/PTMA/UBB/ACTB/RPL13/PPIA	8	3
872	C4-compGeneSets-cancerModules	GCM_ACTG1	7/31	60/3775	3.4995e-07	1.32281e-05	9.5039e-06	RPS8/PTMA/TMSB10/HSP90AA1/PPIA/HMGN2/HSP90AB1	7	3
873	C4-compGeneSets-cancerModules	MORF_UBE2I	8/31	131/3775	6.8345e-06	0.000215287	0.000154676	UBC/TUBA1B/PTMA/UBB/RPL13/HSP90AA1/PPIA/HSP90AB1	8	3
874	C4-compGeneSets-cancerModules	GCM_CSNK2B	5/31	47/3775	3.2101e-05	0.000866728	0.000622712	RPS8/PTMA/UBB/PPIA/HSP90AB1	5	3
875	C4-compGeneSets-cancerModules	MORF_AP2M1	6/31	101/3775	0.000135227	0.00319473	0.0022953	UBC/TUBA1B/HSP90AA1/CALM1/PPIA/HSP90AB1	6	3
876	C4-compGeneSets-cancerModules	GCM_PSME1	4/31	45/3775	0.000438531	0.00820515	0.0058951	RPS8/PTMA/TMSB10/PPIA	4	3
877	C4-compGeneSets-cancerModules	MODULE_503	4/31	46/3775	0.000477548	0.00820515	0.0058951	MARCKS/PTMA/CKB/PDGFRA	4	3
878	C4-compGeneSets-cancerModules	MODULE_576	4/31	46/3775	0.000477548	0.00820515	0.0058951	MARCKS/PTMA/CKB/PDGFRA	4	3
879	C4-compGeneSets-cancerModules	MODULE_33	5/31	86/3775	0.000581676	0.00916139	0.00658212	RORA/THRA/SPARC/MARCKS/PDGFRA	5	3
880	C4-compGeneSets-cancerModules	GCM_PFN1	3/31	22/3775	0.00069502	0.0101045	0.00725972	RPS8/PTMA/PPIA	3	3
881	C4-compGeneSets-cancerModules	MODULE_128	3/31	24/3775	0.000903345	0.0113821	0.00817765	FTH1/SPARC/PDGFRA	3	3
882	C4-compGeneSets-cancerModules	MODULE_170	3/31	24/3775	0.000903345	0.0113821	0.00817765	FTH1/SPARC/PDGFRA	3	3
883	C4-compGeneSets-cancerModules	MODULE_79	3/31	25/3775	0.00102083	0.0120586	0.00866366	FTH1/SPARC/PDGFRA	3	3
884	C4-compGeneSets-cancerModules	MORF_RAN	6/31	149/3775	0.00111017	0.0121696	0.00874339	TUBA1B/UBB/RPL13/HSP90AA1/PPIA/HSP90AB1	6	3
885	C4-compGeneSets-cancerModules	GCM_NPM1	4/31	58/3775	0.00115901	0.0121696	0.00874339	RPS8/PTMA/PPIA/HSP90AB1	4	3
886	C4-compGeneSets-cancerModules	MODULE_223	3/31	28/3775	0.00142997	0.0142244	0.0102197	ZEB1/FTH1/PDGFRA	3	3
887	C4-compGeneSets-cancerModules	MORF_JUND	3/31	31/3775	0.00192961	0.0182348	0.0131011	UBC/UBB/RPL13	3	3
888	C4-compGeneSets-cancerModules	MODULE_234	2/31	11/3775	0.00342833	0.030855	0.0221682	SOX9/SPARC	2	3
889	C4-compGeneSets-cancerModules	MODULE_47	4/31	85/3775	0.00473834	0.0395463	0.0284125	ZEB1/SPARC/MARCKS/PDGFRA	4	3
890	C4-compGeneSets-cancerModules	MODULE_306	2/31	13/3775	0.00481251	0.0395463	0.0284125	ENO1/GAPDH	2	3
891	C4-compGeneSets-cancerModules	MORF_EIF4A2	4/31	87/3775	0.00514966	0.0405536	0.0291362	UBC/UBB/RPL13/HSP90AB1	4	3
892	C4-compGeneSets-cancerModules	GNF2_FBL	4/31	91/3775	0.0060433	0.0431129	0.030975	RPS8/PTMA/RPL13/PPIA	4	3
893	C4-compGeneSets-cancerModules	MODULE_355	2/31	15/3775	0.0064125	0.0431129	0.030975	PPIA/HSP90AB1	2	3
894	C4-compGeneSets-cancerModules	MODULE_427	3/31	48/3775	0.00675661	0.0431129	0.030975	ZEB1/RPL13/HMGN2	3	3
895	C4-compGeneSets-cancerModules	MODULE_12	5/31	151/3775	0.00701312	0.0431129	0.030975	ZEB1/SOX9/THRA/APOE/PDGFRA	5	3
896	C4-compGeneSets-cancerModules	MODULE_46	3/31	49/3775	0.00715751	0.0431129	0.030975	ZEB1/APOE/PDGFRA	3	3
897	C4-compGeneSets-cancerModules	MODULE_75	3/31	49/3775	0.00715751	0.0431129	0.030975	ZEB1/APOE/PDGFRA	3	3
898	C4-compGeneSets-cancerModules	GNF2_MBD4	2/31	16/3775	0.00729124	0.0431129	0.030975	RPS8/PTMA	2	3
899	C4-compGeneSets-cancerModules	MODULE_197	4/31	96/3775	0.00729954	0.0431129	0.030975	EWSR1/SOX9/YY1/DNMT1	4	3
900	C4-compGeneSets-cancerModules	MODULE_147	3/31	50/3775	0.00757233	0.0433688	0.0311589	MARCKS/PTMA/CKB	3	3
901	C4-compGeneSets-cancerModules	MODULE_123	4/31	99/3775	0.00813091	0.0443952	0.0318963	EWSR1/RORA/SOX9/DNMT1	4	3
902	C4-compGeneSets-cancerModules	MODULE_299	2/31	17/3775	0.00822133	0.0443952	0.0318963	PPIA/HSP90AB1	2	3
903	C5-ontology-GOBP	GO_RESPONSE_TO_CYTOKINE	13/30	370/5202	3.81928e-08	5.06055e-05	3.56198e-05	ZEB1/RORA/SOX9/YY1/UBC/TUBA1B/SPARC/UBB/TMSB4X/GAPDH/HSP90AA1/PPIA/HSP90AB1	13	3
904	C5-ontology-GOBP	GO_VIRION_ASSEMBLY	4/30	20/5202	4.08597e-06	0.00270695	0.00190535	UBC/UBB/APOE/PPIA	4	3
905	C5-ontology-GOBP	GO_NEGATIVE_REGULATION_OF_TRANSCRIPTION_BY_RNA_POLYMERASE_II	10/30	329/5202	8.59534e-06	0.00379628	0.0026721	CUX1/ZEB1/THRB/SOX9/THRA/YY1/ENO1/UBC/UBB/DNMT1	10	3
906	C5-ontology-GOBP	GO_CYTOKINE_MEDIATED_SIGNALING_PATHWAY	8/30	215/5202	1.99135e-05	0.00659636	0.004643	ZEB1/RORA/UBC/UBB/TMSB4X/HSP90AA1/PPIA/HSP90AB1	8	3
907	C5-ontology-GOBP	GO_POSITIVE_REGULATION_OF_PHOSPHORUS_METABOLIC_PROCESS	10/30	381/5202	3.1368e-05	0.00695383	0.00489462	SOX9/ENO1/UBC/UBB/TMSB4X/APOE/HSP90AA1/PDGFRA/CALM1/HSP90AB1	10	3
908	C5-ontology-GOBP	GO_RESPONSE_TO_ABIOTIC_STIMULUS	11/30	482/5202	4.11718e-05	0.00695383	0.00489462	RORA/SOX9/THRA/YY1/ENO1/UBC/SPARC/UBB/HSP90AA1/CALM1/HSP90AB1	11	3
909	C5-ontology-GOBP	GO_RESPONSE_TO_ACID_CHEMICAL	6/30	119/5202	4.78573e-05	0.00695383	0.00489462	ZEB1/SOX9/YY1/SPARC/DNMT1/PDGFRA	6	3
910	C5-ontology-GOBP	GO_RESPIRATORY_SYSTEM_DEVELOPMENT	5/30	72/5202	4.80622e-05	0.00695383	0.00489462	THRB/SOX9/THRA/SPARC/PDGFRA	5	3
911	C5-ontology-GOBP	GO_RESPONSE_TO_INTERLEUKIN_1	5/30	72/5202	4.80622e-05	0.00695383	0.00489462	RORA/SOX9/YY1/UBC/UBB	5	3
912	C5-ontology-GOBP	GO_LUNG_EPITHELIUM_DEVELOPMENT	3/30	14/5202	6.03788e-05	0.00695383	0.00489462	THRB/SOX9/THRA	3	3
913	C5-ontology-GOBP	GO_CENTRAL_NERVOUS_SYSTEM_DEVELOPMENT	10/30	411/5202	6.04094e-05	0.00695383	0.00489462	ZEB1/RORA/SOX9/THRA/UBB/CKB/ACTB/HSP90AA1/CALM1/HSP90AB1	10	3
914	C5-ontology-GOBP	GO_INTERSPECIES_INTERACTION_BETWEEN_ORGANISMS	10/30	413/5202	6.29781e-05	0.00695383	0.00489462	RPS8/UBC/UBB/APOE/GAPDH/RPL13/PDGFRA/PPIA/HMGN2/HSP90AB1	10	3
915	C5-ontology-GOBP	GO_MAINTENANCE_OF_LOCATION_IN_CELL	4/30	40/5202	7.11348e-05	0.00725028	0.00510328	FTH1/TMSB4X/APOE/TMSB10	4	3
916	C5-ontology-GOBP	GO_ENDOCRINE_SYSTEM_DEVELOPMENT	4/30	41/5202	7.85098e-05	0.00743039	0.00523005	THRB/SOX9/THRA/PDGFRA	4	3
917	C5-ontology-GOBP	GO_MUSCLE_CELL_DIFFERENTIATION	6/30	132/5202	8.57143e-05	0.00757143	0.00532932	ZEB1/RORA/SOX9/YY1/DNMT1/PDGFRA	6	3
918	C5-ontology-GOBP	GO_REGULATION_OF_IMMUNE_SYSTEM_PROCESS	10/30	445/5202	0.000118828	0.00984044	0.00692642	ZEB1/RORA/SOX9/UBC/UBB/APOE/ACTB/HSP90AA1/CALM1/HSP90AB1	10	3
919	C5-ontology-GOBP	GO_REACTIVE_NITROGEN_SPECIES_METABOLIC_PROCESS	3/30	18/5202	0.000133261	0.0103865	0.00731079	RORA/HSP90AA1/HSP90AB1	3	3
920	C5-ontology-GOBP	GO_CELL_KILLING	3/30	19/5202	0.000157632	0.0110934	0.00780831	GAPDH/HMGN2/HSP90AB1	3	3
921	C5-ontology-GOBP	GO_REGULATION_OF_CELLULAR_RESPONSE_TO_TRANSFORMING_GROWTH_FACTOR_BETA_STIMULUS	4/30	49/5202	0.000159075	0.0110934	0.00780831	ZEB1/UBC/UBB/HSP90AB1	4	3
922	C5-ontology-GOBP	GO_DNA_BIOSYNTHETIC_PROCESS	5/30	95/5202	0.000181409	0.0111257	0.00783107	UBC/UBB/HSP90AA1/PPIA/HSP90AB1	5	3
923	C5-ontology-GOBP	GO_REGULATION_OF_NITRIC_OXIDE_SYNTHASE_ACTIVITY	3/30	20/5202	0.000184729	0.0111257	0.00783107	APOE/HSP90AA1/CALM1	3	3
924	C5-ontology-GOBP	GO_SUBSTANTIA_NIGRA_DEVELOPMENT	3/30	20/5202	0.000184729	0.0111257	0.00783107	CKB/ACTB/CALM1	3	3
925	C5-ontology-GOBP	GO_CAMERA_TYPE_EYE_MORPHOGENESIS	4/30	52/5202	0.000200829	0.0112658	0.00792967	ZEB1/THRB/SOX9/YY1	4	3
926	C5-ontology-GOBP	GO_TUBE_DEVELOPMENT	9/30	383/5202	0.000205666	0.0112658	0.00792967	ZEB1/THRB/RORA/SOX9/THRA/SPARC/UBB/APOE/PDGFRA	9	3
927	C5-ontology-GOBP	GO_REGULATION_OF_TRANSFERASE_ACTIVITY	9/30	387/5202	0.000222607	0.0112658	0.00792967	UBC/UBB/TMSB4X/APOE/ACTB/HSP90AA1/PDGFRA/CALM1/HSP90AB1	9	3
928	C5-ontology-GOBP	GO_NEGATIVE_REGULATION_OF_RNA_BIOSYNTHETIC_PROCESS	10/30	484/5202	0.000239816	0.0112658	0.00792967	CUX1/ZEB1/THRB/SOX9/THRA/YY1/ENO1/UBC/UBB/DNMT1	10	3
929	C5-ontology-GOBP	GO_NEUROTRANSMITTER_BIOSYNTHETIC_PROCESS	3/30	22/5202	0.000247609	0.0112658	0.00792967	RORA/HSP90AA1/HSP90AB1	3	3
930	C5-ontology-GOBP	GO_SMOOTH_MUSCLE_CELL_DIFFERENTIATION	3/30	22/5202	0.000247609	0.0112658	0.00792967	ZEB1/SOX9/DNMT1	3	3
931	C5-ontology-GOBP	GO_NEGATIVE_REGULATION_OF_MULTICELLULAR_ORGANISMAL_PROCESS	9/30	393/5202	0.000250206	0.0112658	0.00792967	THRB/SOX9/YY1/SPARC/TMSB4X/APOE/DNMT1/PDGFRA/HSP90AB1	9	3
932	C5-ontology-GOBP	GO_CELL_ACTIVATION	9/30	394/5202	0.000255074	0.0112658	0.00792967	ZEB1/RORA/FTH1/APOE/ACTB/HSP90AA1/PDGFRA/PPIA/HSP90AB1	9	3
933	C5-ontology-GOBP	GO_RESPONSE_TO_TRANSFORMING_GROWTH_FACTOR_BETA	5/30	103/5202	0.000265385	0.0113431	0.00798409	ZEB1/SOX9/UBC/UBB/HSP90AB1	5	3
934	C5-ontology-GOBP	GO_REGULATION_OF_MONOOXYGENASE_ACTIVITY	3/30	23/5202	0.000283644	0.0117446	0.00826672	APOE/HSP90AA1/CALM1	3	3
935	C5-ontology-GOBP	GO_REGULATION_OF_RESPONSE_TO_EXTERNAL_STIMULUS	8/30	319/5202	0.000325804	0.0130099	0.0091573	RORA/UBC/UBB/TMSB4X/APOE/PDGFRA/CALM1/HSP90AB1	8	3
936	C5-ontology-GOBP	GO_DRUG_METABOLIC_PROCESS	6/30	169/5202	0.000333838	0.0130099	0.0091573	RORA/ENO1/TMSB4X/CKB/HSP90AA1/HSP90AB1	6	3
937	C5-ontology-GOBP	GO_NEURAL_NUCLEUS_DEVELOPMENT	3/30	26/5202	0.000411581	0.0153158	0.0107804	CKB/ACTB/CALM1	3	3
938	C5-ontology-GOBP	GO_EYE_MORPHOGENESIS	4/30	63/5202	0.000422823	0.0153158	0.0107804	ZEB1/THRB/SOX9/YY1	4	3
939	C5-ontology-GOBP	GO_POSITIVE_REGULATION_OF_INTRACELLULAR_SIGNAL_TRANSDUCTION	8/30	332/5202	0.000427687	0.0153158	0.0107804	SOX9/UBC/UBB/APOE/HSP90AA1/PDGFRA/CALM1/HSP90AB1	8	3
940	C5-ontology-GOBP	GO_NEGATIVE_REGULATION_OF_CELL_DIFFERENTIATION	7/30	254/5202	0.000471128	0.0156093	0.010987	ZEB1/THRB/RORA/SOX9/YY1/APOE/DNMT1	7	3
941	C5-ontology-GOBP	GO_DEVELOPMENTAL_CELL_GROWTH	5/30	117/5202	0.00048004	0.0156093	0.010987	SOX9/YY1/APOE/HSP90AA1/HSP90AB1	5	3
942	C5-ontology-GOBP	GO_NEGATIVE_REGULATION_OF_DEVELOPMENTAL_PROCESS	8/30	338/5202	0.000482828	0.0156093	0.010987	ZEB1/THRB/RORA/SOX9/YY1/SPARC/APOE/DNMT1	8	3
943	C5-ontology-GOBP	GO_IMMUNE_RESPONSE_REGULATING_SIGNALING_PATHWAY	6/30	181/5202	0.000483005	0.0156093	0.010987	UBC/UBB/ACTB/HSP90AA1/CALM1/HSP90AB1	6	3
944	C5-ontology-GOBP	GO_MAINTENANCE_OF_LOCATION	5/30	119/5202	0.00051906	0.0156972	0.0110489	FTH1/TMSB4X/APOE/TMSB10/CALM1	5	3
945	C5-ontology-GOBP	GO_HEAD_DEVELOPMENT	8/30	342/5202	0.000522728	0.0156972	0.0110489	RORA/SOX9/THRA/UBB/CKB/ACTB/PDGFRA/CALM1	8	3
946	C5-ontology-GOBP	GO_NEGATIVE_REGULATION_OF_CELL_DEATH	8/30	342/5202	0.000522728	0.0156972	0.0110489	SOX9/ENO1/UBC/PTMA/UBB/APOE/DNMT1/HSP90AB1	8	3
947	C5-ontology-GOBP	GO_REGULATION_OF_KINASE_ACTIVITY	8/30	343/5202	0.000533114	0.0156972	0.0110489	UBC/UBB/APOE/ACTB/HSP90AA1/PDGFRA/CALM1/HSP90AB1	8	3
948	C5-ontology-GOBP	GO_POSITIVE_REGULATION_OF_PROTEIN_MODIFICATION_PROCESS	9/30	438/5202	0.000563544	0.0161175	0.0113447	SOX9/UBC/UBB/APOE/HSP90AA1/DNMT1/PDGFRA/CALM1/HSP90AB1	9	3
949	C5-ontology-GOBP	GO_REACTIVE_OXYGEN_SPECIES_BIOSYNTHETIC_PROCESS	3/30	29/5202	0.000571715	0.0161175	0.0113447	RORA/HSP90AA1/HSP90AB1	3	3
950	C5-ontology-GOBP	GO_POSITIVE_REGULATION_OF_TRANSFERASE_ACTIVITY	7/30	264/5202	0.00059514	0.0164284	0.0115635	UBC/UBB/TMSB4X/HSP90AA1/PDGFRA/CALM1/HSP90AB1	7	3
951	C5-ontology-GOBP	GO_RESPONSE_TO_GROWTH_FACTOR	7/30	266/5202	0.000622826	0.0166181	0.011697	ZEB1/SOX9/UBC/SPARC/UBB/PDGFRA/HSP90AB1	7	3
952	C5-ontology-GOBP	GO_PROTEIN_DNA_COMPLEX_SUBUNIT_ORGANIZATION	5/30	124/5202	0.000627099	0.0166181	0.011697	SOX9/THRA/UBC/PTMA/UBB	5	3
953	C5-ontology-GOBP	GO_INTRACELLULAR_RECEPTOR_SIGNALING_PATHWAY	5/30	125/5202	0.000650597	0.0169028	0.0118974	THRB/RORA/THRA/UBC/UBB	5	3
954	C5-ontology-GOBP	GO_SENSORY_ORGAN_DEVELOPMENT	6/30	196/5202	0.000737936	0.0188032	0.013235	ZEB1/THRB/SOX9/YY1/SPARC/PDGFRA	6	3
955	C5-ontology-GOBP	GO_REGULATION_OF_IMMUNE_RESPONSE	7/30	278/5202	0.000811399	0.0194299	0.0136762	UBC/UBB/APOE/ACTB/HSP90AA1/CALM1/HSP90AB1	7	3
956	C5-ontology-GOBP	GO_SKELETAL_SYSTEM_MORPHOGENESIS	4/30	75/5202	0.000822277	0.0194299	0.0136762	ZEB1/SOX9/THRA/PDGFRA	4	3
957	C5-ontology-GOBP	GO_CENTRAL_NERVOUS_SYSTEM_NEURON_DIFFERENTIATION	4/30	76/5202	0.000864489	0.0194299	0.0136762	RORA/UBB/HSP90AA1/HSP90AB1	4	3
958	C5-ontology-GOBP	GO_PROTEIN_KINASE_B_SIGNALING	4/30	76/5202	0.000864489	0.0194299	0.0136762	SOX9/HSP90AA1/PDGFRA/HSP90AB1	4	3
959	C5-ontology-GOBP	GO_REGULATION_OF_TRANSMEMBRANE_RECEPTOR_PROTEIN_SERINE_THREONINE_KINASE_SIGNALING_PATHWAY	4/30	76/5202	0.000864489	0.0194299	0.0136762	ZEB1/UBC/UBB/HSP90AB1	4	3
960	C5-ontology-GOBP	GO_EXOCYTOSIS	7/30	281/5202	0.000865013	0.0194299	0.0136762	FTH1/SPARC/TMSB4X/HSP90AA1/CALM1/PPIA/HSP90AB1	7	3
961	C5-ontology-GOBP	GO_REGULATION_OF_PROTEIN_SERINE_THREONINE_KINASE_ACTIVITY	6/30	202/5202	0.000865179	0.0194299	0.0136762	UBC/UBB/APOE/ACTB/CALM1/HSP90AB1	6	3
962	C5-ontology-GOBP	GO_REGULATION_OF_OXIDOREDUCTASE_ACTIVITY	3/30	34/5202	0.000918237	0.0202777	0.0142729	APOE/HSP90AA1/CALM1	3	3
963	C5-ontology-GOBP	GO_CELLULAR_RESPONSE_TO_ACID_CHEMICAL	4/30	80/5202	0.00104876	0.022413	0.0157759	ZEB1/SOX9/DNMT1/PDGFRA	4	3
964	C5-ontology-GOBP	GO_TRANSFORMING_GROWTH_FACTOR_BETA_RECEPTOR_SIGNALING_PATHWAY	4/30	80/5202	0.00104876	0.022413	0.0157759	ZEB1/UBC/UBB/HSP90AB1	4	3
965	C5-ontology-GOBP	GO_MIDBRAIN_DEVELOPMENT	3/30	36/5202	0.00108714	0.0225396	0.015865	CKB/ACTB/CALM1	3	3
966	C5-ontology-GOBP	GO_VIRAL_LIFE_CYCLE	5/30	140/5202	0.0010887	0.0225396	0.015865	UBC/UBB/APOE/PPIA/HSP90AB1	5	3
967	C5-ontology-GOBP	GO_SECRETION	9/30	481/5202	0.00111658	0.022761	0.0160209	FTH1/SPARC/TMSB4X/APOE/GAPDH/HSP90AA1/CALM1/PPIA/HSP90AB1	9	3
968	C5-ontology-GOBP	GO_CELL_GROWTH	6/30	213/5202	0.00114216	0.0229298	0.0161397	SOX9/YY1/ENO1/APOE/HSP90AA1/HSP90AB1	6	3
969	C5-ontology-GOBP	GO_SENSORY_SYSTEM_DEVELOPMENT	5/30	142/5202	0.00116051	0.0229504	0.0161542	ZEB1/THRB/SOX9/YY1/PDGFRA	5	3
970	C5-ontology-GOBP	GO_REGULATION_OF_DEFENSE_RESPONSE	6/30	215/5202	0.00119914	0.0233656	0.0164464	RORA/UBC/UBB/TMSB4X/APOE/HSP90AB1	6	3
971	C5-ontology-GOBP	GO_NEUROTRANSMITTER_METABOLIC_PROCESS	3/30	38/5202	0.00127452	0.0238844	0.0168116	RORA/HSP90AA1/HSP90AB1	3	3
972	C5-ontology-GOBP	GO_CELLULAR_RESPONSE_TO_AMINO_ACID_STIMULUS	3/30	39/5202	0.00137537	0.0238844	0.0168116	ZEB1/DNMT1/PDGFRA	3	3
973	C5-ontology-GOBP	GO_CAMERA_TYPE_EYE_PHOTORECEPTOR_CELL_DIFFERENTIATION	2/30	10/5202	0.00140603	0.0238844	0.0168116	THRB/SOX9	2	3
974	C5-ontology-GOBP	GO_CHAPERONE_MEDIATED_PROTEIN_COMPLEX_ASSEMBLY	2/30	10/5202	0.00140603	0.0238844	0.0168116	HSP90AA1/HSP90AB1	2	3
975	C5-ontology-GOBP	GO_GLYCOLYTIC_PROCESS_THROUGH_FRUCTOSE_6_PHOSPHATE	2/30	10/5202	0.00140603	0.0238844	0.0168116	ENO1/GAPDH	2	3
976	C5-ontology-GOBP	GO_NEGATIVE_REGULATION_OF_ENDOTHELIAL_CELL_PROLIFERATION	2/30	10/5202	0.00140603	0.0238844	0.0168116	SPARC/APOE	2	3
977	C5-ontology-GOBP	GO_REGULATION_OF_CELL_KILLING	2/30	10/5202	0.00140603	0.0238844	0.0168116	GAPDH/HSP90AB1	2	3
978	C5-ontology-GOBP	GO_REGULATION_OF_PLATELET_ACTIVATION	2/30	10/5202	0.00140603	0.0238844	0.0168116	APOE/PDGFRA	2	3
979	C5-ontology-GOBP	GO_REGULATION_OF_SMOOTH_MUSCLE_CELL_DIFFERENTIATION	2/30	10/5202	0.00140603	0.0238844	0.0168116	ZEB1/DNMT1	2	3
980	C5-ontology-GOBP	GO_RESPONSE_TO_INTERLEUKIN_4	2/30	10/5202	0.00140603	0.0238844	0.0168116	TUBA1B/HSP90AB1	2	3
981	C5-ontology-GOBP	GO_NEURON_DEATH	5/30	149/5202	0.00143988	0.02415	0.0169985	THRB/UBB/APOE/GAPDH/HSP90AB1	5	3
982	C5-ontology-GOBP	GO_ENZYME_LINKED_RECEPTOR_PROTEIN_SIGNALING_PATHWAY	8/30	400/5202	0.00147421	0.0244166	0.0171862	ZEB1/SOX9/UBC/UBB/ACTB/HSP90AA1/PDGFRA/HSP90AB1	8	3
983	C5-ontology-GOBP	GO_CONNECTIVE_TISSUE_DEVELOPMENT	4/30	88/5202	0.00149755	0.0244969	0.0172427	ZEB1/SOX9/THRA/UBB	4	3
984	C5-ontology-GOBP	GO_RESPONSE_TO_BIOTIC_STIMULUS	8/30	403/5202	0.00154739	0.0248141	0.017466	ENO1/UBC/SPARC/UBB/APOE/GAPDH/HMGN2/HSP90AB1	8	3
985	C5-ontology-GOBP	GO_CENTRAL_NERVOUS_SYSTEM_NEURON_DEVELOPMENT	3/30	41/5202	0.00159185	0.0248141	0.017466	UBB/HSP90AA1/HSP90AB1	3	3
986	C5-ontology-GOBP	GO_PLATELET_DEGRANULATION	3/30	41/5202	0.00159185	0.0248141	0.017466	SPARC/TMSB4X/CALM1	3	3
987	C5-ontology-GOBP	GO_RNA_DEPENDENT_DNA_BIOSYNTHETIC_PROCESS	3/30	41/5202	0.00159185	0.0248141	0.017466	HSP90AA1/PPIA/HSP90AB1	3	3
988	C5-ontology-GOBP	GO_POSITIVE_REGULATION_OF_KINASE_ACTIVITY	6/30	230/5202	0.00169962	0.0249322	0.0175491	UBC/UBB/HSP90AA1/PDGFRA/CALM1/HSP90AB1	6	3
989	C5-ontology-GOBP	GO_MYD88_DEPENDENT_TOLL_LIKE_RECEPTOR_SIGNALING_PATHWAY	2/30	11/5202	0.00171232	0.0249322	0.0175491	UBC/UBB	2	3
990	C5-ontology-GOBP	GO_MYD88_INDEPENDENT_TOLL_LIKE_RECEPTOR_SIGNALING_PATHWAY	2/30	11/5202	0.00171232	0.0249322	0.0175491	UBC/UBB	2	3
991	C5-ontology-GOBP	GO_POSITIVE_REGULATION_OF_NITRIC_OXIDE_METABOLIC_PROCESS	2/30	11/5202	0.00171232	0.0249322	0.0175491	HSP90AA1/HSP90AB1	2	3
992	C5-ontology-GOBP	GO_POSITIVE_REGULATION_OF_PHOSPHATASE_ACTIVITY	2/30	11/5202	0.00171232	0.0249322	0.0175491	CALM1/HSP90AB1	2	3
993	C5-ontology-GOBP	GO_REGULATION_OF_ATP_BIOSYNTHETIC_PROCESS	2/30	11/5202	0.00171232	0.0249322	0.0175491	ENO1/TMSB4X	2	3
994	C5-ontology-GOBP	GO_MUSCLE_STRUCTURE_DEVELOPMENT	6/30	233/5202	0.00181649	0.0259066	0.0182349	ZEB1/RORA/SOX9/YY1/DNMT1/PDGFRA	6	3
995	C5-ontology-GOBP	GO_SENSORY_ORGAN_MORPHOGENESIS	4/30	93/5202	0.0018379	0.0259066	0.0182349	ZEB1/THRB/SOX9/YY1	4	3
996	C5-ontology-GOBP	GO_TRANSCRIPTION_INITIATION_FROM_RNA_POLYMERASE_II_PROMOTER	4/30	93/5202	0.0018379	0.0259066	0.0182349	THRB/RORA/SOX9/THRA	4	3
997	C5-ontology-GOBP	GO_FC_RECEPTOR_SIGNALING_PATHWAY	4/30	94/5202	0.00191192	0.0266662	0.0187696	ACTB/HSP90AA1/CALM1/HSP90AB1	4	3
998	C5-ontology-GOBP	GO_MATING	2/30	12/5202	0.00204743	0.0273762	0.0192694	THRB/THRA	2	3
999	C5-ontology-GOBP	GO_METANEPHRIC_NEPHRON_DEVELOPMENT	2/30	12/5202	0.00204743	0.0273762	0.0192694	SOX9/PDGFRA	2	3
1000	C5-ontology-GOBP	GO_PROTEIN_REFOLDING	2/30	12/5202	0.00204743	0.0273762	0.0192694	HSP90AA1/PPIA	2	3
1001	C5-ontology-GOBP	GO_REPRODUCTIVE_BEHAVIOR	2/30	12/5202	0.00204743	0.0273762	0.0192694	THRB/THRA	2	3
1002	C5-ontology-GOBP	GO_REGULATION_OF_EPITHELIAL_CELL_MIGRATION	4/30	96/5202	0.00206613	0.0273762	0.0192694	SOX9/SPARC/TMSB4X/APOE	4	3
1003	C5-ontology-GOBP	GO_RESPONSE_TO_NITROGEN_COMPOUND	8/30	423/5202	0.00211328	0.0276113	0.0194348	ZEB1/SOX9/SPARC/APOE/ACTB/DNMT1/PDGFRA/HSP90AB1	8	3
1004	C5-ontology-GOBP	GO_CELLULAR_PROTEIN_CONTAINING_COMPLEX_ASSEMBLY	8/30	424/5202	0.0021454	0.0276113	0.0194348	SOX9/THRA/UBC/UBB/TMSB4X/TMSB10/HSP90AA1/HSP90AB1	8	3
1005	C5-ontology-GOBP	GO_REGULATION_OF_CELLULAR_RESPONSE_TO_GROWTH_FACTOR_STIMULUS	4/30	97/5202	0.00214638	0.0276113	0.0194348	ZEB1/UBC/UBB/HSP90AB1	4	3
1006	C5-ontology-GOBP	GO_FC_RECEPTOR_MEDIATED_STIMULATORY_SIGNALING_PATHWAY	3/30	47/5202	0.00236559	0.0301379	0.0212133	ACTB/HSP90AA1/HSP90AB1	3	3
1007	C5-ontology-GOBP	GO_GLUCOSE_CATABOLIC_PROCESS	2/30	13/5202	0.00241103	0.0301379	0.0212133	ENO1/GAPDH	2	3
1008	C5-ontology-GOBP	GO_NEGATIVE_REGULATION_OF_EPITHELIAL_CELL_DIFFERENTIATION	2/30	13/5202	0.00241103	0.0301379	0.0212133	ZEB1/SOX9	2	3
1009	C5-ontology-GOBP	GO_SKELETAL_SYSTEM_DEVELOPMENT	5/30	169/5202	0.00251334	0.0311231	0.0219067	ZEB1/SOX9/THRA/SPARC/PDGFRA	5	3
1010	C5-ontology-GOBP	GO_NEGATIVE_REGULATION_OF_EPITHELIAL_CELL_PROLIFERATION	3/30	49/5202	0.00266707	0.0314722	0.0221524	SOX9/SPARC/APOE	3	3
1011	C5-ontology-GOBP	GO_PLATELET_ACTIVATION	3/30	49/5202	0.00266707	0.0314722	0.0221524	APOE/ACTB/PDGFRA	3	3
1012	C5-ontology-GOBP	GO_POSITIVE_REGULATION_OF_PROTEIN_KINASE_B_SIGNALING	3/30	49/5202	0.00266707	0.0314722	0.0221524	HSP90AA1/PDGFRA/HSP90AB1	3	3
1013	C5-ontology-GOBP	GO_NEURON_APOPTOTIC_PROCESS	4/30	103/5202	0.00267388	0.0314722	0.0221524	THRB/APOE/GAPDH/HSP90AB1	4	3
1014	C5-ontology-GOBP	GO_ANION_HOMEOSTASIS	2/30	14/5202	0.00280281	0.0314722	0.0221524	CKB/APOE	2	3
1015	C5-ontology-GOBP	GO_ERROR_FREE_TRANSLESION_SYNTHESIS	2/30	14/5202	0.00280281	0.0314722	0.0221524	UBC/UBB	2	3
1016	C5-ontology-GOBP	GO_NEGATIVE_REGULATION_OF_COAGULATION	2/30	14/5202	0.00280281	0.0314722	0.0221524	APOE/PDGFRA	2	3
1017	C5-ontology-GOBP	GO_NUCLEOTIDE_EXCISION_REPAIR_DNA_DAMAGE_RECOGNITION	2/30	14/5202	0.00280281	0.0314722	0.0221524	UBC/UBB	2	3
1018	C5-ontology-GOBP	GO_NUCLEOTIDE_EXCISION_REPAIR_DNA_GAP_FILLING	2/30	14/5202	0.00280281	0.0314722	0.0221524	UBC/UBB	2	3
1019	C5-ontology-GOBP	GO_POSITIVE_REGULATION_OF_REACTIVE_OXYGEN_SPECIES_BIOSYNTHETIC_PROCESS	2/30	14/5202	0.00280281	0.0314722	0.0221524	HSP90AA1/HSP90AB1	2	3
1020	C5-ontology-GOBP	GO_REGULATION_OF_NUCLEOTIDE_BIOSYNTHETIC_PROCESS	2/30	14/5202	0.00280281	0.0314722	0.0221524	ENO1/TMSB4X	2	3
1021	C5-ontology-GOBP	GO_REGULATION_OF_MULTI_ORGANISM_PROCESS	6/30	257/5202	0.0029872	0.0332609	0.0234114	UBC/UBB/APOE/GAPDH/PPIA/HSP90AB1	6	3
1022	C5-ontology-GOBP	GO_MULTICELLULAR_ORGANISM_REPRODUCTION	6/30	258/5202	0.00304599	0.0336329	0.0236733	THRB/SOX9/THRA/YY1/UBB/PDGFRA	6	3
1023	C5-ontology-GOBP	GO_CELLULAR_RESPONSE_TO_OXYGEN_LEVELS	4/30	108/5202	0.00317685	0.0341579	0.0240428	RORA/ENO1/UBC/UBB	4	3
1024	C5-ontology-GOBP	GO_ERROR_PRONE_TRANSLESION_SYNTHESIS	2/30	15/5202	0.00322244	0.0341579	0.0240428	UBC/UBB	2	3
1025	C5-ontology-GOBP	GO_NADH_METABOLIC_PROCESS	2/30	15/5202	0.00322244	0.0341579	0.0240428	ENO1/GAPDH	2	3
1026	C5-ontology-GOBP	GO_NUCLEOTIDE_EXCISION_REPAIR_DNA_DUPLEX_UNWINDING	2/30	15/5202	0.00322244	0.0341579	0.0240428	UBC/UBB	2	3
1027	C5-ontology-GOBP	GO_XENOBIOTIC_METABOLIC_PROCESS	2/30	15/5202	0.00322244	0.0341579	0.0240428	RORA/HSP90AB1	2	3
1028	C5-ontology-GOBP	GO_PROTEIN_TARGETING	5/30	180/5202	0.00330726	0.0345643	0.0243288	RPS8/UBC/UBB/RPL13/HSP90AA1	5	3
1029	C5-ontology-GOBP	GO_NEGATIVE_REGULATION_OF_PROTEIN_CONTAINING_COMPLEX_ASSEMBLY	3/30	53/5202	0.00333892	0.0345643	0.0243288	THRA/TMSB4X/TMSB10	3	3
1030	C5-ontology-GOBP	GO_MYELOID_LEUKOCYTE_ACTIVATION	5/30	181/5202	0.0033875	0.0345643	0.0243288	RORA/FTH1/HSP90AA1/PPIA/HSP90AB1	5	3
1031	C5-ontology-GOBP	GO_REGULATION_OF_PROTEIN_CONTAINING_COMPLEX_ASSEMBLY	5/30	181/5202	0.0033875	0.0345643	0.0243288	THRA/TMSB4X/APOE/TMSB10/HSP90AA1	5	3
1032	C5-ontology-GOBP	GO_ACTIVATION_OF_IMMUNE_RESPONSE	5/30	182/5202	0.00346913	0.0345643	0.0243288	UBC/UBB/ACTB/HSP90AA1/HSP90AB1	5	3
1033	C5-ontology-GOBP	GO_REGULATION_OF_SYSTEM_PROCESS	5/30	182/5202	0.00346913	0.0345643	0.0243288	THRB/THRA/YY1/ENO1/CALM1	5	3
1034	C5-ontology-GOBP	GO_DNA_TEMPLATED_TRANSCRIPTION_INITIATION	4/30	111/5202	0.0035079	0.0345643	0.0243288	THRB/RORA/SOX9/THRA	4	3
1035	C5-ontology-GOBP	GO_MODIFICATION_OF_MORPHOLOGY_OR_PHYSIOLOGY_OF_OTHER_ORGANISM	3/30	54/5202	0.00352164	0.0345643	0.0243288	APOE/GAPDH/HMGN2	3	3
1036	C5-ontology-GOBP	GO_REGULATION_OF_MUSCLE_CELL_DIFFERENTIATION	3/30	54/5202	0.00352164	0.0345643	0.0243288	ZEB1/YY1/DNMT1	3	3
1037	C5-ontology-GOBP	GO_RESPONSE_TO_AMINO_ACID	3/30	54/5202	0.00352164	0.0345643	0.0243288	ZEB1/DNMT1/PDGFRA	3	3
1038	C5-ontology-GOBP	GO_POSITIVE_REGULATION_OF_NUCLEOTIDE_METABOLIC_PROCESS	2/30	16/5202	0.00366963	0.0354909	0.0249811	ENO1/TMSB4X	2	3
1039	C5-ontology-GOBP	GO_REGULATION_OF_NITRIC_OXIDE_BIOSYNTHETIC_PROCESS	2/30	16/5202	0.00366963	0.0354909	0.0249811	HSP90AA1/HSP90AB1	2	3
1040	C5-ontology-GOBP	GO_SUPRAMOLECULAR_FIBER_ORGANIZATION	6/30	271/5202	0.00389255	0.0372262	0.0262025	MARCKS/TMSB4X/APOE/TMSB10/PDGFRA/HSP90AB1	6	3
1041	C5-ontology-GOBP	GO_NEGATIVE_REGULATION_OF_SUPRAMOLECULAR_FIBER_ORGANIZATION	3/30	56/5202	0.00390524	0.0372262	0.0262025	TMSB4X/APOE/TMSB10	3	3
1042	C5-ontology-GOBP	GO_POSITIVE_REGULATION_OF_TRANSCRIPTION_BY_RNA_POLYMERASE_II	8/30	467/5202	0.00394129	0.0373015	0.0262555	ZEB1/THRB/RORA/SOX9/THRA/YY1/UBC/UBB	8	3
1043	C5-ontology-GOBP	GO_POSITIVE_REGULATION_OF_MULTI_ORGANISM_PROCESS	5/30	188/5202	0.00398926	0.0374878	0.0263866	UBC/UBB/APOE/GAPDH/PPIA	5	3
1044	C5-ontology-GOBP	GO_MALE_SEX_DIFFERENTIATION	3/30	57/5202	0.00410624	0.0376275	0.026485	SOX9/UBB/PDGFRA	3	3
1045	C5-ontology-GOBP	GO_COCHLEA_DEVELOPMENT	2/30	17/5202	0.00414405	0.0376275	0.026485	ZEB1/SOX9	2	3
1046	C5-ontology-GOBP	GO_NEGATIVE_REGULATION_OF_MUSCLE_CELL_DIFFERENTIATION	2/30	17/5202	0.00414405	0.0376275	0.026485	YY1/DNMT1	2	3
1047	C5-ontology-GOBP	GO_REGULATION_OF_MESENCHYMAL_CELL_PROLIFERATION	2/30	17/5202	0.00414405	0.0376275	0.026485	ZEB1/SOX9	2	3
1048	C5-ontology-GOBP	GO_CELLULAR_ION_HOMEOSTASIS	5/30	190/5202	0.00417452	0.0376275	0.026485	FTH1/CKB/APOE/PDGFRA/CALM1	5	3
1049	C5-ontology-GOBP	GO_REGULATION_OF_PROTEIN_CATABOLIC_PROCESS	5/30	190/5202	0.00417452	0.0376275	0.026485	SOX9/UBB/APOE/HSP90AA1/HSP90AB1	5	3
1050	C5-ontology-GOBP	GO_RETINA_DEVELOPMENT_IN_CAMERA_TYPE_EYE	3/30	58/5202	0.00431346	0.0386171	0.0271815	THRB/SOX9/PDGFRA	3	3
1051	C5-ontology-GOBP	GO_TISSUE_MIGRATION	4/30	119/5202	0.00450459	0.0397905	0.0280075	SOX9/SPARC/TMSB4X/APOE	4	3
1052	C5-ontology-GOBP	GO_TRANSMEMBRANE_RECEPTOR_PROTEIN_SERINE_THREONINE_KINASE_SIGNALING_PATHWAY	4/30	119/5202	0.00450459	0.0397905	0.0280075	ZEB1/UBC/UBB/HSP90AB1	4	3
1053	C5-ontology-GOBP	GO_POSITIVE_REGULATION_OF_PROTEIN_DEPHOSPHORYLATION	2/30	18/5202	0.00464539	0.040663	0.0286216	CALM1/HSP90AB1	2	3
1054	C5-ontology-GOBP	GO_NEGATIVE_REGULATION_OF_INTRACELLULAR_SIGNAL_TRANSDUCTION	5/30	195/5202	0.00466473	0.040663	0.0286216	RORA/ENO1/TMSB4X/APOE/CALM1	5	3
1055	C5-ontology-GOBP	GO_DEVELOPMENTAL_GROWTH_INVOLVED_IN_MORPHOGENESIS	4/30	121/5202	0.00478083	0.0411338	0.028953	SOX9/APOE/HSP90AA1/HSP90AB1	4	3
1056	C5-ontology-GOBP	GO_REGULATION_OF_CELLULAR_PROTEIN_CATABOLIC_PROCESS	4/30	121/5202	0.00478083	0.0411338	0.028953	UBB/APOE/HSP90AA1/HSP90AB1	4	3
1057	C5-ontology-GOBP	GO_CARTILAGE_DEVELOPMENT	3/30	61/5202	0.00497298	0.042313	0.029783	ZEB1/SOX9/THRA	3	3
1058	C5-ontology-GOBP	GO_REGULATION_OF_CATABOLIC_PROCESS	8/30	486/5202	0.0050391	0.042313	0.029783	SOX9/THRA/UBC/UBB/APOE/GAPDH/HSP90AA1/HSP90AB1	8	3
1059	C5-ontology-GOBP	GO_EYE_PHOTORECEPTOR_CELL_DIFFERENTIATION	2/30	19/5202	0.00517337	0.042313	0.029783	THRB/SOX9	2	3
1060	C5-ontology-GOBP	GO_GLOBAL_GENOME_NUCLEOTIDE_EXCISION_REPAIR	2/30	19/5202	0.00517337	0.042313	0.029783	UBC/UBB	2	3
1061	C5-ontology-GOBP	GO_NUCLEOTIDE_BINDING_DOMAIN_LEUCINE_RICH_REPEAT_CONTAINING_RECEPTOR_SIGNALING_PATHWAY	2/30	19/5202	0.00517337	0.042313	0.029783	UBC/UBB	2	3
1062	C5-ontology-GOBP	GO_POSITIVE_REGULATION_OF_ATP_METABOLIC_PROCESS	2/30	19/5202	0.00517337	0.042313	0.029783	ENO1/TMSB4X	2	3
1063	C5-ontology-GOBP	GO_POSITIVE_REGULATION_OF_TELOMERASE_ACTIVITY	2/30	19/5202	0.00517337	0.042313	0.029783	HSP90AA1/HSP90AB1	2	3
1064	C5-ontology-GOBP	GO_STEROL_HOMEOSTASIS	2/30	19/5202	0.00517337	0.042313	0.029783	RORA/APOE	2	3
1065	C5-ontology-GOBP	GO_CYTOKINE_PRODUCTION	5/30	201/5202	0.00530605	0.043132	0.0303595	RORA/YY1/TMSB4X/GAPDH/HSP90AB1	5	3
1066	C5-ontology-GOBP	GO_RESPONSE_TO_LIPID	6/30	291/5202	0.00552468	0.0444879	0.0313138	THRB/RORA/SOX9/THRA/YY1/SPARC	6	3
1067	C5-ontology-GOBP	GO_NEGATIVE_REGULATION_OF_CYTOKINE_PRODUCTION	3/30	64/5202	0.00569045	0.0444879	0.0313138	YY1/TMSB4X/HSP90AB1	3	3
1068	C5-ontology-GOBP	GO_POSITIVE_REGULATION_OF_EPITHELIAL_CELL_MIGRATION	3/30	64/5202	0.00569045	0.0444879	0.0313138	SOX9/SPARC/TMSB4X	3	3
1069	C5-ontology-GOBP	GO_CENTRAL_NERVOUS_SYSTEM_NEURON_AXONOGENESIS	2/30	20/5202	0.00572766	0.0444879	0.0313138	HSP90AA1/HSP90AB1	2	3
1070	C5-ontology-GOBP	GO_MESENCHYMAL_CELL_PROLIFERATION	2/30	20/5202	0.00572766	0.0444879	0.0313138	ZEB1/SOX9	2	3
1071	C5-ontology-GOBP	GO_NAD_METABOLIC_PROCESS	2/30	20/5202	0.00572766	0.0444879	0.0313138	ENO1/GAPDH	2	3
1072	C5-ontology-GOBP	GO_REGULATION_OF_COAGULATION	2/30	20/5202	0.00572766	0.0444879	0.0313138	APOE/PDGFRA	2	3
1073	C5-ontology-GOBP	GO_ORGANOPHOSPHATE_METABOLIC_PROCESS	7/30	391/5202	0.00574146	0.0444879	0.0313138	RORA/ENO1/TMSB4X/CKB/GAPDH/PDGFRA/CALM1	7	3
1074	C5-ontology-GOBP	GO_DETECTION_OF_STIMULUS	3/30	66/5202	0.00620164	0.0472207	0.0332374	UBC/UBB/CALM1	3	3
1075	C5-ontology-GOBP	GO_NUCLEOTIDE_EXCISION_REPAIR_PREINCISION_COMPLEX_ASSEMBLY	2/30	21/5202	0.00630797	0.0472207	0.0332374	UBC/UBB	2	3
1076	C5-ontology-GOBP	GO_PLATELET_AGGREGATION	2/30	21/5202	0.00630797	0.0472207	0.0332374	ACTB/PDGFRA	2	3
1077	C5-ontology-GOBP	GO_PRI_MIRNA_TRANSCRIPTION_BY_RNA_POLYMERASE_II	2/30	21/5202	0.00630797	0.0472207	0.0332374	SOX9/YY1	2	3
1078	C5-ontology-GOBP	GO_RESPONSE_TO_COLD	2/30	21/5202	0.00630797	0.0472207	0.0332374	THRA/HSP90AA1	2	3
1079	C5-ontology-GOBP	GO_RETINA_MORPHOGENESIS_IN_CAMERA_TYPE_EYE	2/30	21/5202	0.00630797	0.0472207	0.0332374	THRB/SOX9	2	3
1080	C5-ontology-GOBP	GO_CELL_ACTIVATION_INVOLVED_IN_IMMUNE_RESPONSE	5/30	210/5202	0.00638291	0.0475133	0.0334433	RORA/FTH1/HSP90AA1/PPIA/HSP90AB1	5	3
1081	C5-ontology-GOBP	GO_REGULATION_OF_ENDOTHELIAL_CELL_MIGRATION	3/30	67/5202	0.00646724	0.0478721	0.0336958	SPARC/TMSB4X/APOE	3	3
1082	C5-ontology-GOBP	GO_POSITIVE_REGULATION_OF_PROTEIN_SERINE_THREONINE_KINASE_ACTIVITY	4/30	132/5202	0.00650703	0.047899	0.0337148	UBC/UBB/CALM1/HSP90AB1	4	3
1083	C5-ontology-GOBP	GO_DEFENSE_RESPONSE	7/30	402/5202	0.00667976	0.0486301	0.0342294	RORA/UBC/UBB/TMSB4X/APOE/GAPDH/HSP90AB1	7	3
1084	C5-ontology-GOBP	GO_REGULATION_OF_PROTEIN_LOCALIZATION	7/30	402/5202	0.00667976	0.0486301	0.0342294	TMSB4X/APOE/ACTB/GAPDH/HSP90AA1/PPIA/HSP90AB1	7	3
1085	C5-ontology-GOBP	GO_IMMUNE_RESPONSE_REGULATING_CELL_SURFACE_RECEPTOR_SIGNALING_PATHWAY	4/30	134/5202	0.00686016	0.0489896	0.0344825	ACTB/HSP90AA1/CALM1/HSP90AB1	4	3
1086	C5-ontology-GOBP	GO_ATP_BIOSYNTHETIC_PROCESS	2/30	22/5202	0.00691401	0.0489896	0.0344825	ENO1/TMSB4X	2	3
1087	C5-ontology-GOBP	GO_NEGATIVE_REGULATION_OF_ACTIN_FILAMENT_POLYMERIZATION	2/30	22/5202	0.00691401	0.0489896	0.0344825	TMSB4X/TMSB10	2	3
1088	C5-ontology-GOBP	GO_POSITIVE_REGULATION_OF_CATION_CHANNEL_ACTIVITY	2/30	22/5202	0.00691401	0.0489896	0.0344825	TMSB4X/CALM1	2	3
1089	C5-ontology-GOBP	GO_POSITIVE_REGULATION_OF_DEPHOSPHORYLATION	2/30	22/5202	0.00691401	0.0489896	0.0344825	CALM1/HSP90AB1	2	3
1090	GeneSet	Description	GeneRatio	BgRatio	pvalue	p.adjust	qvalue	geneID	Count	3
1091	C5-ontology-GOMF	GO_RESPONSE_TO_CYTOKINE	13/30	370/5202	3.81928e-08	5.06055e-05	3.56198e-05	ZEB1/RORA/SOX9/YY1/UBC/TUBA1B/SPARC/UBB/TMSB4X/GAPDH/HSP90AA1/PPIA/HSP90AB1	13	3
1092	C5-ontology-GOMF	GO_VIRION_ASSEMBLY	4/30	20/5202	4.08597e-06	0.00270695	0.00190535	UBC/UBB/APOE/PPIA	4	3
1093	C5-ontology-GOMF	GO_NEGATIVE_REGULATION_OF_TRANSCRIPTION_BY_RNA_POLYMERASE_II	10/30	329/5202	8.59534e-06	0.00379628	0.0026721	CUX1/ZEB1/THRB/SOX9/THRA/YY1/ENO1/UBC/UBB/DNMT1	10	3
1094	C5-ontology-GOMF	GO_CYTOKINE_MEDIATED_SIGNALING_PATHWAY	8/30	215/5202	1.99135e-05	0.00659636	0.004643	ZEB1/RORA/UBC/UBB/TMSB4X/HSP90AA1/PPIA/HSP90AB1	8	3
1095	C5-ontology-GOMF	GO_POSITIVE_REGULATION_OF_PHOSPHORUS_METABOLIC_PROCESS	10/30	381/5202	3.1368e-05	0.00695383	0.00489462	SOX9/ENO1/UBC/UBB/TMSB4X/APOE/HSP90AA1/PDGFRA/CALM1/HSP90AB1	10	3
1096	C5-ontology-GOMF	GO_RESPONSE_TO_ABIOTIC_STIMULUS	11/30	482/5202	4.11718e-05	0.00695383	0.00489462	RORA/SOX9/THRA/YY1/ENO1/UBC/SPARC/UBB/HSP90AA1/CALM1/HSP90AB1	11	3
1097	C5-ontology-GOMF	GO_RESPONSE_TO_ACID_CHEMICAL	6/30	119/5202	4.78573e-05	0.00695383	0.00489462	ZEB1/SOX9/YY1/SPARC/DNMT1/PDGFRA	6	3
1098	C5-ontology-GOMF	GO_RESPIRATORY_SYSTEM_DEVELOPMENT	5/30	72/5202	4.80622e-05	0.00695383	0.00489462	THRB/SOX9/THRA/SPARC/PDGFRA	5	3
1099	C5-ontology-GOMF	GO_RESPONSE_TO_INTERLEUKIN_1	5/30	72/5202	4.80622e-05	0.00695383	0.00489462	RORA/SOX9/YY1/UBC/UBB	5	3
1100	C5-ontology-GOMF	GO_LUNG_EPITHELIUM_DEVELOPMENT	3/30	14/5202	6.03788e-05	0.00695383	0.00489462	THRB/SOX9/THRA	3	3
1101	C5-ontology-GOMF	GO_CENTRAL_NERVOUS_SYSTEM_DEVELOPMENT	10/30	411/5202	6.04094e-05	0.00695383	0.00489462	ZEB1/RORA/SOX9/THRA/UBB/CKB/ACTB/HSP90AA1/CALM1/HSP90AB1	10	3
1102	C5-ontology-GOMF	GO_INTERSPECIES_INTERACTION_BETWEEN_ORGANISMS	10/30	413/5202	6.29781e-05	0.00695383	0.00489462	RPS8/UBC/UBB/APOE/GAPDH/RPL13/PDGFRA/PPIA/HMGN2/HSP90AB1	10	3
1103	C5-ontology-GOMF	GO_MAINTENANCE_OF_LOCATION_IN_CELL	4/30	40/5202	7.11348e-05	0.00725028	0.00510328	FTH1/TMSB4X/APOE/TMSB10	4	3
1104	C5-ontology-GOMF	GO_ENDOCRINE_SYSTEM_DEVELOPMENT	4/30	41/5202	7.85098e-05	0.00743039	0.00523005	THRB/SOX9/THRA/PDGFRA	4	3
1105	C5-ontology-GOMF	GO_MUSCLE_CELL_DIFFERENTIATION	6/30	132/5202	8.57143e-05	0.00757143	0.00532932	ZEB1/RORA/SOX9/YY1/DNMT1/PDGFRA	6	3
1106	C5-ontology-GOMF	GO_REGULATION_OF_IMMUNE_SYSTEM_PROCESS	10/30	445/5202	0.000118828	0.00984044	0.00692642	ZEB1/RORA/SOX9/UBC/UBB/APOE/ACTB/HSP90AA1/CALM1/HSP90AB1	10	3
1107	C5-ontology-GOMF	GO_REACTIVE_NITROGEN_SPECIES_METABOLIC_PROCESS	3/30	18/5202	0.000133261	0.0103865	0.00731079	RORA/HSP90AA1/HSP90AB1	3	3
1108	C5-ontology-GOMF	GO_CELL_KILLING	3/30	19/5202	0.000157632	0.0110934	0.00780831	GAPDH/HMGN2/HSP90AB1	3	3
1109	C5-ontology-GOMF	GO_REGULATION_OF_CELLULAR_RESPONSE_TO_TRANSFORMING_GROWTH_FACTOR_BETA_STIMULUS	4/30	49/5202	0.000159075	0.0110934	0.00780831	ZEB1/UBC/UBB/HSP90AB1	4	3
1110	C5-ontology-GOMF	GO_DNA_BIOSYNTHETIC_PROCESS	5/30	95/5202	0.000181409	0.0111257	0.00783107	UBC/UBB/HSP90AA1/PPIA/HSP90AB1	5	3
1111	C5-ontology-GOMF	GO_REGULATION_OF_NITRIC_OXIDE_SYNTHASE_ACTIVITY	3/30	20/5202	0.000184729	0.0111257	0.00783107	APOE/HSP90AA1/CALM1	3	3
1112	C5-ontology-GOMF	GO_SUBSTANTIA_NIGRA_DEVELOPMENT	3/30	20/5202	0.000184729	0.0111257	0.00783107	CKB/ACTB/CALM1	3	3
1113	C5-ontology-GOMF	GO_CAMERA_TYPE_EYE_MORPHOGENESIS	4/30	52/5202	0.000200829	0.0112658	0.00792967	ZEB1/THRB/SOX9/YY1	4	3
1114	C5-ontology-GOMF	GO_TUBE_DEVELOPMENT	9/30	383/5202	0.000205666	0.0112658	0.00792967	ZEB1/THRB/RORA/SOX9/THRA/SPARC/UBB/APOE/PDGFRA	9	3
1115	C5-ontology-GOMF	GO_REGULATION_OF_TRANSFERASE_ACTIVITY	9/30	387/5202	0.000222607	0.0112658	0.00792967	UBC/UBB/TMSB4X/APOE/ACTB/HSP90AA1/PDGFRA/CALM1/HSP90AB1	9	3
1116	C5-ontology-GOMF	GO_NEGATIVE_REGULATION_OF_RNA_BIOSYNTHETIC_PROCESS	10/30	484/5202	0.000239816	0.0112658	0.00792967	CUX1/ZEB1/THRB/SOX9/THRA/YY1/ENO1/UBC/UBB/DNMT1	10	3
1117	C5-ontology-GOMF	GO_NEUROTRANSMITTER_BIOSYNTHETIC_PROCESS	3/30	22/5202	0.000247609	0.0112658	0.00792967	RORA/HSP90AA1/HSP90AB1	3	3
1118	C5-ontology-GOMF	GO_SMOOTH_MUSCLE_CELL_DIFFERENTIATION	3/30	22/5202	0.000247609	0.0112658	0.00792967	ZEB1/SOX9/DNMT1	3	3
1119	C5-ontology-GOMF	GO_NEGATIVE_REGULATION_OF_MULTICELLULAR_ORGANISMAL_PROCESS	9/30	393/5202	0.000250206	0.0112658	0.00792967	THRB/SOX9/YY1/SPARC/TMSB4X/APOE/DNMT1/PDGFRA/HSP90AB1	9	3
1120	C5-ontology-GOMF	GO_CELL_ACTIVATION	9/30	394/5202	0.000255074	0.0112658	0.00792967	ZEB1/RORA/FTH1/APOE/ACTB/HSP90AA1/PDGFRA/PPIA/HSP90AB1	9	3
1121	C5-ontology-GOMF	GO_RESPONSE_TO_TRANSFORMING_GROWTH_FACTOR_BETA	5/30	103/5202	0.000265385	0.0113431	0.00798409	ZEB1/SOX9/UBC/UBB/HSP90AB1	5	3
1122	C5-ontology-GOMF	GO_REGULATION_OF_MONOOXYGENASE_ACTIVITY	3/30	23/5202	0.000283644	0.0117446	0.00826672	APOE/HSP90AA1/CALM1	3	3
1123	C5-ontology-GOMF	GO_REGULATION_OF_RESPONSE_TO_EXTERNAL_STIMULUS	8/30	319/5202	0.000325804	0.0130099	0.0091573	RORA/UBC/UBB/TMSB4X/APOE/PDGFRA/CALM1/HSP90AB1	8	3
1124	C5-ontology-GOMF	GO_DRUG_METABOLIC_PROCESS	6/30	169/5202	0.000333838	0.0130099	0.0091573	RORA/ENO1/TMSB4X/CKB/HSP90AA1/HSP90AB1	6	3
1125	C5-ontology-GOMF	GO_NEURAL_NUCLEUS_DEVELOPMENT	3/30	26/5202	0.000411581	0.0153158	0.0107804	CKB/ACTB/CALM1	3	3
1126	C5-ontology-GOMF	GO_EYE_MORPHOGENESIS	4/30	63/5202	0.000422823	0.0153158	0.0107804	ZEB1/THRB/SOX9/YY1	4	3
1127	C5-ontology-GOMF	GO_POSITIVE_REGULATION_OF_INTRACELLULAR_SIGNAL_TRANSDUCTION	8/30	332/5202	0.000427687	0.0153158	0.0107804	SOX9/UBC/UBB/APOE/HSP90AA1/PDGFRA/CALM1/HSP90AB1	8	3
1128	C5-ontology-GOMF	GO_NEGATIVE_REGULATION_OF_CELL_DIFFERENTIATION	7/30	254/5202	0.000471128	0.0156093	0.010987	ZEB1/THRB/RORA/SOX9/YY1/APOE/DNMT1	7	3
1129	C5-ontology-GOMF	GO_DEVELOPMENTAL_CELL_GROWTH	5/30	117/5202	0.00048004	0.0156093	0.010987	SOX9/YY1/APOE/HSP90AA1/HSP90AB1	5	3
1130	C5-ontology-GOMF	GO_NEGATIVE_REGULATION_OF_DEVELOPMENTAL_PROCESS	8/30	338/5202	0.000482828	0.0156093	0.010987	ZEB1/THRB/RORA/SOX9/YY1/SPARC/APOE/DNMT1	8	3
1131	C5-ontology-GOMF	GO_IMMUNE_RESPONSE_REGULATING_SIGNALING_PATHWAY	6/30	181/5202	0.000483005	0.0156093	0.010987	UBC/UBB/ACTB/HSP90AA1/CALM1/HSP90AB1	6	3
1132	C5-ontology-GOMF	GO_MAINTENANCE_OF_LOCATION	5/30	119/5202	0.00051906	0.0156972	0.0110489	FTH1/TMSB4X/APOE/TMSB10/CALM1	5	3
1133	C5-ontology-GOMF	GO_HEAD_DEVELOPMENT	8/30	342/5202	0.000522728	0.0156972	0.0110489	RORA/SOX9/THRA/UBB/CKB/ACTB/PDGFRA/CALM1	8	3
1134	C5-ontology-GOMF	GO_NEGATIVE_REGULATION_OF_CELL_DEATH	8/30	342/5202	0.000522728	0.0156972	0.0110489	SOX9/ENO1/UBC/PTMA/UBB/APOE/DNMT1/HSP90AB1	8	3
1135	C5-ontology-GOMF	GO_REGULATION_OF_KINASE_ACTIVITY	8/30	343/5202	0.000533114	0.0156972	0.0110489	UBC/UBB/APOE/ACTB/HSP90AA1/PDGFRA/CALM1/HSP90AB1	8	3
1136	C5-ontology-GOMF	GO_POSITIVE_REGULATION_OF_PROTEIN_MODIFICATION_PROCESS	9/30	438/5202	0.000563544	0.0161175	0.0113447	SOX9/UBC/UBB/APOE/HSP90AA1/DNMT1/PDGFRA/CALM1/HSP90AB1	9	3
1137	C5-ontology-GOMF	GO_REACTIVE_OXYGEN_SPECIES_BIOSYNTHETIC_PROCESS	3/30	29/5202	0.000571715	0.0161175	0.0113447	RORA/HSP90AA1/HSP90AB1	3	3
1138	C5-ontology-GOMF	GO_POSITIVE_REGULATION_OF_TRANSFERASE_ACTIVITY	7/30	264/5202	0.00059514	0.0164284	0.0115635	UBC/UBB/TMSB4X/HSP90AA1/PDGFRA/CALM1/HSP90AB1	7	3
1139	C5-ontology-GOMF	GO_RESPONSE_TO_GROWTH_FACTOR	7/30	266/5202	0.000622826	0.0166181	0.011697	ZEB1/SOX9/UBC/SPARC/UBB/PDGFRA/HSP90AB1	7	3
1140	C5-ontology-GOMF	GO_PROTEIN_DNA_COMPLEX_SUBUNIT_ORGANIZATION	5/30	124/5202	0.000627099	0.0166181	0.011697	SOX9/THRA/UBC/PTMA/UBB	5	3
1141	C5-ontology-GOMF	GO_INTRACELLULAR_RECEPTOR_SIGNALING_PATHWAY	5/30	125/5202	0.000650597	0.0169028	0.0118974	THRB/RORA/THRA/UBC/UBB	5	3
1142	C5-ontology-GOMF	GO_SENSORY_ORGAN_DEVELOPMENT	6/30	196/5202	0.000737936	0.0188032	0.013235	ZEB1/THRB/SOX9/YY1/SPARC/PDGFRA	6	3
1143	C5-ontology-GOMF	GO_REGULATION_OF_IMMUNE_RESPONSE	7/30	278/5202	0.000811399	0.0194299	0.0136762	UBC/UBB/APOE/ACTB/HSP90AA1/CALM1/HSP90AB1	7	3
1144	C5-ontology-GOMF	GO_SKELETAL_SYSTEM_MORPHOGENESIS	4/30	75/5202	0.000822277	0.0194299	0.0136762	ZEB1/SOX9/THRA/PDGFRA	4	3
1145	C5-ontology-GOMF	GO_CENTRAL_NERVOUS_SYSTEM_NEURON_DIFFERENTIATION	4/30	76/5202	0.000864489	0.0194299	0.0136762	RORA/UBB/HSP90AA1/HSP90AB1	4	3
1146	C5-ontology-GOMF	GO_PROTEIN_KINASE_B_SIGNALING	4/30	76/5202	0.000864489	0.0194299	0.0136762	SOX9/HSP90AA1/PDGFRA/HSP90AB1	4	3
1147	C5-ontology-GOMF	GO_REGULATION_OF_TRANSMEMBRANE_RECEPTOR_PROTEIN_SERINE_THREONINE_KINASE_SIGNALING_PATHWAY	4/30	76/5202	0.000864489	0.0194299	0.0136762	ZEB1/UBC/UBB/HSP90AB1	4	3
1148	C5-ontology-GOMF	GO_EXOCYTOSIS	7/30	281/5202	0.000865013	0.0194299	0.0136762	FTH1/SPARC/TMSB4X/HSP90AA1/CALM1/PPIA/HSP90AB1	7	3
1149	C5-ontology-GOMF	GO_REGULATION_OF_PROTEIN_SERINE_THREONINE_KINASE_ACTIVITY	6/30	202/5202	0.000865179	0.0194299	0.0136762	UBC/UBB/APOE/ACTB/CALM1/HSP90AB1	6	3
1150	C5-ontology-GOMF	GO_REGULATION_OF_OXIDOREDUCTASE_ACTIVITY	3/30	34/5202	0.000918237	0.0202777	0.0142729	APOE/HSP90AA1/CALM1	3	3
1151	C5-ontology-GOMF	GO_CELLULAR_RESPONSE_TO_ACID_CHEMICAL	4/30	80/5202	0.00104876	0.022413	0.0157759	ZEB1/SOX9/DNMT1/PDGFRA	4	3
1152	C5-ontology-GOMF	GO_TRANSFORMING_GROWTH_FACTOR_BETA_RECEPTOR_SIGNALING_PATHWAY	4/30	80/5202	0.00104876	0.022413	0.0157759	ZEB1/UBC/UBB/HSP90AB1	4	3
1153	C5-ontology-GOMF	GO_MIDBRAIN_DEVELOPMENT	3/30	36/5202	0.00108714	0.0225396	0.015865	CKB/ACTB/CALM1	3	3
1154	C5-ontology-GOMF	GO_VIRAL_LIFE_CYCLE	5/30	140/5202	0.0010887	0.0225396	0.015865	UBC/UBB/APOE/PPIA/HSP90AB1	5	3
1155	C5-ontology-GOMF	GO_SECRETION	9/30	481/5202	0.00111658	0.022761	0.0160209	FTH1/SPARC/TMSB4X/APOE/GAPDH/HSP90AA1/CALM1/PPIA/HSP90AB1	9	3
1156	C5-ontology-GOMF	GO_CELL_GROWTH	6/30	213/5202	0.00114216	0.0229298	0.0161397	SOX9/YY1/ENO1/APOE/HSP90AA1/HSP90AB1	6	3
1157	C5-ontology-GOMF	GO_SENSORY_SYSTEM_DEVELOPMENT	5/30	142/5202	0.00116051	0.0229504	0.0161542	ZEB1/THRB/SOX9/YY1/PDGFRA	5	3
1158	C5-ontology-GOMF	GO_REGULATION_OF_DEFENSE_RESPONSE	6/30	215/5202	0.00119914	0.0233656	0.0164464	RORA/UBC/UBB/TMSB4X/APOE/HSP90AB1	6	3
1159	C5-ontology-GOMF	GO_NEUROTRANSMITTER_METABOLIC_PROCESS	3/30	38/5202	0.00127452	0.0238844	0.0168116	RORA/HSP90AA1/HSP90AB1	3	3
1160	C5-ontology-GOMF	GO_CELLULAR_RESPONSE_TO_AMINO_ACID_STIMULUS	3/30	39/5202	0.00137537	0.0238844	0.0168116	ZEB1/DNMT1/PDGFRA	3	3
1161	C5-ontology-GOMF	GO_CAMERA_TYPE_EYE_PHOTORECEPTOR_CELL_DIFFERENTIATION	2/30	10/5202	0.00140603	0.0238844	0.0168116	THRB/SOX9	2	3
1162	C5-ontology-GOMF	GO_CHAPERONE_MEDIATED_PROTEIN_COMPLEX_ASSEMBLY	2/30	10/5202	0.00140603	0.0238844	0.0168116	HSP90AA1/HSP90AB1	2	3
1163	C5-ontology-GOMF	GO_GLYCOLYTIC_PROCESS_THROUGH_FRUCTOSE_6_PHOSPHATE	2/30	10/5202	0.00140603	0.0238844	0.0168116	ENO1/GAPDH	2	3
1164	C5-ontology-GOMF	GO_NEGATIVE_REGULATION_OF_ENDOTHELIAL_CELL_PROLIFERATION	2/30	10/5202	0.00140603	0.0238844	0.0168116	SPARC/APOE	2	3
1165	C5-ontology-GOMF	GO_REGULATION_OF_CELL_KILLING	2/30	10/5202	0.00140603	0.0238844	0.0168116	GAPDH/HSP90AB1	2	3
1166	C5-ontology-GOMF	GO_REGULATION_OF_PLATELET_ACTIVATION	2/30	10/5202	0.00140603	0.0238844	0.0168116	APOE/PDGFRA	2	3
1167	C5-ontology-GOMF	GO_REGULATION_OF_SMOOTH_MUSCLE_CELL_DIFFERENTIATION	2/30	10/5202	0.00140603	0.0238844	0.0168116	ZEB1/DNMT1	2	3
1168	C5-ontology-GOMF	GO_RESPONSE_TO_INTERLEUKIN_4	2/30	10/5202	0.00140603	0.0238844	0.0168116	TUBA1B/HSP90AB1	2	3
1169	C5-ontology-GOMF	GO_NEURON_DEATH	5/30	149/5202	0.00143988	0.02415	0.0169985	THRB/UBB/APOE/GAPDH/HSP90AB1	5	3
1170	C5-ontology-GOMF	GO_ENZYME_LINKED_RECEPTOR_PROTEIN_SIGNALING_PATHWAY	8/30	400/5202	0.00147421	0.0244166	0.0171862	ZEB1/SOX9/UBC/UBB/ACTB/HSP90AA1/PDGFRA/HSP90AB1	8	3
1171	C5-ontology-GOMF	GO_CONNECTIVE_TISSUE_DEVELOPMENT	4/30	88/5202	0.00149755	0.0244969	0.0172427	ZEB1/SOX9/THRA/UBB	4	3
1172	C5-ontology-GOMF	GO_RESPONSE_TO_BIOTIC_STIMULUS	8/30	403/5202	0.00154739	0.0248141	0.017466	ENO1/UBC/SPARC/UBB/APOE/GAPDH/HMGN2/HSP90AB1	8	3
1173	C5-ontology-GOMF	GO_CENTRAL_NERVOUS_SYSTEM_NEURON_DEVELOPMENT	3/30	41/5202	0.00159185	0.0248141	0.017466	UBB/HSP90AA1/HSP90AB1	3	3
1174	C5-ontology-GOMF	GO_PLATELET_DEGRANULATION	3/30	41/5202	0.00159185	0.0248141	0.017466	SPARC/TMSB4X/CALM1	3	3
1175	C5-ontology-GOMF	GO_RNA_DEPENDENT_DNA_BIOSYNTHETIC_PROCESS	3/30	41/5202	0.00159185	0.0248141	0.017466	HSP90AA1/PPIA/HSP90AB1	3	3
1176	C5-ontology-GOMF	GO_POSITIVE_REGULATION_OF_KINASE_ACTIVITY	6/30	230/5202	0.00169962	0.0249322	0.0175491	UBC/UBB/HSP90AA1/PDGFRA/CALM1/HSP90AB1	6	3
1177	C5-ontology-GOMF	GO_MYD88_DEPENDENT_TOLL_LIKE_RECEPTOR_SIGNALING_PATHWAY	2/30	11/5202	0.00171232	0.0249322	0.0175491	UBC/UBB	2	3
1178	C5-ontology-GOMF	GO_MYD88_INDEPENDENT_TOLL_LIKE_RECEPTOR_SIGNALING_PATHWAY	2/30	11/5202	0.00171232	0.0249322	0.0175491	UBC/UBB	2	3
1179	C5-ontology-GOMF	GO_POSITIVE_REGULATION_OF_NITRIC_OXIDE_METABOLIC_PROCESS	2/30	11/5202	0.00171232	0.0249322	0.0175491	HSP90AA1/HSP90AB1	2	3
1180	C5-ontology-GOMF	GO_POSITIVE_REGULATION_OF_PHOSPHATASE_ACTIVITY	2/30	11/5202	0.00171232	0.0249322	0.0175491	CALM1/HSP90AB1	2	3
1181	C5-ontology-GOMF	GO_REGULATION_OF_ATP_BIOSYNTHETIC_PROCESS	2/30	11/5202	0.00171232	0.0249322	0.0175491	ENO1/TMSB4X	2	3
1182	C5-ontology-GOMF	GO_MUSCLE_STRUCTURE_DEVELOPMENT	6/30	233/5202	0.00181649	0.0259066	0.0182349	ZEB1/RORA/SOX9/YY1/DNMT1/PDGFRA	6	3
1183	C5-ontology-GOMF	GO_SENSORY_ORGAN_MORPHOGENESIS	4/30	93/5202	0.0018379	0.0259066	0.0182349	ZEB1/THRB/SOX9/YY1	4	3
1184	C5-ontology-GOMF	GO_TRANSCRIPTION_INITIATION_FROM_RNA_POLYMERASE_II_PROMOTER	4/30	93/5202	0.0018379	0.0259066	0.0182349	THRB/RORA/SOX9/THRA	4	3
1185	C5-ontology-GOMF	GO_FC_RECEPTOR_SIGNALING_PATHWAY	4/30	94/5202	0.00191192	0.0266662	0.0187696	ACTB/HSP90AA1/CALM1/HSP90AB1	4	3
1186	C5-ontology-GOMF	GO_MATING	2/30	12/5202	0.00204743	0.0273762	0.0192694	THRB/THRA	2	3
1187	C5-ontology-GOMF	GO_METANEPHRIC_NEPHRON_DEVELOPMENT	2/30	12/5202	0.00204743	0.0273762	0.0192694	SOX9/PDGFRA	2	3
1188	C5-ontology-GOMF	GO_PROTEIN_REFOLDING	2/30	12/5202	0.00204743	0.0273762	0.0192694	HSP90AA1/PPIA	2	3
1189	C5-ontology-GOMF	GO_REPRODUCTIVE_BEHAVIOR	2/30	12/5202	0.00204743	0.0273762	0.0192694	THRB/THRA	2	3
1190	C5-ontology-GOMF	GO_REGULATION_OF_EPITHELIAL_CELL_MIGRATION	4/30	96/5202	0.00206613	0.0273762	0.0192694	SOX9/SPARC/TMSB4X/APOE	4	3
1191	C5-ontology-GOMF	GO_RESPONSE_TO_NITROGEN_COMPOUND	8/30	423/5202	0.00211328	0.0276113	0.0194348	ZEB1/SOX9/SPARC/APOE/ACTB/DNMT1/PDGFRA/HSP90AB1	8	3
1192	C5-ontology-GOMF	GO_CELLULAR_PROTEIN_CONTAINING_COMPLEX_ASSEMBLY	8/30	424/5202	0.0021454	0.0276113	0.0194348	SOX9/THRA/UBC/UBB/TMSB4X/TMSB10/HSP90AA1/HSP90AB1	8	3
1193	C5-ontology-GOMF	GO_REGULATION_OF_CELLULAR_RESPONSE_TO_GROWTH_FACTOR_STIMULUS	4/30	97/5202	0.00214638	0.0276113	0.0194348	ZEB1/UBC/UBB/HSP90AB1	4	3
1194	C5-ontology-GOMF	GO_FC_RECEPTOR_MEDIATED_STIMULATORY_SIGNALING_PATHWAY	3/30	47/5202	0.00236559	0.0301379	0.0212133	ACTB/HSP90AA1/HSP90AB1	3	3
1195	C5-ontology-GOMF	GO_GLUCOSE_CATABOLIC_PROCESS	2/30	13/5202	0.00241103	0.0301379	0.0212133	ENO1/GAPDH	2	3
1196	C5-ontology-GOMF	GO_NEGATIVE_REGULATION_OF_EPITHELIAL_CELL_DIFFERENTIATION	2/30	13/5202	0.00241103	0.0301379	0.0212133	ZEB1/SOX9	2	3
1197	C5-ontology-GOMF	GO_SKELETAL_SYSTEM_DEVELOPMENT	5/30	169/5202	0.00251334	0.0311231	0.0219067	ZEB1/SOX9/THRA/SPARC/PDGFRA	5	3
1198	C5-ontology-GOMF	GO_NEGATIVE_REGULATION_OF_EPITHELIAL_CELL_PROLIFERATION	3/30	49/5202	0.00266707	0.0314722	0.0221524	SOX9/SPARC/APOE	3	3
1199	C5-ontology-GOMF	GO_PLATELET_ACTIVATION	3/30	49/5202	0.00266707	0.0314722	0.0221524	APOE/ACTB/PDGFRA	3	3
1200	C5-ontology-GOMF	GO_POSITIVE_REGULATION_OF_PROTEIN_KINASE_B_SIGNALING	3/30	49/5202	0.00266707	0.0314722	0.0221524	HSP90AA1/PDGFRA/HSP90AB1	3	3
1201	C5-ontology-GOMF	GO_NEURON_APOPTOTIC_PROCESS	4/30	103/5202	0.00267388	0.0314722	0.0221524	THRB/APOE/GAPDH/HSP90AB1	4	3
1202	C5-ontology-GOMF	GO_ANION_HOMEOSTASIS	2/30	14/5202	0.00280281	0.0314722	0.0221524	CKB/APOE	2	3
1203	C5-ontology-GOMF	GO_ERROR_FREE_TRANSLESION_SYNTHESIS	2/30	14/5202	0.00280281	0.0314722	0.0221524	UBC/UBB	2	3
1204	C5-ontology-GOMF	GO_NEGATIVE_REGULATION_OF_COAGULATION	2/30	14/5202	0.00280281	0.0314722	0.0221524	APOE/PDGFRA	2	3
1205	C5-ontology-GOMF	GO_NUCLEOTIDE_EXCISION_REPAIR_DNA_DAMAGE_RECOGNITION	2/30	14/5202	0.00280281	0.0314722	0.0221524	UBC/UBB	2	3
1206	C5-ontology-GOMF	GO_NUCLEOTIDE_EXCISION_REPAIR_DNA_GAP_FILLING	2/30	14/5202	0.00280281	0.0314722	0.0221524	UBC/UBB	2	3
1207	C5-ontology-GOMF	GO_POSITIVE_REGULATION_OF_REACTIVE_OXYGEN_SPECIES_BIOSYNTHETIC_PROCESS	2/30	14/5202	0.00280281	0.0314722	0.0221524	HSP90AA1/HSP90AB1	2	3
1208	C5-ontology-GOMF	GO_REGULATION_OF_NUCLEOTIDE_BIOSYNTHETIC_PROCESS	2/30	14/5202	0.00280281	0.0314722	0.0221524	ENO1/TMSB4X	2	3
1209	C5-ontology-GOMF	GO_REGULATION_OF_MULTI_ORGANISM_PROCESS	6/30	257/5202	0.0029872	0.0332609	0.0234114	UBC/UBB/APOE/GAPDH/PPIA/HSP90AB1	6	3
1210	C5-ontology-GOMF	GO_MULTICELLULAR_ORGANISM_REPRODUCTION	6/30	258/5202	0.00304599	0.0336329	0.0236733	THRB/SOX9/THRA/YY1/UBB/PDGFRA	6	3
1211	C5-ontology-GOMF	GO_CELLULAR_RESPONSE_TO_OXYGEN_LEVELS	4/30	108/5202	0.00317685	0.0341579	0.0240428	RORA/ENO1/UBC/UBB	4	3
1212	C5-ontology-GOMF	GO_ERROR_PRONE_TRANSLESION_SYNTHESIS	2/30	15/5202	0.00322244	0.0341579	0.0240428	UBC/UBB	2	3
1213	C5-ontology-GOMF	GO_NADH_METABOLIC_PROCESS	2/30	15/5202	0.00322244	0.0341579	0.0240428	ENO1/GAPDH	2	3
1214	C5-ontology-GOMF	GO_NUCLEOTIDE_EXCISION_REPAIR_DNA_DUPLEX_UNWINDING	2/30	15/5202	0.00322244	0.0341579	0.0240428	UBC/UBB	2	3
1215	C5-ontology-GOMF	GO_XENOBIOTIC_METABOLIC_PROCESS	2/30	15/5202	0.00322244	0.0341579	0.0240428	RORA/HSP90AB1	2	3
1216	C5-ontology-GOMF	GO_PROTEIN_TARGETING	5/30	180/5202	0.00330726	0.0345643	0.0243288	RPS8/UBC/UBB/RPL13/HSP90AA1	5	3
1217	C5-ontology-GOMF	GO_NEGATIVE_REGULATION_OF_PROTEIN_CONTAINING_COMPLEX_ASSEMBLY	3/30	53/5202	0.00333892	0.0345643	0.0243288	THRA/TMSB4X/TMSB10	3	3
1218	C5-ontology-GOMF	GO_MYELOID_LEUKOCYTE_ACTIVATION	5/30	181/5202	0.0033875	0.0345643	0.0243288	RORA/FTH1/HSP90AA1/PPIA/HSP90AB1	5	3
1219	C5-ontology-GOMF	GO_REGULATION_OF_PROTEIN_CONTAINING_COMPLEX_ASSEMBLY	5/30	181/5202	0.0033875	0.0345643	0.0243288	THRA/TMSB4X/APOE/TMSB10/HSP90AA1	5	3
1220	C5-ontology-GOMF	GO_ACTIVATION_OF_IMMUNE_RESPONSE	5/30	182/5202	0.00346913	0.0345643	0.0243288	UBC/UBB/ACTB/HSP90AA1/HSP90AB1	5	3
1221	C5-ontology-GOMF	GO_REGULATION_OF_SYSTEM_PROCESS	5/30	182/5202	0.00346913	0.0345643	0.0243288	THRB/THRA/YY1/ENO1/CALM1	5	3
1222	C5-ontology-GOMF	GO_DNA_TEMPLATED_TRANSCRIPTION_INITIATION	4/30	111/5202	0.0035079	0.0345643	0.0243288	THRB/RORA/SOX9/THRA	4	3
1223	C5-ontology-GOMF	GO_MODIFICATION_OF_MORPHOLOGY_OR_PHYSIOLOGY_OF_OTHER_ORGANISM	3/30	54/5202	0.00352164	0.0345643	0.0243288	APOE/GAPDH/HMGN2	3	3
1224	C5-ontology-GOMF	GO_REGULATION_OF_MUSCLE_CELL_DIFFERENTIATION	3/30	54/5202	0.00352164	0.0345643	0.0243288	ZEB1/YY1/DNMT1	3	3
1225	C5-ontology-GOMF	GO_RESPONSE_TO_AMINO_ACID	3/30	54/5202	0.00352164	0.0345643	0.0243288	ZEB1/DNMT1/PDGFRA	3	3
1226	C5-ontology-GOMF	GO_POSITIVE_REGULATION_OF_NUCLEOTIDE_METABOLIC_PROCESS	2/30	16/5202	0.00366963	0.0354909	0.0249811	ENO1/TMSB4X	2	3
1227	C5-ontology-GOMF	GO_REGULATION_OF_NITRIC_OXIDE_BIOSYNTHETIC_PROCESS	2/30	16/5202	0.00366963	0.0354909	0.0249811	HSP90AA1/HSP90AB1	2	3
1228	C5-ontology-GOMF	GO_SUPRAMOLECULAR_FIBER_ORGANIZATION	6/30	271/5202	0.00389255	0.0372262	0.0262025	MARCKS/TMSB4X/APOE/TMSB10/PDGFRA/HSP90AB1	6	3
1229	C5-ontology-GOMF	GO_NEGATIVE_REGULATION_OF_SUPRAMOLECULAR_FIBER_ORGANIZATION	3/30	56/5202	0.00390524	0.0372262	0.0262025	TMSB4X/APOE/TMSB10	3	3
1230	C5-ontology-GOMF	GO_POSITIVE_REGULATION_OF_TRANSCRIPTION_BY_RNA_POLYMERASE_II	8/30	467/5202	0.00394129	0.0373015	0.0262555	ZEB1/THRB/RORA/SOX9/THRA/YY1/UBC/UBB	8	3
1231	C5-ontology-GOMF	GO_POSITIVE_REGULATION_OF_MULTI_ORGANISM_PROCESS	5/30	188/5202	0.00398926	0.0374878	0.0263866	UBC/UBB/APOE/GAPDH/PPIA	5	3
1232	C5-ontology-GOMF	GO_MALE_SEX_DIFFERENTIATION	3/30	57/5202	0.00410624	0.0376275	0.026485	SOX9/UBB/PDGFRA	3	3
1233	C5-ontology-GOMF	GO_COCHLEA_DEVELOPMENT	2/30	17/5202	0.00414405	0.0376275	0.026485	ZEB1/SOX9	2	3
1234	C5-ontology-GOMF	GO_NEGATIVE_REGULATION_OF_MUSCLE_CELL_DIFFERENTIATION	2/30	17/5202	0.00414405	0.0376275	0.026485	YY1/DNMT1	2	3
1235	C5-ontology-GOMF	GO_REGULATION_OF_MESENCHYMAL_CELL_PROLIFERATION	2/30	17/5202	0.00414405	0.0376275	0.026485	ZEB1/SOX9	2	3
1236	C5-ontology-GOMF	GO_CELLULAR_ION_HOMEOSTASIS	5/30	190/5202	0.00417452	0.0376275	0.026485	FTH1/CKB/APOE/PDGFRA/CALM1	5	3
1237	C5-ontology-GOMF	GO_REGULATION_OF_PROTEIN_CATABOLIC_PROCESS	5/30	190/5202	0.00417452	0.0376275	0.026485	SOX9/UBB/APOE/HSP90AA1/HSP90AB1	5	3
1238	C5-ontology-GOMF	GO_RETINA_DEVELOPMENT_IN_CAMERA_TYPE_EYE	3/30	58/5202	0.00431346	0.0386171	0.0271815	THRB/SOX9/PDGFRA	3	3
1239	C5-ontology-GOMF	GO_TISSUE_MIGRATION	4/30	119/5202	0.00450459	0.0397905	0.0280075	SOX9/SPARC/TMSB4X/APOE	4	3
1240	C5-ontology-GOMF	GO_TRANSMEMBRANE_RECEPTOR_PROTEIN_SERINE_THREONINE_KINASE_SIGNALING_PATHWAY	4/30	119/5202	0.00450459	0.0397905	0.0280075	ZEB1/UBC/UBB/HSP90AB1	4	3
1241	C5-ontology-GOMF	GO_POSITIVE_REGULATION_OF_PROTEIN_DEPHOSPHORYLATION	2/30	18/5202	0.00464539	0.040663	0.0286216	CALM1/HSP90AB1	2	3
1242	C5-ontology-GOMF	GO_NEGATIVE_REGULATION_OF_INTRACELLULAR_SIGNAL_TRANSDUCTION	5/30	195/5202	0.00466473	0.040663	0.0286216	RORA/ENO1/TMSB4X/APOE/CALM1	5	3
1243	C5-ontology-GOMF	GO_DEVELOPMENTAL_GROWTH_INVOLVED_IN_MORPHOGENESIS	4/30	121/5202	0.00478083	0.0411338	0.028953	SOX9/APOE/HSP90AA1/HSP90AB1	4	3
1244	C5-ontology-GOMF	GO_REGULATION_OF_CELLULAR_PROTEIN_CATABOLIC_PROCESS	4/30	121/5202	0.00478083	0.0411338	0.028953	UBB/APOE/HSP90AA1/HSP90AB1	4	3
1245	C5-ontology-GOMF	GO_CARTILAGE_DEVELOPMENT	3/30	61/5202	0.00497298	0.042313	0.029783	ZEB1/SOX9/THRA	3	3
1246	C5-ontology-GOMF	GO_REGULATION_OF_CATABOLIC_PROCESS	8/30	486/5202	0.0050391	0.042313	0.029783	SOX9/THRA/UBC/UBB/APOE/GAPDH/HSP90AA1/HSP90AB1	8	3
1247	C5-ontology-GOMF	GO_EYE_PHOTORECEPTOR_CELL_DIFFERENTIATION	2/30	19/5202	0.00517337	0.042313	0.029783	THRB/SOX9	2	3
1248	C5-ontology-GOMF	GO_GLOBAL_GENOME_NUCLEOTIDE_EXCISION_REPAIR	2/30	19/5202	0.00517337	0.042313	0.029783	UBC/UBB	2	3
1249	C5-ontology-GOMF	GO_NUCLEOTIDE_BINDING_DOMAIN_LEUCINE_RICH_REPEAT_CONTAINING_RECEPTOR_SIGNALING_PATHWAY	2/30	19/5202	0.00517337	0.042313	0.029783	UBC/UBB	2	3
1250	C5-ontology-GOMF	GO_POSITIVE_REGULATION_OF_ATP_METABOLIC_PROCESS	2/30	19/5202	0.00517337	0.042313	0.029783	ENO1/TMSB4X	2	3
1251	C5-ontology-GOMF	GO_POSITIVE_REGULATION_OF_TELOMERASE_ACTIVITY	2/30	19/5202	0.00517337	0.042313	0.029783	HSP90AA1/HSP90AB1	2	3
1252	C5-ontology-GOMF	GO_STEROL_HOMEOSTASIS	2/30	19/5202	0.00517337	0.042313	0.029783	RORA/APOE	2	3
1253	C5-ontology-GOMF	GO_CYTOKINE_PRODUCTION	5/30	201/5202	0.00530605	0.043132	0.0303595	RORA/YY1/TMSB4X/GAPDH/HSP90AB1	5	3
1254	C5-ontology-GOMF	GO_RESPONSE_TO_LIPID	6/30	291/5202	0.00552468	0.0444879	0.0313138	THRB/RORA/SOX9/THRA/YY1/SPARC	6	3
1255	C5-ontology-GOMF	GO_NEGATIVE_REGULATION_OF_CYTOKINE_PRODUCTION	3/30	64/5202	0.00569045	0.0444879	0.0313138	YY1/TMSB4X/HSP90AB1	3	3
1256	C5-ontology-GOMF	GO_POSITIVE_REGULATION_OF_EPITHELIAL_CELL_MIGRATION	3/30	64/5202	0.00569045	0.0444879	0.0313138	SOX9/SPARC/TMSB4X	3	3
1257	C5-ontology-GOMF	GO_CENTRAL_NERVOUS_SYSTEM_NEURON_AXONOGENESIS	2/30	20/5202	0.00572766	0.0444879	0.0313138	HSP90AA1/HSP90AB1	2	3
1258	C5-ontology-GOMF	GO_MESENCHYMAL_CELL_PROLIFERATION	2/30	20/5202	0.00572766	0.0444879	0.0313138	ZEB1/SOX9	2	3
1259	C5-ontology-GOMF	GO_NAD_METABOLIC_PROCESS	2/30	20/5202	0.00572766	0.0444879	0.0313138	ENO1/GAPDH	2	3
1260	C5-ontology-GOMF	GO_REGULATION_OF_COAGULATION	2/30	20/5202	0.00572766	0.0444879	0.0313138	APOE/PDGFRA	2	3
1261	C5-ontology-GOMF	GO_ORGANOPHOSPHATE_METABOLIC_PROCESS	7/30	391/5202	0.00574146	0.0444879	0.0313138	RORA/ENO1/TMSB4X/CKB/GAPDH/PDGFRA/CALM1	7	3
1262	C5-ontology-GOMF	GO_DETECTION_OF_STIMULUS	3/30	66/5202	0.00620164	0.0472207	0.0332374	UBC/UBB/CALM1	3	3
1263	C5-ontology-GOMF	GO_NUCLEOTIDE_EXCISION_REPAIR_PREINCISION_COMPLEX_ASSEMBLY	2/30	21/5202	0.00630797	0.0472207	0.0332374	UBC/UBB	2	3
1264	C5-ontology-GOMF	GO_PLATELET_AGGREGATION	2/30	21/5202	0.00630797	0.0472207	0.0332374	ACTB/PDGFRA	2	3
1265	C5-ontology-GOMF	GO_PRI_MIRNA_TRANSCRIPTION_BY_RNA_POLYMERASE_II	2/30	21/5202	0.00630797	0.0472207	0.0332374	SOX9/YY1	2	3
1266	C5-ontology-GOMF	GO_RESPONSE_TO_COLD	2/30	21/5202	0.00630797	0.0472207	0.0332374	THRA/HSP90AA1	2	3
1267	C5-ontology-GOMF	GO_RETINA_MORPHOGENESIS_IN_CAMERA_TYPE_EYE	2/30	21/5202	0.00630797	0.0472207	0.0332374	THRB/SOX9	2	3
1268	C5-ontology-GOMF	GO_CELL_ACTIVATION_INVOLVED_IN_IMMUNE_RESPONSE	5/30	210/5202	0.00638291	0.0475133	0.0334433	RORA/FTH1/HSP90AA1/PPIA/HSP90AB1	5	3
1269	C5-ontology-GOMF	GO_REGULATION_OF_ENDOTHELIAL_CELL_MIGRATION	3/30	67/5202	0.00646724	0.0478721	0.0336958	SPARC/TMSB4X/APOE	3	3
1270	C5-ontology-GOMF	GO_POSITIVE_REGULATION_OF_PROTEIN_SERINE_THREONINE_KINASE_ACTIVITY	4/30	132/5202	0.00650703	0.047899	0.0337148	UBC/UBB/CALM1/HSP90AB1	4	3
1271	C5-ontology-GOMF	GO_DEFENSE_RESPONSE	7/30	402/5202	0.00667976	0.0486301	0.0342294	RORA/UBC/UBB/TMSB4X/APOE/GAPDH/HSP90AB1	7	3
1272	C5-ontology-GOMF	GO_REGULATION_OF_PROTEIN_LOCALIZATION	7/30	402/5202	0.00667976	0.0486301	0.0342294	TMSB4X/APOE/ACTB/GAPDH/HSP90AA1/PPIA/HSP90AB1	7	3
1273	C5-ontology-GOMF	GO_IMMUNE_RESPONSE_REGULATING_CELL_SURFACE_RECEPTOR_SIGNALING_PATHWAY	4/30	134/5202	0.00686016	0.0489896	0.0344825	ACTB/HSP90AA1/CALM1/HSP90AB1	4	3
1274	C5-ontology-GOMF	GO_ATP_BIOSYNTHETIC_PROCESS	2/30	22/5202	0.00691401	0.0489896	0.0344825	ENO1/TMSB4X	2	3
1275	C5-ontology-GOMF	GO_NEGATIVE_REGULATION_OF_ACTIN_FILAMENT_POLYMERIZATION	2/30	22/5202	0.00691401	0.0489896	0.0344825	TMSB4X/TMSB10	2	3
1276	C5-ontology-GOMF	GO_POSITIVE_REGULATION_OF_CATION_CHANNEL_ACTIVITY	2/30	22/5202	0.00691401	0.0489896	0.0344825	TMSB4X/CALM1	2	3
1277	C5-ontology-GOMF	GO_POSITIVE_REGULATION_OF_DEPHOSPHORYLATION	2/30	22/5202	0.00691401	0.0489896	0.0344825	CALM1/HSP90AB1	2	3
1278	H-hallmark	HALLMARK_G2M_CHECKPOINT	23/80	147/1650	1.14126e-07	4.45091e-06	4.20464e-06	E2F3/E2F1/BUB1/TROAP/SMC4/NUSAP1/KIF23/TOP2A/PBK/CENPF/HMMR/RACGAP1/TTK/NDC80/MYBL2/CHAF1A/EXO1/POLE/CHEK1/KIF15/CDK4/NSD2/DBF4	23	4
1279	H-hallmark	HALLMARK_MITOTIC_SPINDLE	17/80	145/1650	0.00034794	0.00678482	0.00640942	BUB1/ECT2/SMC4/NUSAP1/KIF23/MYO1E/TOP2A/CENPF/RACGAP1/TTK/NDC80/CLIP2/FGD4/CDK5RAP2/TBCD/SASS6/KIF15	17	4
1280	H-hallmark	HALLMARK_E2F_TARGETS	14/80	128/1650	0.00250516	0.0325671	0.0307652	SMC4/TOP2A/CDCA8/HMMR/RACGAP1/DIAPH3/WEE1/MYBL2/POLE/CHEK1/ATAD2/SPC24/PRKDC/CDK4	14	4
1281	C7-immunologic	GSE39110_DAY3_VS_DAY6_POST_IMMUNIZATION_CD8_TCELL_DN	24/183	92/5892	1.87927e-16	8.30824e-13	7.83951e-13	E2F3/E2F7/BUB1/ASPM/CKAP2/MND1/NUSAP1/ADAM19/IFI44/NPNT/TOP2A/PBK/CENPF/PRR11/RACGAP1/TTK/UHRF1/DTL/MYBL2/EXO1/CLSPN/CHEK1/FOXM1/SPC24	24	4
1282	C7-immunologic	GSE15750_DAY6_VS_DAY10_EFF_CD8_TCELL_UP	25/183	115/5892	4.50018e-15	6.63177e-12	6.25762e-12	E2F7/MYBL1/BUB1/ASPM/CKAP2/NUSAP1/KIF23/TOP2A/CDCA8/PBK/HMMR/PRR11/RACGAP1/TTK/NEIL3/NDC80/DIAPH3/PTPRK/UHRF1/MYBL2/SPC24/POLA1/NSD2/RRM1/DBF4	25	4
1283	C7-immunologic	GSE15750_DAY6_VS_DAY10_TRAF6KO_EFF_CD8_TCELL_UP	25/183	115/5892	4.50018e-15	6.63177e-12	6.25762e-12	E2F7/BUB1/ECT2/ASPM/CKAP2/MND1/KIF23/TOP2A/PBK/CENPF/HMMR/PRR11/RACGAP1/TTK/UHRF1/DTL/MYBL2/EXO1/POLE/CLSPN/CHEK1/FOXM1/SPC24/POLA1/RRM1	25	4
1284	C7-immunologic	GSE13547_CTRL_VS_ANTI_IGM_STIM_BCELL_12H_UP	24/183	106/5892	6.22683e-15	6.8822e-12	6.49393e-12	MYBL1/BUB1/ECT2/ASPM/CKAP2/KIF23/TOP2A/CDCA8/PBK/CENPF/HMMR/PRR11/RACGAP1/TTK/NEIL3/NDC80/UHRF1/POLE/CLSPN/CHEK1/KIF15/SPC24/RRM1/HIP1	24	4
1285	C7-immunologic	GSE13547_CTRL_VS_ANTI_IGM_STIM_BCELL_2H_UP	23/183	100/5892	1.65482e-14	1.46319e-11	1.38064e-11	IKZF2/BUB1/ECT2/ASPM/CKAP2/ADAM19/EIF2AK2/TRIM22/TOP2A/CDCA8/CENPF/HMMR/PRR11/TTK/NEIL3/CDK6/POLE/CLSPN/CHEK1/KIF15/NSD2/RRM1/HNRNPLL	23	4
1286	C7-immunologic	GSE14415_NATURAL_TREG_VS_TCONV_DN	21/183	92/5892	2.91096e-13	2.14489e-10	2.02388e-10	MYBL1/BUB1/ASPM/CKAP2/KIF23/TOP2A/CDCA8/PBK/CENPF/HMMR/PRR11/TTK/NEIL3/NDC80/UHRF1/CLSPN/CHEK1/KIF15/SPC24/RRM1/HIP1	21	4
1287	C7-immunologic	GSE13547_2H_VS_12_H_ANTI_IGM_STIM_BCELL_UP	21/183	96/5892	7.14459e-13	4.51232e-10	4.25774e-10	GRHL1/IKZF2/MYBL1/BUB1/ASPM/IFI44/EIF2AK2/TOP2A/CDCA8/PBK/CENPF/HMMR/PRR11/TTK/NEIL3/NDC80/CHD7/GPSM2/CLSPN/CHEK1/KIF15	21	4
1288	C7-immunologic	GSE21670_UNTREATED_VS_TGFB_IL6_TREATED_CD4_TCELL_UP	21/183	106/5892	5.55696e-12	2.74619e-09	2.59125e-09	E2F1/E2F7/MYBL1/PBX3/BUB1/ECT2/NUSAP1/NUCKS1/TTK/GAS2L3/LMO7/NEIL3/GPSM2/MPHOSPH9/UHRF1/SASS6/ATAD2/SPC24/SUGP2/CENPU/NSD2	21	4
1289	C7-immunologic	GSE27241_WT_VS_RORGT_KO_TH17_POLARIZED_CD4_TCELL_UP	20/183	95/5892	5.59052e-12	2.74619e-09	2.59125e-09	MYBL1/TROAP/ECT2/ASPM/XRCC2/KIF23/NUCKS1/TOP2A/CDCA8/CENPF/PRR11/RACGAP1/TTK/NEIL3/HNMT/UHRF1/POLE/ATAD2/KIF15/NSD2	20	4
1290	C7-immunologic	GSE25085_FETAL_LIVER_VS_ADULT_BM_SP4_THYMIC_IMPLANT_DN	19/183	99/5892	1.08818e-10	4.81086e-08	4.53945e-08	PBX3/ECT2/SMC4/CENPO/NUCKS1/CDCA8/TTK/NEIL3/ZNF106/WEE1/MPHOSPH9/UHRF1/POLE/CHEK1/FOXM1/ATAD2/SPC24/CENPU/POLA1	19	4
1291	C7-immunologic	GSE30962_PRIMARY_VS_SECONDARY_ACUTE_LCMV_INF_CD8_TCELL_UP	19/183	107/5892	4.44333e-10	1.78582e-07	1.68506e-07	IKZF2/BUB1/ASPM/MND1/NUSAP1/XRCC2/KIF23/TOP2A/CENPF/TTK/NEIL3/NDC80/UHRF1/EXO1/POLE/CLSPN/SPC24/RRM1/DBF4	19	4
1292	C7-immunologic	GSE14415_INDUCED_VS_NATURAL_TREG_DN	18/183	100/5892	1.04325e-09	3.84352e-07	3.62668e-07	BUB1/ECT2/ASPM/KIF23/TOP2A/CDCA8/PBK/CENPF/HMMR/TTK/NEIL3/ZNF106/EXO1/CLSPN/KIF15/SPC24/POLA1/RRM1	18	4
1293	C7-immunologic	GSE40274_CTRL_VS_EOS_TRANSDUCED_ACTIVATED_CD4_TCELL_UP	16/183	78/5892	1.24394e-09	4.23035e-07	3.99168e-07	MYBL1/BUB1/ECT2/KIF23/TOP2A/CDCA8/HMMR/RACGAP1/TTK/NEIL3/NDC80/SP100/ATP1B1/DTL/CLSPN/KIF15	16	4
1294	C7-immunologic	GSE23568_CTRL_VS_ID3_TRANSDUCED_CD8_TCELL_DN	16/183	83/5892	3.26404e-09	1.03074e-06	9.72586e-07	E2F1/ECT2/CKAP2/NUSAP1/KIF23/ADAM19/TOP2A/CDCA8/RACGAP1/TTK/DIAPH3/UHRF1/DTL/MYBL2/EXO1/CHEK1	16	4
1295	C7-immunologic	GSE40666_WT_VS_STAT1_KO_CD8_TCELL_WITH_IFNA_STIM_90MIN_DN	18/183	110/5892	5.17193e-09	1.52434e-06	1.43834e-06	E2F3/SOX4/E2F1/ECT2/IFI44/EIF2AK2/PPM1B/FAP/TOP2A/CDCA8/PRR11/NDC80/CACNG4/WEE1/EXO1/POLE/CLSPN/CHEK1	18	4
1296	C7-immunologic	GSE33292_WT_VS_TCF1_KO_DN3_THYMOCYTE_DN	17/183	100/5892	7.75129e-09	2.09711e-06	1.97879e-06	BUB1/KIF23/TOP2A/CENPF/HMMR/TTK/NDC80/GPSM2/ADK/CHAF1A/EXO1/POLE/CHEK1/FOXM1/POLA1/CDK4/DBF4	17	4
1297	C7-immunologic	GSE39556_CD8A_DC_VS_NK_CELL_MOUSE_3H_POST_POLYIC_INJ_UP	18/183	113/5892	8.06398e-09	2.09711e-06	1.97879e-06	BUB1/TROAP/SMC4/XRCC2/KIF23/TOP2A/HMMR/TTK/NDC80/GPSM2/CHAF1A/EXO1/POLE/CHEK1/FOXM1/POLA1/RRM1/DBF4	18	4
1298	C7-immunologic	GSE45365_WT_VS_IFNAR_KO_BCELL_DN	13/183	62/5892	3.58849e-08	8.81372e-06	8.31648e-06	BUB1/TROAP/NUSAP1/TOP2A/CENPF/TTK/NEIL3/NDC80/DIAPH3/AHI1/FOXM1/SPC24/DSEL	13	4
1299	C7-immunologic	GSE35543_IN_VITRO_ITREG_VS_CONVERTED_EX_ITREG_UP	15/183	86/5892	4.3029e-08	1.00122e-05	9.4473e-06	E2F1/ASPM/SMC4/NUSAP1/KIF23/CDCA8/CENPF/PRR11/RACGAP1/GAS2L3/POLE/FOXM1/SUGP2/POLA1/DBF4	15	4
1300	C7-immunologic	GSE40274_FOXP3_VS_FOXP3_AND_EOS_TRANSDUCED_ACTIVATED_CD4_TCELL_DN	15/183	94/5892	1.47644e-07	3.26367e-05	3.07954e-05	E2F3/TROAP/ECT2/ENY2/PRR11/GAS2L3/LMO7/WEE1/UHRF1/EXO1/POLE/CENPU/POLA1/CDK4/DBF4	15	4
1301	C7-immunologic	GSE1460_INTRATHYMIC_T_PROGENITOR_VS_NAIVE_CD4_TCELL_ADULT_BLOOD_UP	16/183	109/5892	1.85545e-07	3.68314e-05	3.47535e-05	SOX4/BUB1/ECT2/SMC4/CKAP2/PBK/FSTL1/AHI1/ADK/PABPN1/HDAC2/CHAF1A/CHEK1/FOXM1/POLA1/RRM1	16	4
1302	C7-immunologic	GSE32164_ALTERNATIVELY_ACT_M2_VS_CMYC_INHIBITED_MACROPHAGE_DN	14/183	83/5892	1.91613e-07	3.68314e-05	3.47535e-05	SOX4/BUB1/ASPM/SMC4/CKAP2/NUSAP1/KIF23/TOP2A/CDCA8/RACGAP1/DTL/CHEK1/SASS6/POLA1	14	4
1303	C7-immunologic	GSE32164_RESTING_DIFFERENTIATED_VS_ALTERNATIVELY_ACT_M2_MACROPHAGE_UP	14/183	83/5892	1.91613e-07	3.68314e-05	3.47535e-05	SOX4/CKAP2/NUSAP1/KIF23/TOP2A/CDCA8/RACGAP1/NDC80/DIAPH3/TENM2/UHRF1/EXO1/CHEK1/FUS	14	4
1304	C7-immunologic	GSE36476_CTRL_VS_TSST_ACT_72H_MEMORY_CD4_TCELL_YOUNG_DN	14/183	85/5892	2.6068e-07	4.80195e-05	4.53103e-05	BUB1/ASPM/NUSAP1/TOP2A/CDCA8/PBK/HMMR/TTK/NEIL3/DTL/CHEK1/FOXM1/KIF15/POLA1	14	4
1305	C7-immunologic	GSE21063_WT_VS_NFATC1_KO_8H_ANTI_IGM_STIM_BCELL_UP	15/183	100/5892	3.41732e-07	6.04318e-05	5.70224e-05	E2F7/BUB1/ECT2/ASPM/CENPO/TOP2A/TTK/NDC80/DIAPH3/DTL/EXO1/CHEK1/KIF15/SPC24/DBF4	15	4
1306	C7-immunologic	GOLDRATH_EFF_VS_MEMORY_CD8_TCELL_UP	14/183	99/5892	1.78057e-06	0.000302765	0.000285684	BUB1/ECT2/ASPM/NUSAP1/KIF23/TOP2A/CDCA8/TTK/WEE1/DTL/CHAF1A/CHEK1/POLA1/RRM1	14	4
1307	C7-immunologic	GSE2405_HEAT_KILLED_LYSATE_VS_LIVE_A_PHAGOCYTOPHILUM_STIM_NEUTROPHIL_9H_UP	13/183	87/5892	2.23815e-06	0.000366477	0.000345801	E2F7/ASPM/CKAP2/NPNT/CDCA8/PBK/CENPF/HMMR/ZNF704/WEE1/EXO1/SPC24/NSD2	13	4
1308	C7-immunologic	GOLDRATH_NAIVE_VS_EFF_CD8_TCELL_DN	13/183	88/5892	2.55561e-06	0.000391396	0.000369315	BUB1/ECT2/ASPM/NUSAP1/TOP2A/CDCA8/TTK/BMP2K/DTL/CHAF1A/CHEK1/POLA1/RRM1	13	4
1309	C7-immunologic	GSE2405_S_AUREUS_VS_UNTREATED_NEUTROPHIL_DN	14/183	102/5892	2.56741e-06	0.000391396	0.000369315	CKAP2/NUSAP1/TOP2A/CDCA8/PBK/CENPF/HMMR/RACGAP1/NDC80/ZNF704/ZEB1/GPSM2/DTL/EXO1	14	4
1310	C7-immunologic	GSE14415_TCONV_VS_FOXP3_KO_INDUCED_TREG_DN	14/183	103/5892	2.89143e-06	0.00041535	0.000391917	BUB1/KIF23/NUCKS1/CDCA8/PBK/RACGAP1/UHRF1/DTL/CLSPN/CHEK1/ATAD2/KIF15/SPC24/RRM1	14	4
1311	C7-immunologic	GSE18893_TCONV_VS_TREG_24H_TNF_STIM_UP	13/183	89/5892	2.91243e-06	0.00041535	0.000391917	E2F1/E2F7/TROAP/RACGAP1/UHRF1/MYBL2/KIF15/SPC24/CENPU/PRKDC/POLA1/RRM1/DBF4	13	4
1312	C7-immunologic	GSE21063_CTRL_VS_ANTI_IGM_STIM_BCELL_16H_UP	13/183	91/5892	3.76117e-06	0.000519629	0.000490313	EBF1/ECT2/ASPM/CKAP2/KIF23/TOP2A/PRR11/RACGAP1/NDC80/GPSM2/RASGEF1B/SPC24/CENPU	13	4
1313	C7-immunologic	GSE45365_HEALTHY_VS_MCMV_INFECTION_CD11B_DC_IFNAR_KO_DN	11/183	66/5892	4.65442e-06	0.000609116	0.000574751	BUB1/ASPM/MND1/CDCA8/CENPF/HMMR/TTK/RASGEF1B/DTL/FOXM1/KIF15	11	4
1314	C7-immunologic	GSE11386_NAIVE_VS_MEMORY_BCELL_UP	13/183	93/5892	4.82222e-06	0.000609116	0.000574751	BUB1/ASPM/KIF23/TOP2A/CDCA8/PBK/CENPF/GAS2L3/NDC80/CHD7/DTL/KIF15/RRM1	13	4
1315	C7-immunologic	GSE25088_WT_VS_STAT6_KO_MACROPHAGE_DN	13/183	93/5892	4.82222e-06	0.000609116	0.000574751	TROAP/ASPM/NUSAP1/TOP2A/CENPF/DTL/CHAF1A/EXO1/FOXM1/KIF15/CENPU/PRKDC/POLA1	13	4
1316	C7-immunologic	GSE23568_ID3_KO_VS_WT_CD8_TCELL_UP	12/183	81/5892	6.10775e-06	0.000750066	0.000707749	BUB1/ASPM/NUSAP1/ADAM19/TOP2A/CDCA8/RACGAP1/TTK/DTL/CHEK1/SASS6/POLA1	12	4
1317	C7-immunologic	GSE25088_WT_VS_STAT6_KO_MACROPHAGE_IL4_STIM_DN	13/183	96/5892	6.91118e-06	0.000810107	0.000764403	TROAP/ASPM/NUSAP1/TOP2A/CENPF/HMMR/RACGAP1/GPSM2/DTL/CHAF1A/EXO1/POLE/PRKDC	13	4
1318	C7-immunologic	GSE20727_DNFB_ALLERGEN_VS_ROS_INH_AND_DNFB_ALLERGEN_TREATED_DC_DN	12/183	82/5892	6.96315e-06	0.000810107	0.000764403	ECT2/CKAP2/MND1/NUSAP1/PBK/TTK/CLIP2/WEE1/UHRF1/DTL/FOXM1/CDK4	12	4
1319	C7-immunologic	GSE3982_DC_VS_TH1_DN	12/183	83/5892	7.92199e-06	0.000898029	0.000847364	BUB1/ADAM19/ENY2/PBK/CENPF/HMMR/ZEB1/MYO5C/WEE1/CHEK1/ATAD2/RRM1	12	4
1320	C7-immunologic	GSE24634_TEFF_VS_TCONV_DAY10_IN_CULTURE_UP	13/183	98/5892	8.71418e-06	0.000963135	0.000908798	ECT2/SMC4/KIF23/ADAM19/RGS3/PBK/CENPF/GPSM2/CBLB/DTL/CHEK1/FOXM1/SUGP2	13	4
1321	C7-immunologic	GSE17301_CTRL_VS_48H_ACD3_ACD28_IFNA2_STIM_CD8_TCELL_DN	11/183	73/5892	1.27579e-05	0.00137567	0.00129806	E2F3/E2F1/TROAP/NUSAP1/FSTL1/CLIP2/CDK5RAP2/MYBL2/EXO1/CLSPN/FOXM1	11	4
1322	C7-immunologic	GSE36476_CTRL_VS_TSST_ACT_40H_MEMORY_CD4_TCELL_YOUNG_DN	11/183	75/5892	1.66357e-05	0.00175111	0.00165232	ASPM/NUSAP1/KIF23/TOP2A/CDCA8/HMMR/RACGAP1/DTL/CHAF1A/CENPU/POLA1	11	4
1323	C7-immunologic	GSE13547_CTRL_VS_ANTI_IGM_STIM_ZFX_KO_BCELL_2H_UP	11/183	77/5892	2.14973e-05	0.00221023	0.00208553	ECT2/TOP2A/CDCA8/TTK/NEIL3/SP100/POLE/CLSPN/CHEK1/SPC24/POLA1	11	4
1324	C7-immunologic	GSE30962_ACUTE_VS_CHRONIC_LCMV_PRIMARY_INF_CD8_TCELL_DN	13/183	107/5892	2.2997e-05	0.00231068	0.00218031	BUB1/CKAP2/XRCC2/MYO1E/DIAPH3/ST6GAL1/CDK6/CBLB/ADK/UHRF1/DTL/EXO1/CHEK1	13	4
1325	C7-immunologic	GSE45365_WT_VS_IFNAR_KO_CD11B_DC_MCMV_INFECTION_DN	9/183	53/5892	3.00716e-05	0.00295437	0.00278769	ASPM/MND1/FAP/TOP2A/CDCA8/CENPF/HMMR/DTL/FOXM1	9	4
1326	C7-immunologic	GSE36476_CTRL_VS_TSST_ACT_72H_MEMORY_CD4_TCELL_OLD_DN	11/183	82/5892	3.9352e-05	0.00375114	0.00353951	ASPM/NUSAP1/KIF23/TOP2A/CENPF/HMMR/RACGAP1/DTL/FOXM1/CENPU/CDK4	11	4
1327	C7-immunologic	GSE24634_TEFF_VS_TCONV_DAY7_IN_CULTURE_UP	12/183	97/5892	3.98786e-05	0.00375114	0.00353951	ASPM/NUSAP1/CDCA8/CENPF/HMMR/RACGAP1/NEIL3/NDC80/MPHOSPH9/CBLB/DTL/KIF15	12	4
1328	C7-immunologic	GSE40274_CTRL_VS_FOXP3_TRANSDUCED_ACTIVATED_CD4_TCELL_UP	12/183	99/5892	4.89809e-05	0.00446175	0.00421003	ECT2/NUSAP1/TOP2A/PRR11/NDC80/PARP8/POLE/CENPU/POLA1/RRM1/DBF4/SLC25A40	12	4
1329	C7-immunologic	GSE9509_LPS_VS_LPS_AND_IL10_STIM_IL10_KO_MACROPHAGE_30MIN_DN	11/183	84/5892	4.94517e-05	0.00446175	0.00421003	LEF1/EBF1/E2F7/TROAP/ECT2/SMC4/KIF23/CDCA8/MYBL2/CLSPN/CENPU	11	4
1330	C7-immunologic	GSE20366_EX_VIVO_VS_HOMEOSTATIC_CONVERSION_TREG_DN	11/183	85/5892	5.52875e-05	0.00488852	0.00461272	LEF1/BUB1/ECT2/ASPM/NUSAP1/PBK/CENPF/GPSM2/DTL/CHEK1/SPC24	11	4
1331	C7-immunologic	GSE36476_CTRL_VS_TSST_ACT_40H_MEMORY_CD4_TCELL_OLD_DN	11/183	86/5892	6.17054e-05	0.00534901	0.00504724	ASPM/TOP2A/CENPF/HMMR/RACGAP1/DTL/CHEK1/KIF15/CENPU/POLA1/CDK4	11	4
1332	C7-immunologic	GSE33424_CD161_HIGH_VS_INT_CD8_TCELL_DN	10/183	72/5892	6.58039e-05	0.0055946	0.00527896	CKAP2/NUSAP1/ADAM19/TOP2A/RACGAP1/DIAPH3/MYBL2/EXO1/CHEK1/HNRNPLL	10	4
1333	C7-immunologic	GSE24634_TEFF_VS_TCONV_DAY5_IN_CULTURE_UP	12/183	103/5892	7.26987e-05	0.00606417	0.00572205	ECT2/SMC4/CKAP2/KIF23/CENPF/TTK/PABPN1/MYBL2/EXO1/FOXM1/KIF15/DBF4	12	4
1334	C7-immunologic	GSE5589_WT_VS_IL6_KO_LPS_AND_IL10_STIM_MACROPHAGE_45MIN_UP	11/183	88/5892	7.64793e-05	0.00626139	0.00590814	NEDD4L/CENPO/TTK/GAS2L3/NDC80/DIAPH3/DOCK10/RASGEF1B/POLE/SPC24/DBF4	11	4
1335	C7-immunologic	GSE18893_TCONV_VS_TREG_24H_CULTURE_DN	11/183	89/5892	8.49382e-05	0.00682749	0.0064423	PBX1/BUB1/IFI44/TOP2A/CENPF/CDK6/CBLB/ATP8A1/RASGEF1B/CHEK1/DBF4	11	4
1336	C7-immunologic	GSE24634_TREG_VS_TCONV_POST_DAY7_IL4_CONVERSION_UP	11/183	90/5892	9.41853e-05	0.00736711	0.00695148	BUB1/NUSAP1/FGFR1/CDCA8/CENPF/DTL/MYBL2/EXO1/ATAD2/KIF15/NSD2	11	4
1337	C7-immunologic	GSE45365_HEALTHY_VS_MCMV_INFECTION_CD11B_DC_DN	9/183	61/5892	9.49843e-05	0.00736711	0.00695148	TROAP/ASPM/CDCA8/PBK/CENPF/HMMR/DIAPH3/DTL/FOXM1	9	4
1338	C7-immunologic	GSE2585_CD80_HIGH_VS_LOW_AIRE_KO_MTEC_DN	9/183	62/5892	0.00010818	0.00824595	0.00778074	BUB1/ECT2/TOP2A/PBK/ZNF704/SLC8A1/MYBL2/EXO1/CLSPN	9	4
1339	C7-immunologic	GSE12392_CD8A_POS_VS_NEG_SPLEEN_DC_DN	11/183	93/5892	0.000127265	0.00936957	0.00884096	SMC4/KIF23/IFI44/FGFR1/TOP2A/CDCA8/PBK/CENPF/PRR11/GAS2L3/NSD2	11	4
1340	C7-immunologic	GSE6259_33D1_POS_DC_VS_CD4_TCELL_UP	11/183	93/5892	0.000127265	0.00936957	0.00884096	RFX7/SMC4/NUCKS1/FGFR1/TOP2A/POLE/CLSPN/CHEK1/KIF15/FUS/RRM1	11	4
1341	C7-immunologic	GSE17301_ACD3_ACD28_VS_ACD3_ACD28_AND_IFNA5_STIM_CD8_TCELL_UP	10/183	78/5892	0.000131399	0.00936957	0.00884096	TROAP/ASPM/NUSAP1/ETV6/CDK6/AHI1/MYBL2/EXO1/CLSPN/FOXM1	10	4
1342	C7-immunologic	GSE21379_WT_VS_SAP_KO_CD4_TCELL_DN	10/183	78/5892	0.000131399	0.00936957	0.00884096	LEF1/EBF1/KIF23/PBK/CENPF/PRR11/CHD7/ATP1B1/CBLB/UHRF1	10	4
1343	C7-immunologic	GSE13547_2H_VS_12_H_ANTI_IGM_STIM_ZFX_KO_BCELL_DN	10/183	80/5892	0.000162931	0.0114336	0.0107886	LEF1/KIF23/CENPF/HMMR/RACGAP1/NEIL3/EXO1/KIF15/NSD2/RRM1	10	4
1344	C7-immunologic	GSE20366_EX_VIVO_VS_DEC205_CONVERSION_NAIVE_CD4_TCELL_UP	10/183	81/5892	0.000180949	0.0124996	0.0117944	BUB1/NUSAP1/ADAM19/PDE3B/NDC80/NAV2/CDK6/CLSPN/NSD2/HIP1	10	4
1345	C7-immunologic	GSE9509_LPS_VS_LPS_AND_IL10_STIM_IL10_KO_MACROPHAGE_20MIN_DN	10/183	82/5892	0.000200615	0.0136449	0.0128751	E2F7/TROAP/ECT2/KIF23/ADAM19/TTK/DTL/MYBL2/CLSPN/NSD2	10	4
1346	C7-immunologic	GSE3982_MEMORY_CD4_TCELL_VS_TH2_DN	11/183	98/5892	0.000204363	0.0136892	0.0129169	NUSAP1/ENY2/TOP2A/CDCA8/PBK/TTK/NDC80/DTL/KIF15/CENPU/RRM1	11	4
1347	C7-immunologic	GSE10239_NAIVE_VS_DAY4.5_EFF_CD8_TCELL_DN	11/183	99/5892	0.000223786	0.0145532	0.0137321	E2F3/CKAP2/CDCA8/PBK/NEIL3/UHRF1/DTL/EXO1/CHEK1/RRM1/HNRNPLL	11	4
1348	C7-immunologic	GSE37301_MULTIPOTENT_PROGENITOR_VS_PRO_BCELL_UP	9/183	68/5892	0.000223844	0.0145532	0.0137321	ONECUT1/DCC/PBX3/KIF23/RGS3/AHI1/SEC31A/PARP8/UHRF1	9	4
1349	C7-immunologic	GSE36392_TYPE_2_MYELOID_VS_MAC_IL25_TREATED_LUNG_UP	7/183	42/5892	0.00026698	0.0170977	0.0161331	ADAM19/FGFR1/TTK/FGD4/MXI1/DLC1/FOXM1	7	4
1350	C7-immunologic	GSE9650_EFFECTOR_VS_MEMORY_CD8_TCELL_UP	10/183	85/5892	0.000270716	0.0170977	0.0161331	BUB1/KIF23/TOP2A/CDCA8/TTK/CHD7/CLIP2/DTL/DENND5A/RRM1	10	4
1351	C7-immunologic	GSE19941_UNSTIM_VS_LPS_AND_IL10_STIM_IL10_KO_MACROPHAGE_DN	10/183	86/5892	0.000298217	0.0183114	0.0172783	E2F7/TROAP/CKAP2/XRCC2/CDCA8/RACGAP1/TTK/DIAPH3/POLE/FOXM1	10	4
1352	C7-immunologic	GSE39110_DAY3_VS_DAY6_POST_IMMUNIZATION_CD8_TCELL_WITH_IL2_TREATMENT_UP	10/183	86/5892	0.000298217	0.0183114	0.0172783	MND1/ADAM19/NPNT/NDC80/DIAPH3/DTL/EXO1/CHEK1/SPC24/RRM1	10	4
1353	C7-immunologic	GSE33424_CD161_HIGH_VS_NEG_CD8_TCELL_DN	9/183	71/5892	0.000312234	0.0189094	0.0178426	CKAP2/NUSAP1/TOP2A/CDCA8/RACGAP1/MPHOSPH9/MYBL2/CHEK1/HNRNPLL	9	4
1354	C7-immunologic	GSE3982_BCELL_VS_TH1_DN	10/183	87/5892	0.000328018	0.0195969	0.0184913	BUB1/ENY2/APBB2/PDE3B/NEIL3/CLSPN/FOXM1/NSD2/FUS/RRM1	10	4
1355	C7-immunologic	GSE37301_HEMATOPOIETIC_STEM_CELL_VS_CD4_TCELL_UP	9/183	72/5892	0.000347438	0.0196926	0.0185816	E2F1/ECT2/TOP2A/HMMR/PRR11/WEE1/CDK6/DTL/KIF15	9	4
1356	C7-immunologic	GSE39022_LN_VS_SPLEEN_DC_UP	9/183	72/5892	0.000347438	0.0196926	0.0185816	KIF23/PRR11/GAS2L3/WEE1/CDK6/TBCD/EXO1/CHEK1/DBF4	9	4
1357	C7-immunologic	GSE5503_LIVER_DC_VS_MLN_DC_ACTIVATED_ALLOGENIC_TCELL_UP	9/183	72/5892	0.000347438	0.0196926	0.0185816	E2F1/BUB1/CKAP2/XRCC2/KIF23/CENPF/RACGAP1/COL4A2/CDK4	9	4
1358	C7-immunologic	GSE5542_IFNA_VS_IFNA_AND_IFNG_TREATED_EPITHELIAL_CELLS_24H_DN	9/183	72/5892	0.000347438	0.0196926	0.0185816	ASPM/NUSAP1/KIF23/CDCA8/CENPF/RACGAP1/TTK/NDC80/GPSM2	9	4
1359	C7-immunologic	GSE12845_IGD_NEG_BLOOD_VS_PRE_GC_TONSIL_BCELL_DN	11/183	105/5892	0.000376218	0.0205651	0.0194048	SOX4/KIF23/MYO1E/PRR11/RACGAP1/NEIL3/NDC80/POLE/SUGP2/POLA1/RRM1	11	4
1360	C7-immunologic	GSE7852_LN_VS_THYMUS_TCONV_DN	11/183	105/5892	0.000376218	0.0205651	0.0194048	SOX4/ECT2/NUSAP1/TOP2A/PBK/PRR11/TTK/CDK6/UHRF1/SASS6/RRM1	11	4
1361	C7-immunologic	GSE12963_ENV_NEF_VS_ENV_NEF_AND_VPR_DEFICIENT_HIV1_INF_CD4_TCELL_DN	8/183	58/5892	0.000376786	0.0205651	0.0194048	ECT2/HMMR/TTK/NDC80/RAB27B/SYT1/EXO1/RRM1	8	4
1362	C7-immunologic	GSE23502_BM_VS_COLON_TUMOR_MYELOID_DERIVED_SUPPRESSOR_CELL_DN	11/183	107/5892	0.000443315	0.0239012	0.0225527	RFX7/BUB1/ECT2/MND1/PRR11/GAS2L3/NEIL3/SNX13/DOCK10/BMP2K/ATP8A1	11	4
1363	C7-immunologic	GSE22611_UNSTIM_VS_2H_MDP_STIM_NOD2_TRANSDUCED_HEK293T_CELL_UP	9/183	75/5892	0.000473248	0.0249094	0.0235041	LEF1/RFX7/NFIB/TROAP/CKAP2/FSTL1/THSD7A/ATAD2/HIP1	9	4
1364	C7-immunologic	GSE29614_CTRL_VS_DAY7_TIV_FLU_VACCINE_PBMC_DN	10/183	91/5892	0.000473285	0.0249094	0.0235041	BUB1/NUSAP1/PBK/CENPF/HMMR/TTK/DTL/CHEK1/FOXM1/KIF15	10	4
1365	C7-immunologic	GSE3982_DC_VS_TH2_DN	10/183	92/5892	0.000516944	0.026561	0.0250625	TROAP/CENPF/HMMR/ZEB1/GPSM2/MPHOSPH9/AHI1/ATAD2/KIF15/RRM1	10	4
1366	C7-immunologic	GSE41978_ID2_KO_AND_BIM_KO_VS_BIM_KO_KLRG1_LOW_EFFECTOR_CD8_TCELL_DN	10/183	92/5892	0.000516944	0.026561	0.0250625	SOX4/MYBL1/NFIB/PBX3/SNX13/THSD7A/AGAP1/MYO5C/FOXO3/DTL	10	4
1367	C7-immunologic	GSE21063_3H_VS_16H_ANTI_IGM_STIM_NFATC1_KOBCELL_UP	9/183	76/5892	0.000522689	0.026561	0.0250625	MYBL1/NUCKS1/FGFR1/GAS2L3/PID1/ST6GAL1/RNF180/FGD4/FOXO3	9	4
1368	C7-immunologic	GSE24726_WT_VS_E2_2_KO_PDC_UP	11/183	110/5892	0.000562603	0.0276997	0.0261369	TROAP/NUSAP1/CENPO/NUCKS1/MYO1E/PRR11/DIAPH3/GPSM2/FOXO3/CBLB/SASS6	11	4
1369	C7-immunologic	GSE6259_FLT3L_INDUCED_33D1_POS_DC_VS_BCELL_DN	11/183	110/5892	0.000562603	0.0276997	0.0261369	EP300/RFX3/CENPO/PDE3B/PRR11/RACGAP1/GAS2L3/NEIL3/ST6GAL1/FOXO3/PRKDC	11	4
1370	C7-immunologic	GSE25088_WT_VS_STAT6_KO_MACROPHAGE_ROSIGLITAZONE_AND_IL4_STIM_UP	10/183	93/5892	0.000563893	0.0276997	0.0261369	NUCKS1/PBK/CHD7/AGAP1/WEE1/POLE/SASS6/SPC24/DBF4/HIP1	10	4
1371	C7-immunologic	GSE46606_UNSTIM_VS_CD40L_IL2_IL5_DAY3_STIMULATED_BCELL_UP	9/183	77/5892	0.000576294	0.0279978	0.0264182	PBX1/ARHGEF28/BUB1/NUSAP1/TRIM22/PDE3B/FOXO3/CBLB/SYT1	9	4
1372	C7-immunologic	GSE24634_TREG_VS_TCONV_POST_DAY3_IL4_CONVERSION_UP	10/183	94/5892	0.000614322	0.0292034	0.0275558	CDCA8/CENPF/RACGAP1/PABPN1/DTL/MYBL2/EXO1/POLE/RRM1/DBF4	10	4
1373	C7-immunologic	GSE2770_UNTREATED_VS_IL4_TREATED_ACT_CD4_TCELL_48H_DN	10/183	94/5892	0.000614322	0.0292034	0.0275558	SOX5/CKAP2/MND1/CENPF/TTK/ADK/PARP8/MYBL2/FOXM1/DBF4	10	4
1374	C7-immunologic	GSE14415_INDUCED_TREG_VS_TCONV_UP	9/183	78/5892	0.000634324	0.0298335	0.0281503	E2F7/BUB1/TROAP/CDCA8/PBK/HMMR/NEIL3/KIF15/SPC24	9	4
1375	C7-immunologic	GSE21927_SPLEEN_VS_C26GM_TUMOR_MONOCYTE_BALBC_DN	10/183	95/5892	0.000668426	0.0311064	0.0293515	LEF1/E2F3/SOX4/CKAP2/FAP/RNF180/CDK6/UHRF1/CENPU/HIP1	10	4
1376	C7-immunologic	GSE29614_CTRL_VS_TIV_FLU_VACCINE_PBMC_2007_DN	8/183	64/5892	0.000742342	0.0341864	0.0322577	PHYHIPL/PBK/CENPF/HMMR/DTL/FOXM1/KIF15/SPC24	8	4
1377	C7-immunologic	GSE37532_TREG_VS_TCONV_PPARG_KO_CD4_TCELL_FROM_LN_UP	11/183	114/5892	0.000762368	0.0347467	0.0327864	MYBL1/FOXP1/MND1/KIF23/CDCA8/PRR11/NDC80/GPSM2/SASS6/SPC24/DBF4	11	4
1378	C7-immunologic	GSE42088_UNINF_VS_LEISHMANIA_INF_DC_8H_DN	9/183	81/5892	0.000837732	0.037792	0.0356598	MECOM/RGS3/ARL15/CREB5/PRKN/SYT1/CHAF1A/KIF15/POLA1	9	4
1379	C7-immunologic	GSE21379_WT_VS_SAP_KO_TFH_CD4_TCELL_UP	7/183	51/5892	0.000905222	0.0404241	0.0381435	FGFR1/MYO1E/COL4A2/BMP2K/DLC1/PTPRK/RASGEF1B	7	4
1380	C7-immunologic	GSE27241_WT_VS_RORGT_KO_TH17_POLARIZED_CD4_TCELL_TREATED_WITH_DIGOXIN_UP	12/183	135/5892	0.000924557	0.0408747	0.0385686	EP300/RFX7/THRB/NUCKS1/ZNF106/CHD7/ZEB1/ATP8A1/POLE/ATAD2/KIF15/NSD2	12	4
1381	C7-immunologic	GSE37416_CTRL_VS_48H_F_TULARENSIS_LVS_NEUTROPHIL_UP	8/183	67/5892	0.00101055	0.044234	0.0417384	IKZF2/TRIM22/RACGAP1/CACNG4/SATB2/AKAP7/ATP1B1/RRM1	8	4
1382	C7-immunologic	GSE42021_TCONV_PLN_VS_TREG_PRECURSORS_THYMUS_UP	10/183	101/5892	0.0010821	0.0468435	0.0442007	MYBL1/NFIB/PBX3/RGS3/AZIN1/THSD7A/AGAP1/MYO5C/DLC1/DTL	10	4
1383	C7-immunologic	GSE17186_CD21LOW_VS_CD21HIGH_TRANSITIONAL_BCELL_DN	9/183	84/5892	0.00109136	0.0468435	0.0442007	E2F7/RGS3/NUCKS1/DOCK10/RASGEF1B/ATAD2/SPC24/CENPU/DSCAM	9	4
1384	C7-immunologic	GSE16385_IFNG_TNF_VS_ROSIGLITAZONE_STIM_MACROPHAGE_DN	6/183	39/5892	0.00114879	0.0486529	0.0459081	LMO7/TSPAN9/MCC/PDE1A/EXO1/DSCAM	6	4
1385	C7-immunologic	GSE19941_UNSTIM_VS_LPS_STIM_IL10_KO_NFKBP50_KO_MACROPHAGE_UP	10/183	102/5892	0.00116801	0.0486529	0.0459081	E2F7/BUB1/ASPM/TOP2A/CENPF/RACGAP1/TTK/CDC42SE2/FOXM1/SPC24	10	4
1386	C7-immunologic	GSE24634_IL4_VS_CTRL_TREATED_NAIVE_CD4_TCELL_DAY7_UP	9/183	85/5892	0.00118854	0.0486529	0.0459081	NUSAP1/KIF23/CDCA8/HMMR/RACGAP1/TTK/DTL/CHEK1/KIF15	9	4
1387	C7-immunologic	GSE33425_CD8_ALPHAALPHA_VS_ALPHABETA_CD161_HIGH_TCELL_DN	9/183	85/5892	0.00118854	0.0486529	0.0459081	ASPM/SMC4/KIF23/PPM1B/TOP2A/TTK/MPHOSPH9/SASS6/POLA1	9	4
1388	C7-immunologic	GSE6259_FLT3L_INDUCED_DEC205_POS_DC_VS_BCELL_DN	9/183	85/5892	0.00118854	0.0486529	0.0459081	MYBL1/ASPM/SMC4/PBK/SP100/ZEB1/SND1/CHEK1/KIF15	9	4
1389	C6-oncogenic	RPS14_DN.V1_DN	9/140	57/3517	0.000341712	0.0271839	0.0256416	ECT2/KIF23/LGR4/PBK/AGAP1/MYBL2/EXO1/ATAD2/KIF15	9	4
1390	C6-oncogenic	PRC2_EZH2_UP.V1_DN	10/140	73/3517	0.000524432	0.0271839	0.0256416	NFIB/BUB1/ECT2/CENPF/HMMR/TTK/SLC8A1/MYBL2/KIF15/CENPU	10	4
1391	C6-oncogenic	CORDENONSI_YAP_CONSERVED_SIGNATURE	6/140	27/3517	0.000529556	0.0271839	0.0256416	ECT2/TOP2A/CENPF/HMMR/FSTL1/DLC1	6	4
1392	C2-curated	GOBERT_OLIGODENDROCYTE_DIFFERENTIATION_UP	49/183	327/5896	1.23543e-21	2.60429e-18	2.20557e-18	E2F1/E2F7/MYBL1/NFIB/BUB1/TROAP/ECT2/ASPM/SMC4/CKAP2/NUSAP1/XRCC2/KIF23/NUCKS1/TOP2A/CDCA8/PBK/CENPF/HMMR/PRR11/RACGAP1/TTK/GAS2L3/NDC80/FSTL1/ZNF704/CACNG4/CREB5/WEE1/ANKS1A/ADGRL2/SLC1A3/UHRF1/DTL/MYBL2/EXO1/POLE/CLSPN/CHEK1/SASS6/FOXM1/ATAD2/SPC24/CENPU/POLA1/NSD2/RRM1/LIN9/DBF4	49	4
1393	C2-curated	FLORIO_NEOCORTEX_BASAL_RADIAL_GLIA_DN	28/183	115/5896	3.40106e-18	3.58471e-15	3.03589e-15	BUB1/TROAP/ASPM/SMC4/CKAP2/MND1/NUSAP1/XRCC2/KIF23/TOP2A/CDCA8/PBK/CENPF/HMMR/PRR11/RACGAP1/TTK/GAS2L3/NDC80/FSTL1/WEE1/MCC/DTL/MYBL2/EXO1/FOXM1/KIF15/CENPU	28	4
1394	C2-curated	DUTERTRE_ESTRADIOL_RESPONSE_24HR_UP	32/183	171/5896	4.73238e-17	3.32529e-14	2.81618e-14	E2F1/E2F7/MYBL1/BUB1/TROAP/ASPM/NUSAP1/XRCC2/KIF23/CENPO/TOP2A/PBK/PRR11/RACGAP1/TTK/GAS2L3/MPHOSPH9/UHRF1/DTL/MYBL2/CHAF1A/EXO1/POLE/CLSPN/CHEK1/FOXM1/ATAD2/SPC24/CENPU/POLA1/RRM1/DSCAM	32	4
1395	C2-curated	ROSTY_CERVICAL_CANCER_PROLIFERATION_CLUSTER	23/183	86/5896	4.50493e-16	2.3741e-13	2.01062e-13	E2F1/BUB1/ECT2/ASPM/SMC4/NUSAP1/KIF23/TOP2A/CDCA8/PBK/CENPF/HMMR/RACGAP1/TTK/NDC80/DTL/MYBL2/CHEK1/FOXM1/ATAD2/KIF15/CENPU/DBF4	23	4
1396	C2-curated	WHITEFORD_PEDIATRIC_CANCER_MARKERS	21/183	70/5896	6.98294e-16	2.94401e-13	2.49328e-13	SOX4/E2F1/BUB1/SMC4/CKAP2/MND1/NUSAP1/TOP2A/CDCA8/PBK/CENPF/TTK/CDK6/UHRF1/MYBL2/ATAD2/CENPU/CDK4/NSD2/DBF4/SLC25A40	21	4
1397	C2-curated	ODONNELL_TFRC_TARGETS_DN	20/183	73/5896	2.5087e-14	8.81389e-12	7.46447e-12	NFIA/BUB1/ECT2/ASPM/MND1/NPNT/FAP/TOP2A/CENPF/HMMR/TTK/NDC80/DIAPH3/MYBL2/CHAF1A/FOXM1/NSD2/FUS/DBF4/DSCAM	20	4
1398	C2-curated	KOBAYASHI_EGFR_SIGNALING_24HR_DN	26/183	138/5896	4.61407e-14	1.38949e-11	1.17676e-11	E2F1/MYBL1/BUB1/ECT2/ASPM/SMC4/NUSAP1/KIF23/TOP2A/CDCA8/PBK/HMMR/RACGAP1/TTK/NDC80/GPSM2/DTL/MYBL2/CHAF1A/EXO1/ATAD2/KIF15/CENPU/POLA1/RRM1/DBF4	26	4
1399	C2-curated	SENGUPTA_NASOPHARYNGEAL_CARCINOMA_UP	30/183	192/5896	8.20648e-14	2.16241e-11	1.83134e-11	E2F3/SOX4/ECT2/SMC4/NUSAP1/KIF23/NPNT/TOP2A/PBK/CENPF/PRR11/RACGAP1/TTK/NDC80/DIAPH3/COL4A2/MPHOSPH9/ROBO1/UHRF1/DTL/IKBIP/CHEK1/ATAD2/KIF15/CENPU/PRKDC/RRM1/DBF4/HNRNPLL/SLC25A40	30	4
1400	C2-curated	LEE_EARLY_T_LYMPHOCYTE_UP	18/183	62/5896	1.74215e-13	4.08051e-11	3.45578e-11	E2F7/BUB1/ASPM/NUSAP1/TOP2A/PBK/HMMR/PRR11/TTK/NEIL3/NDC80/DIAPH3/UHRF1/DTL/ATAD2/KIF15/CENPU/NSD2	18	4
1401	C2-curated	FISCHER_G2_M_CELL_CYCLE	25/183	153/5896	4.26761e-12	8.99612e-10	7.61881e-10	NEDD4L/BUB1/TROAP/ECT2/ASPM/CKAP2/NUSAP1/KIF23/RGS3/TOP2A/CDCA8/PBK/CENPF/HMMR/RACGAP1/TTK/GAS2L3/NEIL3/NDC80/WEE1/GPSM2/MPHOSPH9/FOXM1/KIF15/DBF4	25	4
1402	C2-curated	SOTIRIOU_BREAST_CANCER_GRADE_1_VS_3_UP	19/183	86/5896	7.78902e-12	1.48724e-09	1.25954e-09	E2F1/BUB1/TROAP/ECT2/ASPM/NUSAP1/TOP2A/CDCA8/CENPF/HMMR/RACGAP1/TTK/NDC80/MYBL2/EXO1/CHEK1/FOXM1/KIF15/CENPU	19	4
1403	C2-curated	VECCHI_GASTRIC_CANCER_EARLY_UP	26/183	171/5896	8.46627e-12	1.48724e-09	1.25954e-09	E2F7/BUB1/ECT2/ASPM/SMC4/CKAP2/NUSAP1/TOP2A/PBK/CENPF/HMMR/PRR11/RACGAP1/TTK/NDC80/GPSM2/CDK6/UHRF1/DTL/MYBL2/CHEK1/FOXM1/ATAD2/KIF15/CENPU/NSD2	26	4
1404	C2-curated	MARSON_BOUND_BY_E2F4_UNSTIMULATED	36/183	325/5896	9.26053e-12	1.50163e-09	1.27173e-09	E2F1/BUB1/ECT2/ASPM/SMC4/MND1/NUSAP1/XRCC2/KIF23/ENY2/NUCKS1/TOP2A/CDCA8/PBK/HMMR/PRR11/RACGAP1/TTK/NEIL3/NDC80/DIAPH3/CDK5RAP2/SCFD2/UHRF1/DTL/MYBL2/EXO1/CLSPN/CHEK1/SASS6/KIF15/SPC24/PRKDC/POLA1/RRM1/CCDC150	36	4
1405	C2-curated	SHEDDEN_LUNG_CANCER_POOR_SURVIVAL_A6	30/183	239/5896	2.78877e-11	4.19909e-09	3.55621e-09	MYBL1/BUB1/TROAP/ASPM/CKAP2/NUSAP1/KIF23/TOP2A/CDCA8/PBK/CENPF/HMMR/RACGAP1/TTK/NEIL3/NDC80/GPSM2/MPHOSPH9/DTL/MYBL2/HDAC2/EXO1/CHEK1/FOXM1/ATAD2/KIF15/CENPU/PRKDC/NSD2/DBF4	30	4
1406	C2-curated	FUJII_YBX1_TARGETS_DN	20/183	112/5896	1.33084e-10	1.87027e-08	1.58393e-08	E2F7/MYBL1/ASPM/NUSAP1/KIF23/PDE3B/TOP2A/NEIL3/UHRF1/DTL/MYBL2/CHAF1A/EXO1/CHEK1/FOXM1/ATAD2/CENPU/PRKDC/NSD2/RRM1	20	4
1407	C2-curated	ZHOU_CELL_CYCLE_GENES_IN_IR_RESPONSE_24HR	16/183	72/5896	3.4708e-10	4.52465e-08	3.83192e-08	E2F1/BUB1/ASPM/CKAP2/NUSAP1/KIF23/TOP2A/CDCA8/CENPF/HMMR/RACGAP1/TTK/NEIL3/UHRF1/MYBL2/EXO1	16	4
1408	C2-curated	HORIUCHI_WTAP_TARGETS_DN	24/183	172/5896	3.64891e-10	4.52465e-08	3.83192e-08	BUB1/TROAP/ASPM/CKAP2/NUSAP1/KIF23/ENY2/NUCKS1/TOP2A/CDCA8/PBK/HMMR/PRR11/RACGAP1/TTK/NDC80/ZNF106/SYT1/UHRF1/MYBL2/FOXM1/SPC24/POLA1/RRM1	24	4
1409	C2-curated	BENPORATH_PROLIFERATION	17/183	84/5896	4.55326e-10	5.33237e-08	4.51598e-08	BUB1/ASPM/MND1/TOP2A/PBK/CENPF/RACGAP1/TTK/NDC80/GPSM2/DTL/MYBL2/HDAC2/EXO1/ATAD2/CENPU/DBF4	17	4
1410	C2-curated	CHIANG_LIVER_CANCER_SUBCLASS_PROLIFERATION_UP	18/183	96/5896	5.13142e-10	5.69317e-08	4.82154e-08	MECOM/SOX4/ECT2/ASPM/SMC4/NUSAP1/KIF23/TOP2A/PBK/CENPF/PRR11/RACGAP1/TTK/NDC80/DTL/HDAC2/SASS6/FOXM1	18	4
1411	C2-curated	ZHENG_GLIOBLASTOMA_PLASTICITY_UP	20/183	121/5896	5.64536e-10	5.95021e-08	5.03923e-08	E2F7/ROBO2/BUB1/ECT2/ASPM/NUSAP1/KIF23/TOP2A/CDCA8/RACGAP1/NDC80/SPSB4/UHRF1/EXO1/POLE/CLSPN/POLA1/RRM1/DBF4/HIP1	20	4
1412	C2-curated	BENPORATH_CYCLING_GENES	34/183	361/5896	3.14517e-09	3.15716e-07	2.67379e-07	E2F1/NFIA/BUB1/TROAP/ECT2/SMC4/CKAP2/MND1/NUSAP1/KIF23/RGS3/NUCKS1/TOP2A/CDCA8/PBK/CENPF/HMMR/PRR11/TTK/NEIL3/NDC80/GPSM2/AHI1/MYCBP2/UHRF1/DTL/CHAF1A/EXO1/CLSPN/FOXM1/ATAD2/CENPU/POLA1/RRM1	34	4
1413	C2-curated	COLINA_TARGETS_OF_4EBP1_AND_4EBP2	20/183	135/5896	4.14108e-09	3.81403e-07	3.2301e-07	FOXP2/NFIB/FOXP1/ECT2/NUSAP1/IFI44/TRIM22/TOP2A/PBK/HMMR/RACGAP1/TTK/NDC80/DIAPH3/ATP1B1/PDE1A/POLE/FOXM1/POLA1/DBF4	20	4
1414	C2-curated	KANG_DOXORUBICIN_RESISTANCE_UP	11/183	35/5896	4.16142e-09	3.81403e-07	3.2301e-07	BUB1/ASPM/NUSAP1/TOP2A/CDCA8/PBK/HMMR/FOXM1/ATAD2/NSD2/RRM1	11	4
1415	C2-curated	WONG_EMBRYONIC_STEM_CELL_CORE	22/183	167/5896	6.34427e-09	5.52398e-07	4.67825e-07	TCF7L1/E2F3/BUB1/SMC4/CKAP2/NUSAP1/KIF23/FGFR1/TOP2A/CDCA8/RACGAP1/TTK/NDC80/WEE1/DTL/MYBL2/CHAF1A/EXO1/CHEK1/CDK4/RRM1/DBF4	22	4
1416	C2-curated	GRAHAM_CML_DIVIDING_VS_NORMAL_QUIESCENT_UP	16/183	87/5896	6.64259e-09	5.52398e-07	4.67825e-07	BUB1/ECT2/ASPM/NUSAP1/TOP2A/PBK/CENPF/HMMR/RACGAP1/TTK/NDC80/DLC1/CHEK1/KIF15/CENPU/RRM1	16	4
1417	C2-curated	LINDGREN_BLADDER_CANCER_CLUSTER_1_DN	21/183	153/5896	6.81326e-09	5.52398e-07	4.67825e-07	EBF1/E2F1/BUB1/KIF23/ADAM19/TOP2A/CDCA8/CENPF/RACGAP1/NAV2/COL4A2/MPHOSPH9/PDE1A/SLC1A3/MYBL2/EXO1/POLE/ATAD2/CENPU/NSD2/HIP1	21	4
1418	C2-curated	PATIL_LIVER_CANCER	31/183	322/5896	1.03361e-08	8.06985e-07	6.83435e-07	E2F3/ONECUT1/E2F1/NEDD4L/BUB1/TROAP/SMC4/NUSAP1/KIF23/NUCKS1/TOP2A/CDCA8/PBK/CENPF/HMMR/ZNF704/AGAP1/MYO5C/COL4A2/GPSM2/MPHOSPH9/DTL/MYBL2/CHAF1A/CHEK1/FOXM1/ATAD2/CENPU/PRKDC/CDK4/RRM1	31	4
1419	C2-curated	BENPORATH_ES_CORE_NINE_CORRELATED	12/183	48/5896	1.46409e-08	1.10225e-06	9.33492e-07	TCF7L1/E2F3/ZIC1/SOX4/E2F1/MYBL1/NFIB/ETV6/MYBL2/HDAC2/FOXM1/NSD2	12	4
1420	C2-curated	BLUM_RESPONSE_TO_SALIRASIB_DN	23/183	192/5896	1.79033e-08	1.30139e-06	1.10214e-06	SOX4/E2F1/BUB1/TROAP/SMC4/NUSAP1/KIF23/TOP2A/PBK/CENPF/HMMR/TTK/NDC80/GPSM2/MYBL2/CHAF1A/EXO1/POLE/CHEK1/KIF15/PRKDC/POLA1/RRM1	23	4
1421	C2-curated	BASAKI_YBX1_TARGETS_UP	19/183	140/5896	4.51796e-08	3.17462e-06	2.68858e-06	E2F7/MYBL1/BUB1/ASPM/KIF23/CENPO/CDCA8/PBK/NDC80/DIAPH3/DLC1/UHRF1/DTL/CHAF1A/CHEK1/SPC24/CENPU/PRKDC/NSD2	19	4
1422	C2-curated	REN_BOUND_BY_E2F	10/183	36/5896	8.18874e-08	5.56834e-06	4.71582e-06	E2F3/SMC4/TOP2A/TTK/NDC80/CHEK1/PRKDC/POLA1/RRM1/DBF4	10	4
1423	C2-curated	SARRIO_EPITHELIAL_MESENCHYMAL_TRANSITION_UP	15/183	91/5896	9.36951e-08	6.06179e-06	5.13372e-06	E2F1/MYBL1/BUB1/ECT2/ASPM/KIF23/TOP2A/HMMR/NDC80/AGAP1/UHRF1/DTL/EXO1/FOXM1/CENPU	15	4
1424	C2-curated	HELLER_SILENCED_BY_METHYLATION_UP	13/183	67/5896	9.48952e-08	6.06179e-06	5.13372e-06	BUB1/ADAM19/IFI44/TRIM22/TOP2A/CENPF/HNMT/CLIP2/DOCK10/GPSM2/BMP2K/FOXM1/DENND5A	13	4
1425	C2-curated	HOFFMANN_LARGE_TO_SMALL_PRE_BII_LYMPHOCYTE_UP	15/183	92/5896	1.08941e-07	6.75434e-06	5.72024e-06	BUB1/ECT2/SMC4/NUSAP1/KIF23/EIF2AK2/AZIN1/NUCKS1/TOP2A/RACGAP1/TTK/NDC80/POLA1/RRM1/DBF4	15	4
1426	C2-curated	TANG_SENESCENCE_TP53_TARGETS_DN	9/183	29/5896	1.28727e-07	7.75303e-06	6.56603e-06	BUB1/SMC4/NUSAP1/KIF23/TOP2A/PBK/RACGAP1/TTK/DBF4	9	4
1427	C2-curated	CHICAS_RB1_TARGETS_GROWING	18/183	135/5896	1.37749e-07	8.06597e-06	6.83107e-06	BUB1/ASPM/SMC4/NUSAP1/CCDC80/FAP/TOP2A/CDCA8/CENPF/HMMR/TTK/GAS2L3/DOCK10/NAV2/RUNX1T1/UHRF1/FOXM1/NSD2	18	4
1428	C2-curated	AFFAR_YY1_TARGETS_DN	15/183	94/5896	1.46364e-07	8.33878e-06	7.06211e-06	BUB1/ASPM/KIF23/TOP2A/CENPF/HMMR/RACGAP1/TTK/DIAPH3/UTY/UHRF1/EXO1/FOXM1/POLA1/FUS	15	4
1429	C2-curated	NUYTTEN_EZH2_TARGETS_DN	37/183	486/5896	1.79983e-07	9.77111e-06	8.27514e-06	MYBL1/NFIB/BUB1/TROAP/ECT2/ASPM/SMC4/MND1/KIF23/PPM1B/TOP2A/CDCA8/PBK/CENPF/HMMR/PRR11/RACGAP1/TTK/NEIL3/NDC80/SP100/WEE1/CDK5RAP2/UHRF1/DTL/HDAC2/CHAF1A/EXO1/CLSPN/SASS6/FOXM1/ATAD2/KIF15/SPC24/CENPU/NSD2/LIN9	37	4
1430	C2-curated	MITSIADES_RESPONSE_TO_APLIDIN_DN	20/183	168/5896	1.81973e-07	9.77111e-06	8.27514e-06	BUB1/ECT2/ASPM/CKAP2/NUSAP1/EIF2AK2/NUCKS1/TOP2A/CDCA8/CENPF/RACGAP1/WEE1/ATP8A1/MYBL2/CHAF1A/FOXM1/SUGP2/PRKDC/NSD2/RRM1	20	4
1431	C2-curated	GAVIN_FOXP3_TARGETS_CLUSTER_P6	10/183	39/5896	1.88862e-07	9.77111e-06	8.27514e-06	BUB1/ASPM/NUSAP1/IFI44/CDCA8/PBK/CENPF/HMMR/CLSPN/SPC24	10	4
1432	C2-curated	CHEMNITZ_RESPONSE_TO_PROSTAGLANDIN_E2_UP	14/183	83/5896	1.90045e-07	9.77111e-06	8.27514e-06	BUB1/ASPM/SMC4/NUSAP1/ADAM19/TOP2A/CENPF/PRR11/TTK/ANK2/UHRF1/CHAF1A/ATAD2/CENPU	14	4
1433	C2-curated	NADERI_BREAST_CANCER_PROGNOSIS_UP	8/183	23/5896	2.43294e-07	1.20381e-05	1.01951e-05	BUB1/ASPM/CDCA8/RACGAP1/NDC80/UHRF1/MYBL2/EXO1	8	4
1434	C2-curated	ODONNELL_TARGETS_OF_MYC_AND_TFRC_DN	9/183	31/5896	2.4556e-07	1.20381e-05	1.01951e-05	MND1/TOP2A/CENPF/MYBL2/CHAF1A/FOXM1/NSD2/FUS/DBF4	9	4
1435	C2-curated	NAKAYAMA_SOFT_TISSUE_TUMORS_PCA2_UP	10/183	41/5896	3.15533e-07	1.51169e-05	1.28025e-05	LEF1/BUB1/ASPM/NUSAP1/TOP2A/CDCA8/PBK/CENPF/HMMR/GPSM2	10	4
1436	C2-curated	VILLANUEVA_LIVER_CANCER_KRT19_UP	15/183	100/5896	3.38807e-07	1.58712e-05	1.34413e-05	RFX3/SOX4/BUB1/TROAP/ECT2/KIF23/CENPO/TOP2A/CDCA8/TTK/NDC80/GPSM2/KIF15/POLA1/RRM1	15	4
1437	C2-curated	PUJANA_BRCA2_PCC_NETWORK	25/183	262/5896	3.89099e-07	1.78309e-05	1.51009e-05	LEF1/E2F1/MYBL1/BUB1/TROAP/SMC4/KIF23/TOP2A/CENPF/HMMR/TTK/NDC80/MPHOSPH9/ADK/TBCD/MYBL2/CHAF1A/POLE/CHEK1/FOXM1/PRKDC/POLA1/NSD2/RRM1/DBF4	25	4
1438	C2-curated	GRAHAM_NORMAL_QUIESCENT_VS_NORMAL_DIVIDING_DN	10/183	42/5896	4.03101e-07	1.80795e-05	1.53115e-05	BUB1/NUSAP1/TOP2A/RACGAP1/NDC80/DTL/CHEK1/KIF15/CENPU/RRM1	10	4
1439	C2-curated	WINNEPENNINCKX_MELANOMA_METASTASIS_UP	15/183	102/5896	4.4178e-07	1.94015e-05	1.64311e-05	BUB1/ECT2/ASPM/ENY2/TOP2A/CDCA8/CENPF/RACGAP1/NEIL3/NDC80/UHRF1/EXO1/CHEK1/ATAD2/NSD2	15	4
1440	C2-curated	MEISSNER_BRAIN_HCP_WITH_H3K4ME3_AND_H3K27ME3	26/183	283/5896	4.69116e-07	2.01816e-05	1.70918e-05	LEF1/MECOM/ZIC1/EBF1/ONECUT1/E2F7/NFIB/BUB1/ECT2/ASPM/SMC4/KIF23/NPNT/TOP2A/TTK/SPSB4/CACNG4/SATB2/ATP1B1/DLC1/PTPRK/SLC1A3/UHRF1/DTL/MYBL2/CLSPN	26	4
1441	C2-curated	ZHAN_MULTIPLE_MYELOMA_PR_UP	8/183	25/5896	5.08781e-07	2.10501e-05	1.78273e-05	ASPM/NUSAP1/TOP2A/PRR11/RACGAP1/TTK/FOXM1/SPC24	8	4
1442	C2-curated	BIDUS_METASTASIS_UP	18/183	147/5896	5.09278e-07	2.10501e-05	1.78273e-05	NFIB/BUB1/ECT2/SMC4/NUSAP1/AZIN1/PBK/CENPF/RACGAP1/GAS2L3/AGAP1/CREB5/MPHOSPH9/CHEK1/PRKDC/NSD2/RRM1/DBF4	18	4
1443	C2-curated	BERENJENO_TRANSFORMED_BY_RHOA_UP	25/183	268/5896	5.99187e-07	2.42901e-05	2.05713e-05	E2F1/NEDD4L/PBX3/BUB1/ECT2/ASPM/SMC4/CKAP2/NUSAP1/KIF23/NPNT/TOP2A/CDCA8/RACGAP1/TTK/DIAPH3/UHRF1/DTL/MYBL2/EXO1/CHEK1/FOXM1/POLA1/RRM1/LIN9	25	4
1444	C2-curated	REACTOME_POLO_LIKE_KINASE_MEDIATED_EVENTS	6/183	12/5896	6.52004e-07	2.59325e-05	2.19622e-05	EP300/CENPF/WEE1/MYBL2/FOXM1/LIN9	6	4
1445	C2-curated	VANTVEER_BREAST_CANCER_METASTASIS_DN	13/183	79/5896	7.12242e-07	2.78038e-05	2.3547e-05	BUB1/ECT2/ASPM/SMC4/NUSAP1/CENPF/NDC80/DIAPH3/COL4A2/GPSM2/DTL/ATAD2/CENPU	13	4
1446	C2-curated	SMID_BREAST_CANCER_BASAL_UP	23/183	235/5896	7.59071e-07	2.90931e-05	2.46389e-05	TCF7L1/E2F3/ZIC1/MYBL1/NFIB/BUB1/ASPM/NUSAP1/CDCA8/PBK/CENPF/TTK/NDC80/COL4A2/GPSM2/DENND2A/MYBL2/CHAF1A/EXO1/CHEK1/FOXM1/ATAD2/NSD2	23	4
1447	C2-curated	POOLA_INVASIVE_BREAST_CANCER_UP	12/183	68/5896	8.88861e-07	3.34593e-05	2.83366e-05	ASPM/NUSAP1/FAP/TOP2A/PBK/CENPF/NDC80/GPSM2/AHI1/DTL/KIF15/CENPU	12	4
1448	C2-curated	YU_MYC_TARGETS_UP	8/183	27/5896	9.90077e-07	3.66155e-05	3.10096e-05	BUB1/ECT2/ASPM/TOP2A/RACGAP1/DTL/RRM1/HNRNPLL	8	4
1449	C2-curated	GOLDRATH_ANTIGEN_RESPONSE	17/183	143/5896	1.63659e-06	5.84734e-05	4.95211e-05	BUB1/ECT2/ASPM/CKAP2/NUSAP1/TOP2A/CDCA8/RACGAP1/TTK/SP100/WEE1/DTL/CHAF1A/CHEK1/DENND5A/POLA1/RRM1	17	4
1450	C2-curated	WANG_RESPONSE_TO_GSK3_INHIBITOR_SB216763_DN	17/183	143/5896	1.63659e-06	5.84734e-05	4.95211e-05	E2F7/BUB1/XRCC2/KIF23/PBK/DIAPH3/WEE1/UHRF1/DTL/MYBL2/CHAF1A/EXO1/CLSPN/ATAD2/SPC24/CENPU/POLA1	17	4
1451	C2-curated	REACTOME_CELL_CYCLE	29/183	363/5896	1.81166e-06	6.36498e-05	5.39049e-05	E2F3/EP300/E2F1/BUB1/SMC4/MND1/KIF23/CENPO/TOP2A/CDCA8/CENPF/HMMR/NDC80/WEE1/CDK5RAP2/CDK6/MYBL2/EXO1/POLE/CLSPN/CHEK1/FOXM1/SPC24/CENPU/POLA1/CDK4/NSD2/LIN9/DBF4	29	4
1452	C2-curated	XU_HGF_TARGETS_INDUCED_BY_AKT1_48HR_DN	6/183	14/5896	2.01154e-06	6.95136e-05	5.8871e-05	ASPM/SMC4/KIF23/CENPF/HMMR/SUGP2	6	4
1453	C2-curated	LE_EGR2_TARGETS_UP	11/183	61/5896	2.06106e-06	7.0076e-05	5.93473e-05	BUB1/ECT2/NUSAP1/KIF23/TOP2A/CDCA8/NAV2/UHRF1/HDAC2/RRM1/LIN9	11	4
1454	C2-curated	FARMER_BREAST_CANCER_CLUSTER_2	7/183	22/5896	2.844e-06	9.44928e-05	8.00258e-05	BUB1/ASPM/NUSAP1/NDC80/ATAD2/KIF15/PRKDC	7	4
1455	C2-curated	FERREIRA_EWINGS_SARCOMA_UNSTABLE_VS_STABLE_UP	14/183	103/5896	2.86885e-06	9.44928e-05	8.00258e-05	CKAP2/MND1/NUSAP1/KIF23/TOP2A/CENPF/NDC80/ANK2/CHAF1A/CHEK1/ATAD2/KIF15/CENPU/DBF4	14	4
1456	C2-curated	MORI_PRE_BI_LYMPHOCYTE_UP	9/183	41/5896	3.26218e-06	0.000105795	8.95977e-05	LEF1/SMC4/NUCKS1/TOP2A/RACGAP1/TTK/NDC80/DTL/RRM1	9	4
1457	C2-curated	GRAHAM_CML_QUIESCENT_VS_NORMAL_QUIESCENT_UP	8/183	32/5896	4.10545e-06	0.000131125	0.00011105	NUSAP1/TOP2A/CENPF/RACGAP1/DLC1/CHEK1/KIF15/CENPU	8	4
1458	C2-curated	MORI_LARGE_PRE_BII_LYMPHOCYTE_UP	10/183	54/5896	4.74223e-06	0.000149203	0.00012636	SMC4/KIF23/NUCKS1/TOP2A/RACGAP1/TTK/NDC80/DTL/MYBL2/RRM1	10	4
1459	C2-curated	PLASARI_TGFB1_TARGETS_10HR_DN	15/183	124/5896	5.54964e-06	0.000172039	0.0001457	ZIC1/PBX1/NFIA/FOXP2/NFIB/BUB1/NUSAP1/EIF2AK2/LGR4/HMMR/LMO7/THSD7A/PDE1A/RUNX1T1/DTL	15	4
1460	C2-curated	KEGG_CELL_CYCLE	12/183	81/5896	6.06599e-06	0.000185321	0.000156948	E2F3/EP300/E2F1/BUB1/TTK/WEE1/CDK6/HDAC2/CHEK1/PRKDC/CDK4/DBF4	12	4
1461	C2-curated	FRASOR_RESPONSE_TO_SERM_OR_FULVESTRANT_DN	7/183	25/5896	7.40639e-06	0.000220056	0.000186365	E2F1/CENPF/WEE1/CHAF1A/POLE/FOXM1/RRM1	7	4
1462	C2-curated	ZHOU_CELL_CYCLE_GENES_IN_IR_RESPONSE_6HR	9/183	45/5896	7.41175e-06	0.000220056	0.000186365	E2F1/NUSAP1/CDCA8/RACGAP1/TTK/UHRF1/DTL/MYBL2/EXO1	9	4
1463	C2-curated	GREENBAUM_E2A_TARGETS_UP	6/183	17/5896	7.66802e-06	0.000224503	0.000190131	BUB1/ECT2/NUSAP1/TOP2A/RACGAP1/TTK	6	4
1464	C2-curated	FURUKAWA_DUSP6_TARGETS_PCI35_DN	8/183	36/5896	1.06176e-05	0.000302459	0.000256152	NEDD4L/CKAP2/NUSAP1/PBK/CENPF/RACGAP1/DTL/RRM1	8	4
1465	C2-curated	WU_APOPTOSIS_BY_CDKN1A_VIA_TP53	8/183	36/5896	1.06176e-05	0.000302459	0.000256152	BUB1/ASPM/PBK/RACGAP1/TTK/EXO1/ATAD2/RRM1	8	4
1466	C2-curated	BURTON_ADIPOGENESIS_3	9/183	47/5896	1.08019e-05	0.000303605	0.000257123	BUB1/NUSAP1/TOP2A/CDCA8/RACGAP1/TTK/DTL/POLA1/RRM1	9	4
1467	C2-curated	REICHERT_MITOSIS_LIN9_TARGETS	6/183	18/5896	1.12071e-05	0.00031085	0.000263259	ASPM/NUSAP1/KIF23/TOP2A/CENPF/HMMR	6	4
1468	C2-curated	PID_PLK1_PATHWAY	7/183	28/5896	1.68567e-05	0.000461479	0.000390826	BUB1/ECT2/NDC80/WEE1/CLSPN/SPC24/CENPU	7	4
1469	C2-curated	GEORGES_TARGETS_OF_MIR192_AND_MIR215	31/183	451/5896	1.76483e-05	0.000476955	0.000403933	GRHL1/NFIB/TROAP/ECT2/ASPM/SMC4/KIF23/NUCKS1/NPNT/CENPF/HMMR/RACGAP1/TTK/GAS2L3/NEIL3/SNX13/ZNF704/CHD7/GPSM2/SATB2/AKAP7/MXI1/BMP2K/DTL/CLSPN/SASS6/ATAD2/KIF15/NSD2/LIN9/SLC25A40	31	4
1470	C2-curated	WHITFIELD_CELL_CYCLE_G2	12/183	90/5896	1.84033e-05	0.000491065	0.000415882	SMC4/CKAP2/MND1/NUSAP1/KIF23/RGS3/NUCKS1/TOP2A/CDCA8/GAS2L3/NEIL3/NDC80	12	4
1471	C2-curated	REACTOME_CELL_CYCLE_MITOTIC	24/183	304/5896	1.90089e-05	0.000500884	0.000424198	E2F3/EP300/E2F1/BUB1/SMC4/KIF23/CENPO/TOP2A/CDCA8/CENPF/HMMR/NDC80/WEE1/CDK5RAP2/CDK6/MYBL2/POLE/FOXM1/SPC24/CENPU/POLA1/CDK4/LIN9/DBF4	24	4
1472	C2-curated	BENPORATH_OCT4_TARGETS	16/183	156/5896	2.27285e-05	0.000591501	0.000500942	TCF7L1/ZIC1/TRIM22/NUCKS1/FGFR1/TOP2A/PRR11/WEE1/GRID2/MCC/KLHL4/ELAVL2/PNISR/ATAD2/KIF15/FUS	16	4
1473	C2-curated	CROONQUIST_IL6_DEPRIVATION_DN	9/183	53/5896	2.99127e-05	0.000768975	0.000651244	BUB1/SMC4/TOP2A/HMMR/WEE1/MYBL2/CHAF1A/CHEK1/FOXM1	9	4
1474	C2-curated	PUJANA_XPRSS_INT_NETWORK	14/183	126/5896	3.07266e-05	0.000780383	0.000660905	SMC4/TOP2A/HMMR/NDC80/MPHOSPH9/SEC31A/MYBL2/CHAF1A/POLE/FOXM1/PRKDC/POLA1/NSD2/RRM1	14	4
1475	C2-curated	KAUFFMANN_MELANOMA_RELAPSE_UP	8/183	42/5896	3.53052e-05	0.0008857	0.000750098	SMC4/XRCC2/TOP2A/CENPF/NEIL3/CHAF1A/EXO1/CHEK1	8	4
1476	C2-curated	RODRIGUES_THYROID_CARCINOMA_ANAPLASTIC_UP	30/183	445/5896	3.57137e-05	0.0008857	0.000750098	ZIC1/RFX3/E2F7/MYBL1/ECT2/ASPM/SMC4/CKAP2/NUSAP1/TOP2A/CENPF/HMMR/PRR11/RACGAP1/TTK/GAS2L3/NDC80/DIAPH3/SP100/RAB27B/CREB5/CDK6/ADK/CHEK1/FOXM1/ATAD2/CENPU/THOC2/LIN9/DBF4	30	4
1477	C2-curated	MARKEY_RB1_ACUTE_LOF_UP	14/183	129/5896	4.00861e-05	0.000982577	0.000832143	E2F1/BUB1/ECT2/CKAP2/NUSAP1/KIF23/NUCKS1/RACGAP1/LMO7/NAV2/DTL/HDAC2/SASS6/POLA1	14	4
1478	C2-curated	CROONQUIST_NRAS_SIGNALING_DN	8/183	43/5896	4.22375e-05	0.00102341	0.000866725	SMC4/TOP2A/NDC80/WEE1/MYBL2/CHAF1A/CHEK1/FOXM1	8	4
1479	C2-curated	EGUCHI_CELL_CYCLE_RB1_TARGETS	5/183	14/5896	4.34815e-05	0.00104158	0.000882114	BUB1/ECT2/SMC4/CDCA8/NDC80	5	4
1480	C2-curated	ZHANG_BREAST_CANCER_PROGENITORS_UP	22/183	279/5896	4.43902e-05	0.0010514	0.00089043	RFX3/E2F7/NFIA/BUB1/ECT2/SMC4/PPM1B/AZIN1/TOP2A/CDCA8/PBK/CENPF/ST6GAL1/WEE1/GPSM2/ADK/UHRF1/CHEK1/ATAD2/POLA1/DBF4/HNRNPLL	22	4
1481	C2-curated	WHITFIELD_CELL_CYCLE_G2_M	13/183	114/5896	4.51686e-05	0.00105795	0.000895975	BUB1/ECT2/CKAP2/NUSAP1/PBK/CENPF/HMMR/PRR11/TTK/GAS2L3/GPSM2/AHI1/FOXM1	13	4
1482	C2-curated	KIM_WT1_TARGETS_DN	21/183	261/5896	4.98375e-05	0.00115184	0.000975495	MYBL1/BUB1/ASPM/CKAP2/NUSAP1/KIF23/PPM1B/LGR4/TOP2A/CDCA8/CENPF/RACGAP1/TTK/NDC80/AGAP1/REV3L/GPSM2/MPHOSPH9/DLC1/SUGP2/DBF4	21	4
1483	C2-curated	COLDREN_GEFITINIB_RESISTANCE_DN	8/183	44/5896	5.02702e-05	0.00115184	0.000975495	GRHL1/IKZF2/NPNT/LMO7/WEE1/FGD4/ADK/CENPU	8	4
1484	C2-curated	BURTON_ADIPOGENESIS_PEAK_AT_24HR	6/183	23/5896	5.35292e-05	0.00121333	0.00102757	BUB1/NUSAP1/TOP2A/HMMR/RACGAP1/RRM1	6	4
1485	C2-curated	RIGGI_EWING_SARCOMA_PROGENITOR_DN	11/183	85/5896	5.49516e-05	0.00123232	0.00104365	EBF1/NEDD4L/ASPM/NUSAP1/DPYD/TOP2A/PBK/HNMT/RAB27B/GPSM2/PDE1A	11	4
1486	C2-curated	PUJANA_BRCA_CENTERED_NETWORK	11/183	86/5896	6.13317e-05	0.00136092	0.00115256	SMC4/TOP2A/HMMR/NDC80/SEC31A/MYBL2/CHAF1A/POLE/PRKDC/POLA1/RRM1	11	4
1487	C2-curated	CAIRO_HEPATOBLASTOMA_CLASSES_UP	25/183	349/5896	6.49547e-05	0.0014263	0.00120793	BUB1/ECT2/ASPM/SMC4/NUSAP1/KIF23/ENY2/TOP2A/CDCA8/PBK/CENPF/HMMR/TTK/NDC80/CHD7/DTL/HDAC2/CHAF1A/CHEK1/KIF15/PRKDC/CDK4/NSD2/RRM1/DBF4	25	4
1488	C2-curated	REACTOME_MITOTIC_G1_PHASE_AND_G1_S_TRANSITION	11/183	89/5896	8.44284e-05	0.00183479	0.00155389	E2F3/E2F1/TOP2A/WEE1/CDK6/MYBL2/POLE/POLA1/CDK4/LIN9/DBF4	11	4
1489	C2-curated	WHITFIELD_CELL_CYCLE_LITERATURE	6/183	25/5896	8.91707e-05	0.00191808	0.00162442	E2F1/BUB1/TOP2A/CENPF/RACGAP1/RRM1	6	4
1490	C2-curated	MASSARWEH_TAMOXIFEN_RESISTANCE_DN	12/183	106/5896	9.58434e-05	0.00202889	0.00171826	SOX4/MYBL1/APBB2/NPNT/TOP2A/HNMT/FOXO3/PTPRG/DLC1/SYT1/HIP1/DSCAM	12	4
1491	C2-curated	SERVITJA_LIVER_HNF1A_TARGETS_UP	8/183	48/5896	9.6247e-05	0.00202889	0.00171826	BUB1/ECT2/NPNT/CDCA8/HMMR/RACGAP1/GAS2L3/WEE1	8	4
1492	C2-curated	EPPERT_PROGENITOR	11/183	91/5896	0.000103658	0.00216347	0.00183224	RFX7/RACGAP1/NDC80/CDK6/DLC1/DTL/CHEK1/CENPU/PRKDC/POLA1/RRM1	11	4
1493	C2-curated	KAMMINGA_EZH2_TARGETS	6/183	26/5896	0.00011296	0.00233452	0.0019771	ECT2/SMC4/NUSAP1/TOP2A/RRM1/DBF4	6	4
1494	C2-curated	PYEON_CANCER_HEAD_AND_NECK_VS_CERVICAL_UP	13/183	125/5896	0.000118393	0.00242304	0.00205207	MECOM/E2F7/SMC4/CENPF/GAS2L3/MYO5C/UHRF1/DTL/ATAD2/KIF15/CENPU/POLA1/CCDC150	13	4
1495	C2-curated	PETROVA_ENDOTHELIUM_LYMPHATIC_VS_BLOOD_UP	9/183	64/5896	0.000138505	0.0028074	0.00237758	BUB1/SMC4/TOP2A/CENPF/TTK/NDC80/ANKS1A/MYBL2/FOXM1	9	4
1496	C2-curated	VANTVEER_BREAST_CANCER_POOR_PROGNOSIS	6/183	27/5896	0.000141526	0.00284131	0.0024063	ECT2/NUSAP1/NDC80/DIAPH3/COL4A2/DTL	6	4
1497	C2-curated	LINDGREN_BLADDER_CANCER_CLUSTER_3_UP	15/183	163/5896	0.000144246	0.00286858	0.0024294	E2F1/BUB1/CKAP2/KIF23/TOP2A/CDCA8/CENPF/RACGAP1/MYBL2/CHAF1A/EXO1/ATAD2/CENPU/DBF4/SLC25A40	15	4
1498	C2-curated	SHEPARD_CRUSH_AND_BURN_MUTANT_DN	11/183	95/5896	0.000153525	0.00302459	0.00256152	EBF1/ECT2/ASPM/CKAP2/KIF23/PRR11/RACGAP1/TTK/NEIL3/HDAC2/FOXM1	11	4
1499	C2-curated	KEGG_PATHWAYS_IN_CANCER	14/183	147/5896	0.00016779	0.00327502	0.00277361	LEF1/TCF7L1/E2F3/EP300/MECOM/E2F1/DCC/FGFR1/COL4A2/CDK6/CBLB/RUNX1T1/HDAC2/CDK4	14	4
1500	C2-curated	KONG_E2F3_TARGETS	8/183	52/5896	0.000172623	0.00333843	0.00282732	E2F3/BUB1/NUSAP1/TOP2A/PBK/CENPF/HMMR/RACGAP1	8	4
1501	C2-curated	YANG_BCL3_TARGETS_UP	12/183	115/5896	0.000210476	0.00403348	0.00341595	E2F1/BUB1/ECT2/CKAP2/NUSAP1/EIF2AK2/TOP2A/PBK/RACGAP1/ELAVL2/FOXM1/THOC2	12	4
1502	C2-curated	PID_AURORA_B_PATHWAY	6/183	29/5896	0.000215671	0.0040958	0.00346873	BUB1/SMC4/KIF23/CDCA8/RACGAP1/NDC80	6	4
1503	C2-curated	LIAO_METASTASIS	19/183	248/5896	0.000221327	0.00415089	0.00351538	MECOM/SOX4/E2F1/NFIA/ECT2/NPNT/PRR11/GAS2L3/NEIL3/ZNF704/CHD7/MPHOSPH9/MACROD2/ROBO1/MYBL2/FOXM1/ATAD2/NSD2/FUS	19	4
1504	C2-curated	ANDERSEN_CHOLANGIOCARCINOMA_CLASS2	5/183	19/5896	0.00022251	0.00415089	0.00351538	MECOM/BUB1/TOP2A/TTK/KIF15	5	4
1505	C2-curated	PID_E2F_PATHWAY	7/183	41/5896	0.000227453	0.00420588	0.00356196	E2F3/EP300/E2F1/E2F7/MYBL2/POLA1/RRM1	7	4
1506	C2-curated	BENPORATH_NOS_TARGETS	11/183	100/5896	0.00024333	0.00442518	0.00374768	TCF7L1/ZIC1/TRIM22/NUCKS1/FGFR1/TOP2A/PRR11/PNISR/ATAD2/KIF15/FUS	11	4
1507	C2-curated	FINETTI_BREAST_CANCER_KINOME_RED	4/183	11/5896	0.000249808	0.00442518	0.00374768	BUB1/PBK/TTK/CHEK1	4	4
1508	C2-curated	LY_AGING_MIDDLE_DN	4/183	11/5896	0.000249808	0.00442518	0.00374768	KIF23/CENPF/MYBL2/FOXM1	4	4
1509	C2-curated	PID_NFAT_TFPATHWAY	4/183	11/5896	0.000249808	0.00442518	0.00374768	E2F1/CBLB/PTPRK/CDK4	4	4
1510	C2-curated	SMID_BREAST_CANCER_LUMINAL_A_DN	4/183	11/5896	0.000249808	0.00442518	0.00374768	TOP2A/CDCA8/NDC80/MYBL2	4	4
1511	C2-curated	RODRIGUES_THYROID_CARCINOMA_POORLY_DIFFERENTIATED_UP	26/183	403/5896	0.000256974	0.00449093	0.00380336	MYBL1/ECT2/SMC4/CKAP2/NUSAP1/PBK/CENPF/PRR11/RACGAP1/TTK/GAS2L3/DIAPH3/SNX13/ZEB1/GPSM2/DTL/IKBIP/CHEK1/SASS6/ATAD2/CENPU/PRKDC/FUS/RRM1/LIN9/DBF4	26	4
1512	C2-curated	HAMAI_APOPTOSIS_VIA_TRAIL_UP	28/183	449/5896	0.000257781	0.00449093	0.00380336	MYBL1/NFIB/ECT2/ASPM/SMC4/NUSAP1/KIF23/FAP/PBK/HMMR/TTK/NDC80/DIAPH3/SNX13/FSTL1/REV3L/DOCK10/CDK5RAP2/ATP1B1/AHI1/ITFG1/PNISR/MYCBP2/HDAC2/ATAD2/KIF15/CENPU/DBF4	28	4
1513	C2-curated	STEIN_ESRRA_TARGETS_RESPONSIVE_TO_ESTROGEN_DN	5/183	20/5896	0.000289274	0.00499828	0.00423304	SMC4/DTL/ATAD2/CENPU/RRM1	5	4
1514	C2-curated	MORI_IMMATURE_B_LYMPHOCYTE_DN	8/183	56/5896	0.00029308	0.00502287	0.00425386	SMC4/NUSAP1/TOP2A/TTK/NDC80/DTL/CHEK1/RRM1	8	4
1515	C2-curated	KEGG_CHRONIC_MYELOID_LEUKEMIA	7/183	43/5896	0.000309369	0.00525927	0.00445407	E2F3/MECOM/E2F1/CDK6/CBLB/HDAC2/CDK4	7	4
1516	C2-curated	CHANG_IMMORTALIZED_BY_HPV31_DN	4/183	12/5896	0.000365664	0.00606945	0.00514021	THRB/IFI44/TRIM22/CBFA2T2	4	4
1517	C2-curated	REACTOME_TRANSCRIPTIONAL_REGULATION_OF_GRANULOPOIESIS	4/183	12/5896	0.000365664	0.00606945	0.00514021	LEF1/EP300/E2F1/CDK4	4	4
1518	C2-curated	RIZ_ERYTHROID_DIFFERENTIATION_6HR	4/183	12/5896	0.000365664	0.00606945	0.00514021	EBF1/MYBL1/NFIA/CLIP2	4	4
1519	C2-curated	SCIBETTA_KDM5B_TARGETS_DN	7/183	45/5896	0.000413439	0.00680882	0.00576639	ECT2/PDE3B/TOP2A/PBK/HMMR/TTK/NDC80	7	4
1520	C2-curated	FISCHER_G1_S_CELL_CYCLE	10/183	90/5896	0.000430442	0.00703389	0.00595699	E2F1/E2F7/AHI1/DTL/CHAF1A/EXO1/POLE/CLSPN/CHEK1/ATAD2	10	4
1521	C2-curated	FOURNIER_ACINAR_DEVELOPMENT_LATE_2	14/183	162/5896	0.00046234	0.00747316	0.00632901	ASPM/SMC4/NUSAP1/RACGAP1/TTK/NDC80/COL4A2/DTL/CHAF1A/FOXM1/PRKDC/POLA1/NSD2/DBF4	14	4
1522	C2-curated	VERHAAK_GLIOBLASTOMA_CLASSICAL	10/183	91/5896	0.000470786	0.00747316	0.00632901	MEOX2/ADAM19/CLIP2/CREB5/MYO5C/CDK6/DENND2A/MCC/DLC1/KLHL4	10	4
1523	C2-curated	MISSIAGLIA_REGULATED_BY_METHYLATION_DN	9/183	75/5896	0.000470935	0.00747316	0.00632901	MECOM/SMC4/NUSAP1/KIF23/CENPF/CHEK1/FOXM1/PRKDC/RRM1	9	4
1524	C2-curated	PYEON_HPV_POSITIVE_TUMORS_UP	8/183	60/5896	0.000474878	0.00747316	0.00632901	E2F7/CENPF/MPHOSPH9/PNISR/UHRF1/DTL/ATAD2/KIF15	8	4
1525	C2-curated	TURASHVILI_BREAST_DUCTAL_CARCINOMA_VS_LOBULAR_NORMAL_UP	7/183	46/5896	0.000475049	0.00747316	0.00632901	ASPM/NUSAP1/TOP2A/HMMR/PRR11/RACGAP1/DTL	7	4
1526	C2-curated	DELPUECH_FOXO3_TARGETS_DN	4/183	13/5896	0.000515439	0.00804848	0.00681625	SMC4/NUSAP1/CENPF/FOXM1	4	4
1527	C2-curated	STEIN_ESR1_TARGETS	6/183	34/5896	0.000536709	0.00831899	0.00704535	SMC4/RAB27B/DTL/ATAD2/CENPU/RRM1	6	4
1528	C2-curated	LI_WILMS_TUMOR_VS_FETAL_KIDNEY_1_DN	10/183	93/5896	0.000560936	0.00863104	0.00730962	PBX3/SMC4/KIF23/TOP2A/CENPF/TTK/ST6GAL1/MPHOSPH9/CHAF1A/RRM1	10	4
1529	C2-curated	KEGG_PROSTATE_CANCER	7/183	48/5896	0.000620175	0.00947341	0.00802302	LEF1/TCF7L1/E2F3/EP300/E2F1/FGFR1/CREB5	7	4
1530	C2-curated	TAKEDA_TARGETS_OF_NUP98_HOXA9_FUSION_3D_UP	9/183	78/5896	0.000631258	0.00957332	0.00810763	MECOM/SOX4/PBX3/IFI44/EIF2AK2/TRIM22/RAB27B/ATP1B1/BMP2K	9	4
1531	C2-curated	PETROVA_PROX1_TARGETS_UP	4/183	14/5896	0.000704222	0.0105912	0.0089697	SMC4/TOP2A/NDC80/MYBL2	4	4
1532	C2-curated	SCHAEFFER_PROSTATE_DEVELOPMENT_48HR_DN	14/183	169/5896	0.000708427	0.0105912	0.0089697	DCC/ROBO2/FOXP1/CCDC80/GAS2L3/ZNF704/CREB5/REV3L/ZEB1/BMP2K/CBFA2T2/PDE1A/SLC1A3/RUNX1T1	14	4
1533	C2-curated	PID_FOXM1_PATHWAY	5/183	24/5896	0.0007169	0.0106424	0.00901306	EP300/ONECUT1/CENPF/FOXM1/CDK4	5	4
1534	C2-curated	KAUFFMANN_DNA_REPAIR_GENES	12/183	132/5896	0.000752209	0.0110885	0.00939085	SMC4/XRCC2/TOP2A/NEIL3/REV3L/CHAF1A/EXO1/POLE/CHEK1/PRKDC/POLA1/RRM1	12	4
1535	C2-curated	DUTERTRE_ESTRADIOL_RESPONSE_6HR_UP	10/183	97/5896	0.000784402	0.0114828	0.00972475	E2F1/MYBL1/XRCC2/NAV2/UHRF1/DTL/CHAF1A/EXO1/CHEK1/CENPU	10	4
1536	C2-curated	WEST_ADRENOCORTICAL_TUMOR_UP	14/183	172/5896	0.000843753	0.0122545	0.0103784	BUB1/ASPM/SMC4/FGFR1/TOP2A/PBK/CENPF/RACGAP1/COL4A2/CDK5RAP2/SLC1A3/DTL/CHAF1A/FOXM1	14	4
1537	C2-curated	PID_P73PATHWAY	6/183	37/5896	0.000858773	0.0122545	0.0103784	EP300/NEDD4L/BUB1/FOXO3/CDK6/CHEK1	6	4
1538	C2-curated	SMIRNOV_RESPONSE_TO_IR_6HR_DN	6/183	37/5896	0.000858773	0.0122545	0.0103784	BUB1/ASPM/KIF23/CENPF/HMMR/ATP8A1	6	4
1539	C2-curated	FARMER_BREAST_CANCER_BASAL_VS_LULMINAL	12/183	134/5896	0.000860376	0.0122545	0.0103784	TCF7L1/E2F3/PBX1/NFIB/BUB1/APBB2/TTK/NDC80/MYO5C/HDAC2/CHEK1/FOXM1	12	4
1540	C2-curated	WILCOX_RESPONSE_TO_PROGESTERONE_UP	8/183	66/5896	0.000909712	0.0128703	0.0108998	ASPM/NUSAP1/TOP2A/PBK/CENPF/HMMR/NDC80/CENPU	8	4
1541	C2-curated	DURAND_STROMA_S_UP	10/183	99/5896	0.000921009	0.0129432	0.0109616	TCF7L1/SOX5/ARHGEF28/ADAM19/CCDC80/THSD7A/ST6GAL1/PDE1A/ADGRL2/SLC1A3	10	4
1542	C2-curated	BIOCARTA_G2_PATHWAY	4/183	15/5896	0.000937179	0.0130833	0.0110802	EP300/WEE1/CHEK1/PRKDC	4	4
1543	C2-curated	MOLENAAR_TARGETS_OF_CCND1_AND_CDK4_DN	6/183	38/5896	0.000993893	0.0137269	0.0116253	E2F7/MYBL1/CDCA8/CENPF/GAS2L3/DTL	6	4
1544	C2-curated	LINSLEY_MIR16_TARGETS	10/183	100/5896	0.000996307	0.0137269	0.0116253	E2F1/E2F7/MYBL1/KIF23/LMO7/WEE1/ANKS1A/CDC42SE2/CDK6/CHEK1	10	4
1545	C2-curated	BECKER_TAMOXIFEN_RESISTANCE_DN	5/183	26/5896	0.00105499	0.0144411	0.0122301	NFIB/FGFR1/TTK/PTPRK/HDAC2	5	4
1546	C2-curated	DUTERTRE_ESTRADIOL_RESPONSE_6HR_DN	6/183	39/5896	0.00114478	0.0155691	0.0131854	NEDD4L/NPNT/LMO7/ZNF704/RAB27B/CDK6	6	4
1547	C2-curated	REACTOME_G0_AND_EARLY_G1	4/183	16/5896	0.00121951	0.0163741	0.0138672	E2F1/TOP2A/MYBL2/LIN9	4	4
1548	C2-curated	WIEDERSCHAIN_TARGETS_OF_BMI1_AND_PCGF2	4/183	16/5896	0.00121951	0.0163741	0.0138672	ADAM19/CCDC80/NAV2/CDK6	4	4
1549	C2-curated	KEGG_NON_SMALL_CELL_LUNG_CANCER	5/183	27/5896	0.0012626	0.0168453	0.0142663	E2F3/E2F1/FOXO3/CDK6/CDK4	5	4
1550	C2-curated	SHEPARD_BMYB_TARGETS	6/183	40/5896	0.00131264	0.0174027	0.0147384	ASPM/CKAP2/KIF23/PRR11/TTK/FOXM1	6	4
1551	C2-curated	RHEIN_ALL_GLUCOCORTICOID_THERAPY_DN	15/183	202/5896	0.00142206	0.0187356	0.0158672	ECT2/NUSAP1/TOP2A/HMMR/RACGAP1/TTK/MYO5C/DTL/CHEK1/KIF15/CENPU/PRKDC/CDK4/NSD2/RRM1	15	4
1552	C2-curated	BENPORATH_SOX2_TARGETS	23/183	380/5896	0.00143561	0.0187966	0.0159188	TCF7L1/E2F3/ZIC1/HMBOX1/NEDD4L/FOXP1/NUSAP1/TRIM22/PPM1B/NUCKS1/FGFR1/TOP2A/PRR11/DIAPH3/GRID2/CDK6/ELAVL2/PNISR/HDAC2/ATAD2/KIF15/SUGP2/FUS	23	4
1553	C2-curated	RUIZ_TNC_TARGETS_DN	8/183	71/5896	0.00147688	0.0192177	0.0162755	E2F1/MYBL1/PBK/DTL/EXO1/FOXM1/ATAD2/CENPU	8	4
1554	C2-curated	KEGG_MELANOMA	5/183	28/5896	0.00149892	0.0192666	0.0163168	E2F3/E2F1/FGFR1/CDK6/CDK4	5	4
1555	C2-curated	SANSOM_WNT_PATHWAY_REQUIRE_MYC	5/183	28/5896	0.00149892	0.0192666	0.0163168	LEF1/SOX4/E2F1/SMC4/SLC1A3	5	4
1556	C2-curated	PID_HNF3A_PATHWAY	4/183	17/5896	0.00155642	0.0198845	0.0168401	EP300/NFIA/NFIB/DSCAM	4	4
1557	C2-curated	CHIARADONNA_NEOPLASTIC_TRANSFORMATION_KRAS_UP	7/183	56/5896	0.00158526	0.0201309	0.0170488	ADAM19/TOP2A/ST6GAL1/NAV2/UHRF1/POLA1/RRM1	7	4
1558	C2-curated	TOYOTA_TARGETS_OF_MIR34B_AND_MIR34C	17/183	248/5896	0.00166943	0.0210728	0.0178465	NUSAP1/XRCC2/CENPO/CENPF/WEE1/GPSM2/MPHOSPH9/DTL/MYBL2/POLE/CLSPN/FOXM1/KIF15/SPC24/CDK4/NSD2/FUS	17	4
1559	C2-curated	TAKEDA_TARGETS_OF_NUP98_HOXA9_FUSION_8D_UP	6/183	42/5896	0.00170413	0.0213828	0.0181091	MECOM/SOX4/IFI44/EIF2AK2/RAB27B/DLC1	6	4
1560	C2-curated	ACEVEDO_METHYLATED_IN_LIVER_CANCER_DN	17/183	249/5896	0.0017436	0.0217486	0.0184189	IKZF2/FOXP1/IFI44/CCDC80/CENPF/NAV2/PRKN/FOXO3/MCC/ANK2/AHI1/PDE1A/SND1/ADGRL2/SLC8A1/TENM2/RUNX1T1	17	4
1561	C2-curated	LEE_LIVER_CANCER_SURVIVAL_DN	9/183	91/5896	0.00191995	0.0236681	0.0200445	PBX1/ECT2/CDCA8/CENPF/TTK/HDAC2/ATAD2/CENPU/CDK4	9	4
1562	C2-curated	VERHAAK_AML_WITH_NPM1_MUTATED_DN	9/183	91/5896	0.00191995	0.0236681	0.0200445	MECOM/IFI44/FGFR1/PDE3B/THSD7A/GPSM2/ROBO1/RUNX1T1/POLE	9	4
1563	C2-curated	REACTOME_CELL_CYCLE_CHECKPOINTS	13/183	167/5896	0.00193605	0.0237278	0.0200951	BUB1/CENPO/CDCA8/CENPF/NDC80/WEE1/EXO1/CLSPN/CHEK1/SPC24/CENPU/NSD2/DBF4	13	4
1564	C2-curated	ISHIDA_E2F_TARGETS	5/183	30/5896	0.00206697	0.0248981	0.0210862	BUB1/NUSAP1/TOP2A/RRM1/DBF4	5	4
1565	C2-curated	KOBAYASHI_EGFR_SIGNALING_24HR_UP	5/183	30/5896	0.00206697	0.0248981	0.0210862	SOX4/PBX1/DPYD/MXI1/CBLB	5	4
1566	C2-curated	SONG_TARGETS_OF_IE86_CMV_PROTEIN	5/183	30/5896	0.00206697	0.0248981	0.0210862	E2F1/MYBL2/FOXM1/POLA1/RRM1	5	4
1567	C2-curated	CREIGHTON_ENDOCRINE_THERAPY_RESISTANCE_1	16/183	232/5896	0.00214473	0.0256881	0.0217552	PBX1/MYBL1/ASPM/NUSAP1/APBB2/CENPF/HMMR/PRR11/PTPRG/DLC1/ADK/PABPN1/SYT1/DENND5A/CDK4/DSCAM	16	4
1568	C2-curated	FLORIO_NEOCORTEX_BASAL_RADIAL_GLIA_UP	8/183	76/5896	0.00229455	0.0273272	0.0231433	EBF1/E2F7/FOXP2/ARHGEF28/ECT2/TRIM22/ADGRL2/CCDC150	8	4
1569	C2-curated	PAL_PRMT5_TARGETS_UP	10/183	112/5896	0.0023632	0.0279866	0.0237019	NFIB/ECT2/KIF23/RACGAP1/TTK/FSTL1/PTPRK/UHRF1/CDK4/RRM1	10	4
1570	C2-curated	MARIADASON_RESPONSE_TO_BUTYRATE_SULINDAC_6	5/183	31/5896	0.00240341	0.0281467	0.0238374	RFX7/RNF180/CDK5RAP2/CDK6/NSD2	5	4
1571	C2-curated	PID_RB_1PATHWAY	5/183	31/5896	0.00240341	0.0281467	0.0238374	E2F3/EP300/E2F1/CDK6/CDK4	5	4
1572	C2-curated	CHICAS_RB1_TARGETS_SENESCENT	17/183	258/5896	0.00254551	0.029646	0.0251072	NUSAP1/NUCKS1/PRR11/SP100/RAB27B/ZEB1/WEE1/CDK5RAP2/ATP1B1/UHRF1/DTL/ATAD2/CENPU/PRKDC/RRM1/SLC25A40/HIP1	17	4
1573	C2-curated	KAUFFMANN_DNA_REPLICATION_GENES	8/183	78/5896	0.00270699	0.0313534	0.0265532	NFIA/NFIB/SMC4/CENPF/REV3L/CHAF1A/POLA1/RRM1	8	4
1574	C2-curated	TONKS_TARGETS_OF_RUNX1_RUNX1T1_FUSION_GRANULOCYTE_UP	4/183	20/5896	0.00294587	0.0339339	0.0287385	MECOM/SOX4/CDK6/ROBO1	4	4
1575	C2-curated	RIZ_ERYTHROID_DIFFERENTIATION_HEMGN	3/183	10/5896	0.0030046	0.0342362	0.0289946	SOX4/PBX3/RUNX1T1	3	4
1576	C2-curated	XU_HGF_SIGNALING_NOT_VIA_AKT1_48HR_DN	3/183	10/5896	0.0030046	0.0342362	0.0289946	PPM1B/CENPF/HMMR	3	4
1577	C2-curated	ONDER_CDH1_TARGETS_2_DN	10/183	116/5896	0.00306125	0.0342741	0.0290267	TCF7L1/MECOM/LGR4/MYO1E/ST6GAL1/MYO5C/ADGRL2/ROBO1/SLC1A3/DSCAM	10	4
1578	C2-curated	REACTOME_MITOTIC_G2_G2_M_PHASES	10/183	116/5896	0.00306125	0.0342741	0.0290267	E2F3/EP300/E2F1/CENPF/HMMR/WEE1/CDK5RAP2/MYBL2/FOXM1/LIN9	10	4
1579	C2-curated	ZHANG_RESPONSE_TO_IKK_INHIBITOR_AND_TNF_DN	6/183	47/5896	0.00306863	0.0342741	0.0290267	RFX7/NFIA/LGR4/MPHOSPH9/ITFG1/DTL	6	4
1580	C2-curated	CHARAFE_BREAST_CANCER_LUMINAL_VS_BASAL_DN	14/183	197/5896	0.00307297	0.0342741	0.0290267	ARHGEF28/IFI44/TRIM22/DPYD/MYO1E/CCDC80/FAP/SP100/FSTL1/NAV2/COL4A2/GPSM2/CDK6/SLC1A3	14	4
1581	C2-curated	TAKEDA_TARGETS_OF_NUP98_HOXA9_FUSION_10D_UP	7/183	63/5896	0.003152	0.0349707	0.0296166	SOX4/IFI44/EIF2AK2/RAB27B/ZEB1/DLC1/SLC8A1	7	4
1582	C2-curated	ALCALAY_AML_BY_NPM1_LOCALIZATION_DN	8/183	80/5896	0.00317525	0.0350441	0.0296788	KIF23/HMMR/ATP8A1/CHAF1A/EXO1/POLE/CHEK1/FOXM1	8	4
1583	C2-curated	FEVR_CTNNB1_TARGETS_DN	19/183	311/5896	0.00338854	0.0372034	0.0315075	SOX4/E2F1/BUB1/ECT2/CKAP2/KIF23/CENPO/TOP2A/RACGAP1/TTK/DIAPH3/WEE1/HDAC2/EXO1/POLE/CHEK1/FOXM1/POLA1/RRM1	19	4
1584	C2-curated	HOLLMANN_APOPTOSIS_VIA_CD40_UP	9/183	99/5896	0.00342963	0.0374594	0.0317243	LEF1/E2F1/MYBL1/NFIB/SMC4/NUSAP1/ADAM19/MYO1E/ATP8A1	9	4
1585	C2-curated	PEDERSEN_METASTASIS_BY_ERBB2_ISOFORM_7	12/183	158/5896	0.00352013	0.0380072	0.0321883	PBX1/E2F7/ASPM/LGR4/MYO1E/NPNT/PDE3B/SP100/KIF15/CENPU/POLA1/DSCAM	12	4
1586	C2-curated	REACTOME_ONCOGENE_INDUCED_SENESCENCE	4/183	21/5896	0.00355191	0.0380072	0.0321883	E2F3/E2F1/CDK6/CDK4	4	4
1587	C2-curated	SHETH_LIVER_CANCER_VS_TXNIP_LOSS_PAM6	4/183	21/5896	0.00355191	0.0380072	0.0321883	ECT2/RAB27B/WEE1/UHRF1	4	4
1588	C2-curated	VANHARANTA_UTERINE_FIBROID_UP	4/183	21/5896	0.00355191	0.0380072	0.0321883	SOX4/NAV2/COL4A2/SATB2	4	4
1589	C2-curated	DACOSTA_UV_RESPONSE_VIA_ERCC3_COMMON_DN	22/183	384/5896	0.00362001	0.038482	0.0325904	E2F3/MYBL1/NFIB/PBX3/KIF23/PPM1B/DPYD/TOP2A/CENPF/NDC80/SNX13/AGAP1/REV3L/ANKS1A/SATB2/FOXO3/CBLB/DLC1/PTPRK/PNISR/MYCBP2/DENND5A	22	4
1590	C2-curated	LY_AGING_OLD_DN	5/183	34/5896	0.00365105	0.038482	0.0325904	KIF23/CENPF/MYBL2/FOXM1/CDK4	5	4
1591	C2-curated	TAVAZOIE_METASTASIS	5/183	34/5896	0.00365105	0.038482	0.0325904	MEOX2/SOX4/UTY/PRKN/ROBO1	5	4
1592	C2-curated	SENESE_HDAC1_AND_HDAC2_TARGETS_DN	8/183	82/5896	0.00370428	0.0388489	0.0329011	EBF1/MYBL1/NFIB/FGFR1/CCDC80/FSTL1/TENM2/HDAC2	8	4
1593	C2-curated	KRIEG_HYPOXIA_NOT_VIA_KDM3A	19/183	315/5896	0.00390153	0.0407149	0.0344814	E2F7/NFIA/BUB1/ECT2/NUSAP1/CCDC80/CENPF/PRR11/RACGAP1/ATP1B1/MXI1/UHRF1/DTL/MYBL2/IKBIP/POLE/FOXM1/ATAD2/CENPU	19	4
1594	C2-curated	RICKMAN_TUMOR_DIFFERENTIATED_WELL_VS_POORLY_UP	11/183	140/5896	0.00397317	0.0409199	0.0346551	MECOM/PBX1/SMC4/PPM1B/NUCKS1/CENPF/ZNF704/CBFA2T2/ROBO1/PNISR/HNRNPLL	11	4
1595	C2-curated	PICCALUGA_ANGIOIMMUNOBLASTIC_LYMPHOMA_UP	8/183	83/5896	0.00399317	0.0409199	0.0346551	NFIB/ASPM/CCDC80/HNMT/FSTL1/COL4A2/ANK2/SLC1A3	8	4
1596	C2-curated	REACTOME_RHO_GTPASES_ACTIVATE_FORMINS	8/183	83/5896	0.00399317	0.0409199	0.0346551	BUB1/CENPO/CDCA8/CENPF/NDC80/DIAPH3/SPC24/CENPU	8	4
1597	C2-curated	CHIARETTI_T_ALL_RELAPSE_PROGNOSIS	3/183	11/5896	0.00403764	0.0409199	0.0346551	CENPF/TTK/NDC80	3	4
1598	C2-curated	MAGRANGEAS_MULTIPLE_MYELOMA_IGLL_VS_IGLK_DN	3/183	11/5896	0.00403764	0.0409199	0.0346551	PBX1/CKAP2/ANKS1A	3	4
1599	C2-curated	OLSSON_E2F3_TARGETS_DN	3/183	11/5896	0.00403764	0.0409199	0.0346551	E2F3/NUCKS1/MYBL2	3	4
1600	C2-curated	HESS_TARGETS_OF_HOXA9_AND_MEIS1_UP	5/183	35/5896	0.00415434	0.0413083	0.0349839	WEE1/UHRF1/MYBL2/HDAC2/RRM1	5	4
1601	C2-curated	STAMBOLSKY_RESPONSE_TO_VITAMIN_D3_UP	5/183	35/5896	0.00415434	0.0413083	0.0349839	ARHGEF28/PDE3B/MCC/SEC31A/SLC1A3	5	4
1602	C2-curated	SU_TESTIS	5/183	35/5896	0.00415434	0.0413083	0.0349839	SOX5/BUB1/HMMR/TTK/DBF4	5	4
1603	C2-curated	WAKASUGI_HAVE_ZNF143_BINDING_SITES	5/183	35/5896	0.00415434	0.0413083	0.0349839	REV3L/EXO1/POLE/CHEK1/PRKDC	5	4
1604	C2-curated	RIZ_ERYTHROID_DIFFERENTIATION	6/183	50/5896	0.00420594	0.0416249	0.0352521	E2F1/TOP2A/UHRF1/MYBL2/EXO1/POLA1	6	4
1605	C2-curated	PUJANA_BREAST_CANCER_LIT_INT_NETWORK	7/183	67/5896	0.0044657	0.0439893	0.0372545	EP300/E2F1/HDAC2/CLSPN/CHEK1/PRKDC/CDK4	7	4
1606	C2-curated	BHATI_G2M_ARREST_BY_2METHOXYESTRADIOL_UP	6/183	51/5896	0.00464651	0.0455574	0.0385825	NEDD4L/BUB1/ASPM/FAP/PBK/MYBL2	6	4
1607	C2-curated	BENPORATH_ES_1	14/183	207/5896	0.00479909	0.0468355	0.039665	TCF7L1/BUB1/ECT2/TRIM22/PPM1B/AZIN1/LGR4/FGFR1/HMMR/ST6GAL1/ROBO1/PNISR/CHAF1A/CHEK1	14	4
1608	C2-curated	GAL_LEUKEMIC_STEM_CELL_DN	7/183	68/5896	0.00485071	0.0471212	0.0399069	E2F1/BUB1/NUSAP1/TOP2A/CDCA8/HMMR/HNMT	7	4
1609	C2-curated	MARCHINI_TRABECTEDIN_RESISTANCE_DN	4/183	23/5896	0.00500697	0.048416	0.0410035	FSTL1/COL4A2/CBLB/DLC1	4	4
1610	C2-curated	BROWN_MYELOID_CELL_DEVELOPMENT_DN	6/183	52/5896	0.00512018	0.0490606	0.0415494	SOX4/IKZF2/RAB27B/ST6GAL1/PARP8/CDK4	6	4
1611	C2-curated	PETROVA_ENDOTHELIUM_LYMPHATIC_VS_BLOOD_DN	6/183	52/5896	0.00512018	0.0490606	0.0415494	MECOM/APBB2/TRIM22/FAP/ATP1B1/ADGRL2	6	4
1612	C2-curated	BERENJENO_TRANSFORMED_BY_RHOA_FOREVER_DN	3/183	12/5896	0.00526163	0.0492957	0.0417484	ECT2/CCDC80/NPNT	3	4
1613	C2-curated	BIOCARTA_CELLCYCLE_PATHWAY	3/183	12/5896	0.00526163	0.0492957	0.0417484	E2F1/CDK6/CDK4	3	4
1614	C2-curated	DING_LUNG_CANCER_BY_MUTATION_RATE	3/183	12/5896	0.00526163	0.0492957	0.0417484	ROBO2/PTPRG/PRKDC	3	4
1615	C2-curated	REACTOME_TRANSCRIPTION_OF_E2F_TARGETS_UNDER_NEGATIVE_CONTROL_BY_DREAM_COMPLEX	3/183	12/5896	0.00526163	0.0492957	0.0417484	E2F1/TOP2A/LIN9	3	4
1616	C2-curated	WANG_METASTASIS_OF_BREAST_CANCER_ESR1_UP	3/183	12/5896	0.00526163	0.0492957	0.0417484	SMC4/ATAD2/CENPU	3	4
1617	C2-curated	CHICAS_RB1_TARGETS_LOW_SERUM	5/183	37/5896	0.00530634	0.0494946	0.0419169	SOX4/NFIB/SYT1/DTL/NSD2	5	4
1618	C4-compGeneSets-cancerModules	GNF2_CCNB2	16/140	39/3775	9.89347e-14	4.11568e-11	3.56165e-11	BUB1/ASPM/SMC4/CKAP2/NUSAP1/TOP2A/CDCA8/PBK/CENPF/HMMR/RACGAP1/TTK/NDC80/FOXM1/NSD2/RRM1	16	4
1619	C4-compGeneSets-cancerModules	GNF2_SMC2L1	13/140	26/3775	9.91699e-13	2.06273e-10	1.78506e-10	BUB1/ASPM/SMC4/NUSAP1/TOP2A/CDCA8/CENPF/HMMR/TTK/NDC80/MYBL2/FOXM1/RRM1	13	4
1620	C4-compGeneSets-cancerModules	MODULE_54	25/140	133/3775	5.18098e-12	4.06445e-10	3.51732e-10	E2F1/BUB1/TROAP/ECT2/ASPM/SMC4/CKAP2/NUSAP1/KIF23/TOP2A/PBK/CENPF/HMMR/PRR11/TTK/NEIL3/NDC80/GPSM2/MYBL2/CHAF1A/CHEK1/FOXM1/ATAD2/CDK4/RRM1	25	4
1621	C4-compGeneSets-cancerModules	GNF2_TTK	13/140	29/3775	5.88057e-12	4.06445e-10	3.51732e-10	ASPM/SMC4/NUSAP1/TOP2A/CENPF/HMMR/RACGAP1/TTK/NDC80/FOXM1/CENPU/RRM1/DBF4	13	4
1622	C4-compGeneSets-cancerModules	GNF2_PCNA	16/140	49/3775	6.40016e-12	4.06445e-10	3.51732e-10	ASPM/SMC4/NUSAP1/TOP2A/CDCA8/CENPF/HMMR/RACGAP1/TTK/NDC80/DTL/MYBL2/FOXM1/KIF15/NSD2/RRM1	16	4
1623	C4-compGeneSets-cancerModules	GNF2_CDC2	15/140	42/3775	6.83922e-12	4.06445e-10	3.51732e-10	ASPM/SMC4/CKAP2/NUSAP1/TOP2A/CDCA8/CENPF/HMMR/TTK/NDC80/MYBL2/FOXM1/KIF15/NSD2/RRM1	15	4
1624	C4-compGeneSets-cancerModules	GNF2_CENPF	15/140	42/3775	6.83922e-12	4.06445e-10	3.51732e-10	ASPM/SMC4/CKAP2/NUSAP1/TOP2A/CDCA8/CENPF/HMMR/TTK/NDC80/MYBL2/FOXM1/KIF15/NSD2/RRM1	15	4
1625	C4-compGeneSets-cancerModules	GNF2_CDC20	14/140	37/3775	1.43142e-11	7.44338e-10	6.44139e-10	BUB1/ASPM/SMC4/NUSAP1/TOP2A/CDCA8/CENPF/HMMR/RACGAP1/TTK/NDC80/FOXM1/NSD2/RRM1	14	4
1626	C4-compGeneSets-cancerModules	GNF2_CKS2	13/140	34/3775	6.85593e-11	3.16896e-09	2.74237e-09	ASPM/SMC4/CKAP2/NUSAP1/TOP2A/CENPF/HMMR/RACGAP1/TTK/NDC80/DTL/FOXM1/RRM1	13	4
1627	C4-compGeneSets-cancerModules	GNF2_HMMR	12/140	31/3775	3.2642e-10	1.35791e-08	1.17511e-08	BUB1/ASPM/SMC4/NUSAP1/TOP2A/CDCA8/CENPF/HMMR/TTK/NDC80/FOXM1/RRM1	12	4
1628	C4-compGeneSets-cancerModules	GNF2_CENPE	11/140	29/3775	2.41043e-09	9.11582e-08	7.88869e-08	BUB1/ASPM/NUSAP1/CDCA8/CENPF/HMMR/NDC80/MYBL2/FOXM1/NSD2/RRM1	11	4
1629	C4-compGeneSets-cancerModules	GNF2_SMC4L1	14/140	56/3775	7.42636e-09	2.57447e-07	2.22791e-07	ASPM/SMC4/CKAP2/NUSAP1/TOP2A/CDCA8/CENPF/HMMR/RACGAP1/TTK/NDC80/DTL/FOXM1/RRM1	14	4
1630	C4-compGeneSets-cancerModules	GNF2_MCM4	11/140	35/3775	2.40015e-08	7.68047e-07	6.64656e-07	BUB1/ASPM/SMC4/TOP2A/CDCA8/HMMR/RACGAP1/TTK/NDC80/FOXM1/RRM1	11	4
1631	C4-compGeneSets-cancerModules	GNF2_RRM2	10/140	29/3775	3.91768e-08	1.16411e-06	1.0074e-06	BUB1/ASPM/NUSAP1/TOP2A/CDCA8/CENPF/HMMR/NDC80/FOXM1/RRM1	10	4
1632	C4-compGeneSets-cancerModules	GNF2_CCNA2	12/140	46/3775	5.57449e-08	1.54599e-06	1.33788e-06	ASPM/SMC4/NUSAP1/TOP2A/CDCA8/CENPF/HMMR/RACGAP1/TTK/NDC80/FOXM1/RRM1	12	4
1633	C4-compGeneSets-cancerModules	GNF2_BUB1B	10/140	31/3775	8.13925e-08	2.07656e-06	1.79702e-06	BUB1/ASPM/SMC4/TOP2A/CDCA8/HMMR/RACGAP1/TTK/NDC80/RRM1	10	4
1634	C4-compGeneSets-cancerModules	GNF2_FEN1	11/140	39/3775	8.48594e-08	2.07656e-06	1.79702e-06	SMC4/NUSAP1/TOP2A/CENPF/HMMR/RACGAP1/TTK/NDC80/DTL/FOXM1/RRM1	11	4
1635	C4-compGeneSets-cancerModules	GNF2_RRM1	13/140	58/3775	1.08365e-07	2.50443e-06	2.16729e-06	ASPM/SMC4/NUSAP1/TOP2A/CDCA8/CENPF/HMMR/RACGAP1/TTK/NDC80/DTL/FOXM1/RRM1	13	4
1636	C4-compGeneSets-cancerModules	MODULE_197	16/140	96/3775	2.84448e-07	6.22792e-06	5.38954e-06	E2F3/SOX4/E2F1/BUB1/KIF23/EIF2AK2/NDC80/WEE1/CDK6/CBFA2T2/ELAVL2/MYBL2/HDAC2/FOXM1/CDK4/NSD2	16	4
1637	C4-compGeneSets-cancerModules	GNF2_H2AFX	8/140	22/3775	6.04121e-07	1.25657e-05	1.08742e-05	ASPM/SMC4/NUSAP1/CDCA8/CENPF/FOXM1/NSD2/RRM1	8	4
1638	C4-compGeneSets-cancerModules	MODULE_57	10/140	38/3775	6.94123e-07	1.37502e-05	1.18993e-05	E2F3/E2F1/BUB1/WEE1/CDK6/HDAC2/CHEK1/PRKDC/CDK4/DBF4	10	4
1639	C4-compGeneSets-cancerModules	GNF2_MKI67	7/140	19/3775	2.88275e-06	5.45102e-05	4.71722e-05	ASPM/NUSAP1/TOP2A/CENPF/HMMR/FOXM1/RRM1	7	4
1640	C4-compGeneSets-cancerModules	MODULE_53	16/140	123/3775	8.59409e-06	0.000155441	0.000134516	SOX4/E2F1/TROAP/ADAM19/TOP2A/CENPF/HMMR/NDC80/WEE1/CDK6/ELAVL2/MYBL2/CHAF1A/FOXM1/PRKDC/RRM1	16	4
1641	C4-compGeneSets-cancerModules	MODULE_123	14/140	99/3775	1.2314e-05	0.000213443	0.00018471	E2F3/EP300/SOX5/SOX4/EIF2AK2/SP100/ETV6/GPSM2/CBFA2T2/ELAVL2/MYBL2/HDAC2/FOXM1/NSD2	14	4
1642	C4-compGeneSets-cancerModules	GNF2_BUB1	6/140	17/3775	2.06491e-05	0.000343602	0.000297348	BUB1/ASPM/CDCA8/HMMR/NDC80/FOXM1	6	4
1643	C4-compGeneSets-cancerModules	MODULE_198	19/140	179/3775	2.40257e-05	0.000384411	0.000332663	E2F3/ZIC1/SOX4/E2F1/BUB1/KIF23/TOP2A/CENPF/NDC80/WEE1/MYBL2/HDAC2/CHAF1A/POLE/CHEK1/FOXM1/PRKDC/POLA1/FUS	19	4
1644	C4-compGeneSets-cancerModules	MODULE_292	7/140	26/3775	3.02433e-05	0.000465971	0.000403244	FOXP1/ADAM19/IFI44/CACNG4/ST6GAL1/UTY/MYCBP2	7	4
1645	C4-compGeneSets-cancerModules	MODULE_252	16/140	140/3775	4.50615e-05	0.000669484	0.000579362	E2F3/SOX4/E2F1/BUB1/KIF23/TOP2A/CENPF/NDC80/WEE1/MYBL2/HDAC2/CHAF1A/FOXM1/PRKDC/POLA1/CDK4	16	4
1646	C4-compGeneSets-cancerModules	GNF2_RFC3	7/140	28/3775	5.11465e-05	0.000733688	0.000634922	ASPM/SMC4/TOP2A/HMMR/NDC80/FOXM1/RRM1	7	4
1647	C4-compGeneSets-cancerModules	GNF2_RFC4	8/140	39/3775	6.8032e-05	0.000943377	0.000816384	ASPM/SMC4/TOP2A/CENPF/TTK/NDC80/FOXM1/RRM1	8	4
1648	C4-compGeneSets-cancerModules	MORF_BUB1B	8/140	40/3775	8.24079e-05	0.00110586	0.000956995	BUB1/TOP2A/HMMR/TTK/NDC80/HDAC2/PRKDC/NSD2	8	4
1649	C4-compGeneSets-cancerModules	MODULE_126	12/140	91/3775	0.000107363	0.00139571	0.00120783	MECOM/E2F1/BUB1/ASPM/MYO1E/CENPF/ADK/HDAC2/FOXM1/CDK4/RRM1/DBF4	12	4
1650	C4-compGeneSets-cancerModules	MORF_BUB1	7/140	32/3775	0.00012836	0.00161812	0.00140029	BUB1/HMMR/NDC80/HDAC2/FOXM1/NSD2/RRM1	7	4
1651	C4-compGeneSets-cancerModules	GNF2_ESPL1	6/140	23/3775	0.000140047	0.00171351	0.00148285	BUB1/ASPM/TOP2A/CDCA8/HMMR/FOXM1	6	4
1652	C4-compGeneSets-cancerModules	MODULE_124	9/140	56/3775	0.000175793	0.00208943	0.00180816	E2F3/E2F1/BUB1/KIF23/FGFR1/NDC80/WEE1/CDK6/CDK4	9	4
1653	C4-compGeneSets-cancerModules	MODULE_118	14/140	132/3775	0.00030878	0.00350112	0.00302981	SOX4/E2F1/TROAP/ADAM19/FGFR1/TOP2A/CENPF/HMMR/NDC80/ELAVL2/MYBL2/CHAF1A/FOXM1/RRM1	14	4
1654	C4-compGeneSets-cancerModules	MODULE_315	4/140	10/3775	0.000319814	0.00350112	0.00302981	BUB1/KIF23/CENPF/TTK	4	4
1655	C4-compGeneSets-cancerModules	MODULE_372	4/140	10/3775	0.000319814	0.00350112	0.00302981	FOXP2/ECT2/ATAD2/POLA1	4	4
1656	C4-compGeneSets-cancerModules	MODULE_254	6/140	27/3775	0.000363239	0.00387455	0.00335298	E2F3/E2F1/WEE1/CDK6/MYBL2/CDK4	6	4
1657	C4-compGeneSets-cancerModules	MODULE_125	6/140	29/3775	0.000548269	0.00556293	0.00481407	TOP2A/CENPF/CHAF1A/POLE/POLA1/RRM1	6	4
1658	C4-compGeneSets-cancerModules	MODULE_158	6/140	29/3775	0.000548269	0.00556293	0.00481407	TOP2A/CENPF/CHAF1A/POLE/POLA1/RRM1	6	4
1659	C4-compGeneSets-cancerModules	MODULE_98	19/140	227/3775	0.000587637	0.0058204	0.00503689	E2F3/ZIC1/SOX4/E2F1/BUB1/KIF23/TOP2A/CENPF/NDC80/WEE1/MYBL2/HDAC2/CHAF1A/POLE/CHEK1/FOXM1/PRKDC/POLA1/FUS	19	4
1660	C4-compGeneSets-cancerModules	MODULE_337	6/140	31/3775	0.000799375	0.00773348	0.00669244	E2F1/CENPF/GPSM2/HDAC2/POLA1/RRM1	6	4
1661	C4-compGeneSets-cancerModules	MODULE_171	6/140	32/3775	0.000954224	0.00902175	0.00780729	FOXP1/ADAM19/IFI44/TRIM22/CACNG4/UTY	6	4
1662	C4-compGeneSets-cancerModules	MODULE_312	5/140	22/3775	0.00103262	0.00954598	0.00826094	E2F3/E2F1/CDK6/MYBL2/CDK4	5	4
1663	C4-compGeneSets-cancerModules	MODULE_44	9/140	71/3775	0.00107643	0.00973468	0.00842424	LEF1/SOX4/ADAM19/IFI44/TRIM22/FGFR1/SP100/FSTL1/ST6GAL1	9	4
1664	C4-compGeneSets-cancerModules	MODULE_308	6/140	35/3775	0.00155958	0.0138039	0.0119457	E2F1/MXI1/CDK6/MYBL2/FOXM1/CDK4	6	4
1665	C4-compGeneSets-cancerModules	MODULE_244	11/140	107/3775	0.00179685	0.0155727	0.0134764	BUB1/KIF23/MYO1E/TOP2A/TTK/WEE1/CDK6/POLE/CHEK1/POLA1/CDK4	11	4
1666	C4-compGeneSets-cancerModules	MODULE_208	5/140	25/3775	0.00190459	0.0158462	0.0137131	FOXP1/ADAM19/IFI44/CACNG4/UTY	5	4
1667	C4-compGeneSets-cancerModules	MODULE_403	5/140	25/3775	0.00190459	0.0158462	0.0137131	E2F1/TOP2A/WEE1/MYBL2/CDK4	5	4
1668	C4-compGeneSets-cancerModules	MODULE_52	14/140	166/3775	0.00299336	0.0244164	0.0211296	E2F3/SOX4/E2F1/FGFR1/TOP2A/CENPF/HMMR/TTK/ST6GAL1/WEE1/MYBL2/CHAF1A/FOXM1/RRM1	14	4
1669	C4-compGeneSets-cancerModules	GNF2_MCM5	6/140	41/3775	0.00359872	0.0287898	0.0249142	SMC4/TOP2A/CDCA8/NDC80/DTL/RRM1	6	4
1670	C4-compGeneSets-cancerModules	MODULE_345	5/140	29/3775	0.00377845	0.0292318	0.0252967	FOXP1/ADAM19/IFI44/CACNG4/UTY	5	4
1671	C4-compGeneSets-cancerModules	MODULE_397	7/140	55/3775	0.00379451	0.0292318	0.0252967	E2F1/KIF23/CENPF/NDC80/GPSM2/MYBL2/FOXM1	7	4
1672	C4-compGeneSets-cancerModules	MODULE_303	4/140	20/3775	0.00552422	0.0417832	0.0361585	BUB1/TTK/CHEK1/CDK4	4	4
1673	C4-compGeneSets-cancerModules	MODULE_105	9/140	91/3775	0.0060423	0.0448857	0.0388434	SOX4/RGS3/FGFR1/WEE1/COL4A2/MYBL2/CHAF1A/FOXM1/RRM1	9	4
1674	C5-ontology-GOBP	GO_POSITIVE_REGULATION_OF_TRANSCRIPTION_BY_RNA_POLYMERASE_II	39/170	467/5202	2.06483e-08	4.3382e-05	3.8797e-05	LEF1/E2F3/EP300/MEOX2/SOX5/GRHL1/ZIC1/RFX3/EBF1/SOX4/THRB/ONECUT1/PBX1/E2F1/E2F7/IKZF2/MYBL1/NFIA/NFIB/PBX3/CKAP2/NUCKS1/NPNT/TOP2A/LMO7/CHD7/PID1/ZEB1/ETV6/SATB2/PRKN/FOXO3/AHI1/UHRF1/MYBL2/HDAC2/FOXM1/ATAD2/PRKDC	39	4
1675	C5-ontology-GOBP	GO_CENTRAL_NERVOUS_SYSTEM_DEVELOPMENT	33/170	411/5202	8.00468e-07	0.000840892	0.000752019	LEF1/ZIC1/SOX4/E2F1/FOXP2/NFIB/DCC/ROBO2/PBX3/ASPM/FGFR1/CENPF/HNMT/CHD7/ZEB1/NAV2/GRID2/CDK5RAP2/SATB2/MACROD2/PRKN/CDK6/PTPRG/AHI1/DLC1/ADGRL2/SLC8A1/ROBO1/SYT1/MYCBP2/HDAC2/PRKDC/RRM1	33	4
1676	C5-ontology-GOBP	GO_NEGATIVE_REGULATION_OF_RNA_BIOSYNTHETIC_PROCESS	36/170	484/5202	1.47884e-06	0.000989778	0.000885169	LEF1/E2F3/EP300/MECOM/SOX5/RFX3/HMBOX1/THRB/E2F1/E2F7/NFIA/FOXP2/NFIB/NEDD4L/FOXP1/TRIM22/LGR4/FGFR1/CENPF/SP100/ZEB1/ETV6/SATB2/PRKN/FOXO3/MXI1/CDK6/CBFA2T2/PTPRK/TENM2/RUNX1T1/UHRF1/HDAC2/FOXM1/ATAD2/NSD2	36	4
1677	C5-ontology-GOBP	GO_NEGATIVE_REGULATION_OF_CELL_CYCLE_PHASE_TRANSITION	16/170	123/5202	1.88439e-06	0.000989778	0.000885169	EP300/SOX4/E2F1/E2F7/BUB1/CENPF/TTK/NDC80/WEE1/CDK5RAP2/CDK6/DTL/CLSPN/CHEK1/PRKDC/CDK4	16	4
1678	C5-ontology-GOBP	GO_CELL_CYCLE_CHECKPOINT	15/170	117/5202	4.83011e-06	0.0019692	0.00176108	EP300/SOX4/E2F1/E2F7/BUB1/TOP2A/CENPF/TTK/NDC80/WEE1/CDK5RAP2/DTL/CLSPN/CHEK1/PRKDC	15	4
1679	C5-ontology-GOBP	GO_MITOTIC_CELL_CYCLE_CHECKPOINT	13/170	90/5202	5.6236e-06	0.0019692	0.00176108	EP300/SOX4/E2F1/E2F7/BUB1/TOP2A/CENPF/TTK/NDC80/WEE1/CDK5RAP2/CLSPN/PRKDC	13	4
1680	C5-ontology-GOBP	GO_POSITIVE_REGULATION_OF_CELL_CYCLE_PROCESS	16/170	136/5202	7.18188e-06	0.00215559	0.00192777	EP300/SOX4/PBX1/E2F1/E2F7/ECT2/NUSAP1/KIF23/FGFR1/FAP/RACGAP1/NDC80/GPSM2/DTL/CDK4/DBF4	16	4
1681	C5-ontology-GOBP	GO_NEGATIVE_REGULATION_OF_TRANSCRIPTION_BY_RNA_POLYMERASE_II	26/170	329/5202	1.87751e-05	0.00493082	0.00440968	LEF1/E2F3/EP300/HMBOX1/THRB/E2F1/E2F7/NFIA/FOXP2/NFIB/NEDD4L/FGFR1/SP100/ZEB1/ETV6/SATB2/PRKN/FOXO3/MXI1/CDK6/CBFA2T2/TENM2/UHRF1/HDAC2/FOXM1/NSD2	26	4
1682	C5-ontology-GOBP	GO_NEGATIVE_REGULATION_OF_MITOTIC_CELL_CYCLE	17/170	166/5202	2.38634e-05	0.00557078	0.00498201	EP300/SOX4/E2F1/E2F7/BUB1/FAP/TOP2A/CENPF/TTK/NDC80/WEE1/CDK5RAP2/CDK6/CLSPN/CHEK1/PRKDC/CDK4	17	4
1683	C5-ontology-GOBP	GO_REGULATION_OF_CELL_CYCLE_PROCESS	28/170	381/5202	3.33413e-05	0.00663737	0.00593587	EP300/SOX4/PBX1/E2F1/E2F7/BUB1/ECT2/NUSAP1/KIF23/FGFR1/FAP/CENPF/HMMR/RACGAP1/TTK/NDC80/WEE1/CDK5RAP2/GPSM2/CDK6/SND1/DTL/CLSPN/CHEK1/FOXM1/PRKDC/CDK4/DBF4	28	4
1684	C5-ontology-GOBP	GO_HEAD_DEVELOPMENT	26/170	342/5202	3.70318e-05	0.00663737	0.00593587	LEF1/EP300/ZIC1/E2F1/FOXP2/NFIB/ROBO2/ASPM/FGFR1/CENPF/HNMT/CHD7/GRID2/CDK5RAP2/SATB2/MACROD2/CDK6/PTPRG/AHI1/DLC1/ADGRL2/SLC8A1/ROBO1/SYT1/PRKDC/RRM1	26	4
1685	C5-ontology-GOBP	GO_POSITIVE_REGULATION_OF_CELL_CYCLE	17/170	172/5202	3.79098e-05	0.00663737	0.00593587	EP300/SOX4/PBX1/E2F1/E2F7/ECT2/NUSAP1/KIF23/FGFR1/FAP/RACGAP1/NDC80/GPSM2/DTL/CHEK1/CDK4/DBF4	17	4
1686	C5-ontology-GOBP	GO_EPITHELIUM_DEVELOPMENT	28/170	396/5202	6.69328e-05	0.0108174	0.00967409	LEF1/EP300/MEOX2/GRHL1/RFX3/SOX4/THRB/ONECUT1/PBX1/E2F7/FOXP2/NFIB/ROBO2/FOXP1/XRCC2/LGR4/FGFR1/MYO1E/NPNT/CHD7/ZEB1/CDK6/CBFA2T2/AHI1/DLC1/ROBO1/HDAC2/PRKDC	28	4
1687	C5-ontology-GOBP	GO_DNA_REPLICATION	15/170	149/5202	8.96698e-05	0.0127103	0.0113669	E2F7/NFIA/NFIB/NUCKS1/FGFR1/REV3L/DTL/CHAF1A/EXO1/POLE/CLSPN/CHEK1/POLA1/RRM1/DBF4	15	4
1688	C5-ontology-GOBP	GO_NEGATIVE_REGULATION_OF_CELL_CYCLE_PROCESS	16/170	167/5202	9.442e-05	0.0127103	0.0113669	EP300/SOX4/E2F1/E2F7/BUB1/CENPF/TTK/NDC80/WEE1/CDK5RAP2/CDK6/DTL/CLSPN/CHEK1/PRKDC/CDK4	16	4
1689	C5-ontology-GOBP	GO_TUBE_DEVELOPMENT	27/170	383/5202	9.6794e-05	0.0127103	0.0113669	LEF1/EP300/MEOX2/SOX4/THRB/PBX1/E2F7/NFIA/FOXP2/NFIB/ROBO2/FOXP1/LGR4/FGFR1/MYO1E/NPNT/PDE3B/FAP/SP100/CHD7/THSD7A/ZEB1/COL4A2/CBFA2T2/AHI1/DLC1/ROBO1	27	4
1690	C5-ontology-GOBP	GO_PATTERN_SPECIFICATION_PROCESS	15/170	153/5202	0.00012139	0.0150023	0.0134168	LEF1/EP300/MEOX2/ZIC1/RFX3/PBX1/ROBO2/PBX3/XRCC2/FGFR1/ZEB1/SATB2/AHI1/ROBO1/PRKDC	15	4
1691	C5-ontology-GOBP	GO_NEGATIVE_REGULATION_OF_CELL_CYCLE	22/170	289/5202	0.000153256	0.0178884	0.0159978	EP300/SOX4/E2F1/E2F7/BUB1/APBB2/FAP/TOP2A/CENPF/PRR11/TTK/NDC80/WEE1/CDK5RAP2/CDK6/PTPRK/DTL/CLSPN/CHEK1/FOXM1/PRKDC/CDK4	22	4
1692	C5-ontology-GOBP	GO_NEGATIVE_REGULATION_OF_NUCLEAR_DIVISION	6/170	27/5202	0.000186405	0.0206074	0.0184294	BUB1/CENPF/TTK/NDC80/CDK5RAP2/CHEK1	6	4
1693	C5-ontology-GOBP	GO_MITOTIC_SISTER_CHROMATID_SEGREGATION	10/170	78/5202	0.000196167	0.0206074	0.0184294	BUB1/SMC4/NUSAP1/KIF23/CDCA8/CENPF/RACGAP1/TTK/NDC80/CDK5RAP2	10	4
1694	C5-ontology-GOBP	GO_SIGNAL_TRANSDUCTION_INVOLVED_IN_CELL_CYCLE_CHECKPOINT	7/170	39/5202	0.000223517	0.0217882	0.0194855	EP300/SOX4/E2F1/E2F7/DTL/CHEK1/PRKDC	7	4
1695	C5-ontology-GOBP	GO_FOREBRAIN_GENERATION_OF_NEURONS	6/170	28/5202	0.000230884	0.0217882	0.0194855	LEF1/ROBO2/ASPM/FGFR1/SATB2/ROBO1	6	4
1696	C5-ontology-GOBP	GO_STEM_CELL_PROLIFERATION	8/170	52/5202	0.000243056	0.0217882	0.0194855	LEF1/MECOM/SOX5/ASPM/EIF2AK2/FGFR1/RACGAP1/ETV6	8	4
1697	C5-ontology-GOBP	GO_ORGANELLE_FISSION	17/170	200/5202	0.00024889	0.0217882	0.0194855	MYBL1/BUB1/ASPM/SMC4/MND1/NUSAP1/KIF23/TOP2A/CDCA8/CENPF/RACGAP1/TTK/NDC80/CDK5RAP2/PRKN/MYBL2/CHEK1	17	4
1698	C5-ontology-GOBP	GO_REGULATION_OF_CELL_CYCLE_PHASE_TRANSITION	19/170	240/5202	0.000269833	0.0221649	0.0198223	EP300/SOX4/PBX1/E2F1/E2F7/BUB1/CENPF/HMMR/TTK/NDC80/WEE1/CDK5RAP2/CDK6/DTL/CLSPN/CHEK1/PRKDC/CDK4/DBF4	19	4
1699	C5-ontology-GOBP	GO_NEGATIVE_REGULATION_OF_METAPHASE_ANAPHASE_TRANSITION_OF_CELL_CYCLE	5/170	19/5202	0.000281582	0.0221649	0.0198223	BUB1/CENPF/TTK/NDC80/CDK5RAP2	5	4
1700	C5-ontology-GOBP	GO_SISTER_CHROMATID_SEGREGATION	11/170	97/5202	0.000284841	0.0221649	0.0198223	BUB1/SMC4/NUSAP1/KIF23/TOP2A/CDCA8/CENPF/RACGAP1/TTK/NDC80/CDK5RAP2	11	4
1701	C5-ontology-GOBP	GO_SIGNAL_TRANSDUCTION_IN_RESPONSE_TO_DNA_DAMAGE	9/170	68/5202	0.000322562	0.0242037	0.0216456	EP300/SOX4/E2F1/E2F7/SP100/DTL/CHEK1/FOXM1/PRKDC	9	4
1702	C5-ontology-GOBP	GO_NEGATIVE_REGULATION_OF_CELL_CYCLE_G1_S_PHASE_TRANSITION	8/170	55/5202	0.000361761	0.026209	0.023439	EP300/SOX4/E2F1/E2F7/WEE1/CDK6/PRKDC/CDK4	8	4
1703	C5-ontology-GOBP	GO_SOMATIC_STEM_CELL_DIVISION	4/170	12/5202	0.000443783	0.0305995	0.0273655	LEF1/SOX5/ASPM/FGFR1	4	4
1704	C5-ontology-GOBP	GO_REGULATION_OF_MITOTIC_CELL_CYCLE	23/170	333/5202	0.000451492	0.0305995	0.0273655	EP300/SOX4/PBX1/E2F1/E2F7/BUB1/NUSAP1/FGFR1/FAP/TOP2A/CENPF/HMMR/TTK/NDC80/WEE1/CDK5RAP2/GPSM2/CDK6/DTL/CLSPN/CHEK1/PRKDC/CDK4	23	4
1705	C5-ontology-GOBP	GO_NUCLEAR_CHROMOSOME_SEGREGATION	12/170	121/5202	0.000530942	0.0345474	0.0308961	BUB1/ECT2/SMC4/NUSAP1/KIF23/TOP2A/CDCA8/CENPF/RACGAP1/TTK/NDC80/CDK5RAP2	12	4
1706	C5-ontology-GOBP	GO_NEGATIVE_REGULATION_OF_DEVELOPMENTAL_PROCESS	23/170	338/5202	0.000558	0.0345474	0.0308961	LEF1/MEOX2/THRB/PBX1/E2F1/NFIB/DCC/ROBO2/ASPM/PDE3B/ZEB1/COL4A2/CDK5RAP2/PRKN/CDK6/PTPRG/CBFA2T2/ROBO1/RUNX1T1/HDAC2/FOXM1/PRKDC/DENND5A	23	4
1707	C5-ontology-GOBP	GO_REGULATION_OF_CELL_CYCLE_ARREST	7/170	45/5202	0.000559072	0.0345474	0.0308961	EP300/SOX4/E2F1/E2F7/FAP/FOXM1/CDK4	7	4
1708	C5-ontology-GOBP	GO_CELL_DIVISION	21/170	297/5202	0.000597045	0.0358398	0.0320519	LEF1/SOX5/E2F7/BUB1/ECT2/ASPM/SMC4/CKAP2/NUSAP1/KIF23/FGFR1/TOP2A/CDCA8/CENPF/RACGAP1/NDC80/WEE1/GPSM2/CDK6/SPC24/CDK4	21	4
1709	C5-ontology-GOBP	GO_EPITHELIAL_CELL_DIFFERENTIATION	15/170	180/5202	0.000717333	0.0416093	0.0372116	LEF1/GRHL1/RFX3/SOX4/THRB/ONECUT1/E2F7/NFIB/FGFR1/MYO1E/ZEB1/CDK6/CBFA2T2/AHI1/HDAC2	15	4
1710	C5-ontology-GOBP	GO_NEGATIVE_REGULATION_OF_CHROMOSOME_SEGREGATION	5/170	23/5202	0.000732767	0.0416093	0.0372116	BUB1/CENPF/TTK/NDC80/CDK5RAP2	5	4
1711	C5-ontology-GOBP	GO_CELL_CYCLE_PHASE_TRANSITION	22/170	327/5202	0.000864591	0.0478028	0.0427506	EP300/SOX4/PBX1/E2F1/E2F7/BUB1/CENPF/HMMR/TTK/NDC80/WEE1/CDK5RAP2/CDK6/DTL/POLE/CLSPN/CHEK1/FOXM1/PRKDC/POLA1/CDK4/DBF4	22	4
1712	GeneSet	Description	GeneRatio	BgRatio	pvalue	p.adjust	qvalue	geneID	Count	4
1713	C5-ontology-GOMF	GO_POSITIVE_REGULATION_OF_TRANSCRIPTION_BY_RNA_POLYMERASE_II	39/170	467/5202	2.06483e-08	4.3382e-05	3.8797e-05	LEF1/E2F3/EP300/MEOX2/SOX5/GRHL1/ZIC1/RFX3/EBF1/SOX4/THRB/ONECUT1/PBX1/E2F1/E2F7/IKZF2/MYBL1/NFIA/NFIB/PBX3/CKAP2/NUCKS1/NPNT/TOP2A/LMO7/CHD7/PID1/ZEB1/ETV6/SATB2/PRKN/FOXO3/AHI1/UHRF1/MYBL2/HDAC2/FOXM1/ATAD2/PRKDC	39	4
1714	C5-ontology-GOMF	GO_CENTRAL_NERVOUS_SYSTEM_DEVELOPMENT	33/170	411/5202	8.00468e-07	0.000840892	0.000752019	LEF1/ZIC1/SOX4/E2F1/FOXP2/NFIB/DCC/ROBO2/PBX3/ASPM/FGFR1/CENPF/HNMT/CHD7/ZEB1/NAV2/GRID2/CDK5RAP2/SATB2/MACROD2/PRKN/CDK6/PTPRG/AHI1/DLC1/ADGRL2/SLC8A1/ROBO1/SYT1/MYCBP2/HDAC2/PRKDC/RRM1	33	4
1715	C5-ontology-GOMF	GO_NEGATIVE_REGULATION_OF_RNA_BIOSYNTHETIC_PROCESS	36/170	484/5202	1.47884e-06	0.000989778	0.000885169	LEF1/E2F3/EP300/MECOM/SOX5/RFX3/HMBOX1/THRB/E2F1/E2F7/NFIA/FOXP2/NFIB/NEDD4L/FOXP1/TRIM22/LGR4/FGFR1/CENPF/SP100/ZEB1/ETV6/SATB2/PRKN/FOXO3/MXI1/CDK6/CBFA2T2/PTPRK/TENM2/RUNX1T1/UHRF1/HDAC2/FOXM1/ATAD2/NSD2	36	4
1716	C5-ontology-GOMF	GO_NEGATIVE_REGULATION_OF_CELL_CYCLE_PHASE_TRANSITION	16/170	123/5202	1.88439e-06	0.000989778	0.000885169	EP300/SOX4/E2F1/E2F7/BUB1/CENPF/TTK/NDC80/WEE1/CDK5RAP2/CDK6/DTL/CLSPN/CHEK1/PRKDC/CDK4	16	4
1717	C5-ontology-GOMF	GO_CELL_CYCLE_CHECKPOINT	15/170	117/5202	4.83011e-06	0.0019692	0.00176108	EP300/SOX4/E2F1/E2F7/BUB1/TOP2A/CENPF/TTK/NDC80/WEE1/CDK5RAP2/DTL/CLSPN/CHEK1/PRKDC	15	4
1718	C5-ontology-GOMF	GO_MITOTIC_CELL_CYCLE_CHECKPOINT	13/170	90/5202	5.6236e-06	0.0019692	0.00176108	EP300/SOX4/E2F1/E2F7/BUB1/TOP2A/CENPF/TTK/NDC80/WEE1/CDK5RAP2/CLSPN/PRKDC	13	4
1719	C5-ontology-GOMF	GO_POSITIVE_REGULATION_OF_CELL_CYCLE_PROCESS	16/170	136/5202	7.18188e-06	0.00215559	0.00192777	EP300/SOX4/PBX1/E2F1/E2F7/ECT2/NUSAP1/KIF23/FGFR1/FAP/RACGAP1/NDC80/GPSM2/DTL/CDK4/DBF4	16	4
1720	C5-ontology-GOMF	GO_NEGATIVE_REGULATION_OF_TRANSCRIPTION_BY_RNA_POLYMERASE_II	26/170	329/5202	1.87751e-05	0.00493082	0.00440968	LEF1/E2F3/EP300/HMBOX1/THRB/E2F1/E2F7/NFIA/FOXP2/NFIB/NEDD4L/FGFR1/SP100/ZEB1/ETV6/SATB2/PRKN/FOXO3/MXI1/CDK6/CBFA2T2/TENM2/UHRF1/HDAC2/FOXM1/NSD2	26	4
1721	C5-ontology-GOMF	GO_NEGATIVE_REGULATION_OF_MITOTIC_CELL_CYCLE	17/170	166/5202	2.38634e-05	0.00557078	0.00498201	EP300/SOX4/E2F1/E2F7/BUB1/FAP/TOP2A/CENPF/TTK/NDC80/WEE1/CDK5RAP2/CDK6/CLSPN/CHEK1/PRKDC/CDK4	17	4
1722	C5-ontology-GOMF	GO_REGULATION_OF_CELL_CYCLE_PROCESS	28/170	381/5202	3.33413e-05	0.00663737	0.00593587	EP300/SOX4/PBX1/E2F1/E2F7/BUB1/ECT2/NUSAP1/KIF23/FGFR1/FAP/CENPF/HMMR/RACGAP1/TTK/NDC80/WEE1/CDK5RAP2/GPSM2/CDK6/SND1/DTL/CLSPN/CHEK1/FOXM1/PRKDC/CDK4/DBF4	28	4
1723	C5-ontology-GOMF	GO_HEAD_DEVELOPMENT	26/170	342/5202	3.70318e-05	0.00663737	0.00593587	LEF1/EP300/ZIC1/E2F1/FOXP2/NFIB/ROBO2/ASPM/FGFR1/CENPF/HNMT/CHD7/GRID2/CDK5RAP2/SATB2/MACROD2/CDK6/PTPRG/AHI1/DLC1/ADGRL2/SLC8A1/ROBO1/SYT1/PRKDC/RRM1	26	4
1724	C5-ontology-GOMF	GO_POSITIVE_REGULATION_OF_CELL_CYCLE	17/170	172/5202	3.79098e-05	0.00663737	0.00593587	EP300/SOX4/PBX1/E2F1/E2F7/ECT2/NUSAP1/KIF23/FGFR1/FAP/RACGAP1/NDC80/GPSM2/DTL/CHEK1/CDK4/DBF4	17	4
1725	C5-ontology-GOMF	GO_EPITHELIUM_DEVELOPMENT	28/170	396/5202	6.69328e-05	0.0108174	0.00967409	LEF1/EP300/MEOX2/GRHL1/RFX3/SOX4/THRB/ONECUT1/PBX1/E2F7/FOXP2/NFIB/ROBO2/FOXP1/XRCC2/LGR4/FGFR1/MYO1E/NPNT/CHD7/ZEB1/CDK6/CBFA2T2/AHI1/DLC1/ROBO1/HDAC2/PRKDC	28	4
1726	C5-ontology-GOMF	GO_DNA_REPLICATION	15/170	149/5202	8.96698e-05	0.0127103	0.0113669	E2F7/NFIA/NFIB/NUCKS1/FGFR1/REV3L/DTL/CHAF1A/EXO1/POLE/CLSPN/CHEK1/POLA1/RRM1/DBF4	15	4
1727	C5-ontology-GOMF	GO_NEGATIVE_REGULATION_OF_CELL_CYCLE_PROCESS	16/170	167/5202	9.442e-05	0.0127103	0.0113669	EP300/SOX4/E2F1/E2F7/BUB1/CENPF/TTK/NDC80/WEE1/CDK5RAP2/CDK6/DTL/CLSPN/CHEK1/PRKDC/CDK4	16	4
1728	C5-ontology-GOMF	GO_TUBE_DEVELOPMENT	27/170	383/5202	9.6794e-05	0.0127103	0.0113669	LEF1/EP300/MEOX2/SOX4/THRB/PBX1/E2F7/NFIA/FOXP2/NFIB/ROBO2/FOXP1/LGR4/FGFR1/MYO1E/NPNT/PDE3B/FAP/SP100/CHD7/THSD7A/ZEB1/COL4A2/CBFA2T2/AHI1/DLC1/ROBO1	27	4
1729	C5-ontology-GOMF	GO_PATTERN_SPECIFICATION_PROCESS	15/170	153/5202	0.00012139	0.0150023	0.0134168	LEF1/EP300/MEOX2/ZIC1/RFX3/PBX1/ROBO2/PBX3/XRCC2/FGFR1/ZEB1/SATB2/AHI1/ROBO1/PRKDC	15	4
1730	C5-ontology-GOMF	GO_NEGATIVE_REGULATION_OF_CELL_CYCLE	22/170	289/5202	0.000153256	0.0178884	0.0159978	EP300/SOX4/E2F1/E2F7/BUB1/APBB2/FAP/TOP2A/CENPF/PRR11/TTK/NDC80/WEE1/CDK5RAP2/CDK6/PTPRK/DTL/CLSPN/CHEK1/FOXM1/PRKDC/CDK4	22	4
1731	C5-ontology-GOMF	GO_NEGATIVE_REGULATION_OF_NUCLEAR_DIVISION	6/170	27/5202	0.000186405	0.0206074	0.0184294	BUB1/CENPF/TTK/NDC80/CDK5RAP2/CHEK1	6	4
1732	C5-ontology-GOMF	GO_MITOTIC_SISTER_CHROMATID_SEGREGATION	10/170	78/5202	0.000196167	0.0206074	0.0184294	BUB1/SMC4/NUSAP1/KIF23/CDCA8/CENPF/RACGAP1/TTK/NDC80/CDK5RAP2	10	4
1733	C5-ontology-GOMF	GO_SIGNAL_TRANSDUCTION_INVOLVED_IN_CELL_CYCLE_CHECKPOINT	7/170	39/5202	0.000223517	0.0217882	0.0194855	EP300/SOX4/E2F1/E2F7/DTL/CHEK1/PRKDC	7	4
1734	C5-ontology-GOMF	GO_FOREBRAIN_GENERATION_OF_NEURONS	6/170	28/5202	0.000230884	0.0217882	0.0194855	LEF1/ROBO2/ASPM/FGFR1/SATB2/ROBO1	6	4
1735	C5-ontology-GOMF	GO_STEM_CELL_PROLIFERATION	8/170	52/5202	0.000243056	0.0217882	0.0194855	LEF1/MECOM/SOX5/ASPM/EIF2AK2/FGFR1/RACGAP1/ETV6	8	4
1736	C5-ontology-GOMF	GO_ORGANELLE_FISSION	17/170	200/5202	0.00024889	0.0217882	0.0194855	MYBL1/BUB1/ASPM/SMC4/MND1/NUSAP1/KIF23/TOP2A/CDCA8/CENPF/RACGAP1/TTK/NDC80/CDK5RAP2/PRKN/MYBL2/CHEK1	17	4
1737	C5-ontology-GOMF	GO_REGULATION_OF_CELL_CYCLE_PHASE_TRANSITION	19/170	240/5202	0.000269833	0.0221649	0.0198223	EP300/SOX4/PBX1/E2F1/E2F7/BUB1/CENPF/HMMR/TTK/NDC80/WEE1/CDK5RAP2/CDK6/DTL/CLSPN/CHEK1/PRKDC/CDK4/DBF4	19	4
1738	C5-ontology-GOMF	GO_NEGATIVE_REGULATION_OF_METAPHASE_ANAPHASE_TRANSITION_OF_CELL_CYCLE	5/170	19/5202	0.000281582	0.0221649	0.0198223	BUB1/CENPF/TTK/NDC80/CDK5RAP2	5	4
1739	C5-ontology-GOMF	GO_SISTER_CHROMATID_SEGREGATION	11/170	97/5202	0.000284841	0.0221649	0.0198223	BUB1/SMC4/NUSAP1/KIF23/TOP2A/CDCA8/CENPF/RACGAP1/TTK/NDC80/CDK5RAP2	11	4
1740	C5-ontology-GOMF	GO_SIGNAL_TRANSDUCTION_IN_RESPONSE_TO_DNA_DAMAGE	9/170	68/5202	0.000322562	0.0242037	0.0216456	EP300/SOX4/E2F1/E2F7/SP100/DTL/CHEK1/FOXM1/PRKDC	9	4
1741	C5-ontology-GOMF	GO_NEGATIVE_REGULATION_OF_CELL_CYCLE_G1_S_PHASE_TRANSITION	8/170	55/5202	0.000361761	0.026209	0.023439	EP300/SOX4/E2F1/E2F7/WEE1/CDK6/PRKDC/CDK4	8	4
1742	C5-ontology-GOMF	GO_SOMATIC_STEM_CELL_DIVISION	4/170	12/5202	0.000443783	0.0305995	0.0273655	LEF1/SOX5/ASPM/FGFR1	4	4
1743	C5-ontology-GOMF	GO_REGULATION_OF_MITOTIC_CELL_CYCLE	23/170	333/5202	0.000451492	0.0305995	0.0273655	EP300/SOX4/PBX1/E2F1/E2F7/BUB1/NUSAP1/FGFR1/FAP/TOP2A/CENPF/HMMR/TTK/NDC80/WEE1/CDK5RAP2/GPSM2/CDK6/DTL/CLSPN/CHEK1/PRKDC/CDK4	23	4
1744	C5-ontology-GOMF	GO_NUCLEAR_CHROMOSOME_SEGREGATION	12/170	121/5202	0.000530942	0.0345474	0.0308961	BUB1/ECT2/SMC4/NUSAP1/KIF23/TOP2A/CDCA8/CENPF/RACGAP1/TTK/NDC80/CDK5RAP2	12	4
1745	C5-ontology-GOMF	GO_NEGATIVE_REGULATION_OF_DEVELOPMENTAL_PROCESS	23/170	338/5202	0.000558	0.0345474	0.0308961	LEF1/MEOX2/THRB/PBX1/E2F1/NFIB/DCC/ROBO2/ASPM/PDE3B/ZEB1/COL4A2/CDK5RAP2/PRKN/CDK6/PTPRG/CBFA2T2/ROBO1/RUNX1T1/HDAC2/FOXM1/PRKDC/DENND5A	23	4
1746	C5-ontology-GOMF	GO_REGULATION_OF_CELL_CYCLE_ARREST	7/170	45/5202	0.000559072	0.0345474	0.0308961	EP300/SOX4/E2F1/E2F7/FAP/FOXM1/CDK4	7	4
1747	C5-ontology-GOMF	GO_CELL_DIVISION	21/170	297/5202	0.000597045	0.0358398	0.0320519	LEF1/SOX5/E2F7/BUB1/ECT2/ASPM/SMC4/CKAP2/NUSAP1/KIF23/FGFR1/TOP2A/CDCA8/CENPF/RACGAP1/NDC80/WEE1/GPSM2/CDK6/SPC24/CDK4	21	4
1748	C5-ontology-GOMF	GO_EPITHELIAL_CELL_DIFFERENTIATION	15/170	180/5202	0.000717333	0.0416093	0.0372116	LEF1/GRHL1/RFX3/SOX4/THRB/ONECUT1/E2F7/NFIB/FGFR1/MYO1E/ZEB1/CDK6/CBFA2T2/AHI1/HDAC2	15	4
1749	C5-ontology-GOMF	GO_NEGATIVE_REGULATION_OF_CHROMOSOME_SEGREGATION	5/170	23/5202	0.000732767	0.0416093	0.0372116	BUB1/CENPF/TTK/NDC80/CDK5RAP2	5	4
1750	C5-ontology-GOMF	GO_CELL_CYCLE_PHASE_TRANSITION	22/170	327/5202	0.000864591	0.0478028	0.0427506	EP300/SOX4/PBX1/E2F1/E2F7/BUB1/CENPF/HMMR/TTK/NDC80/WEE1/CDK5RAP2/CDK6/DTL/POLE/CLSPN/CHEK1/FOXM1/PRKDC/POLA1/CDK4/DBF4	22	4
1751	C2-curated	DAZARD_RESPONSE_TO_UV_SCC_DN	7/77	69/5896	2.77221e-05	0.0277232	0.0261228	FOXO3/NEDD4L/ARL4C/BAZ2B/AMD1/KIF2A/PUM1	7	5
1752	C2-curated	ZHAN_MULTIPLE_MYELOMA_PR_DN	5/77	30/5896	3.67926e-05	0.0277232	0.0261228	ZHX2/PLCL1/MAP2/GAB1/BAZ2B	5	5
1753	C5-ontology-GOBP	GO_POSITIVE_REGULATION_OF_TRANSCRIPTION_BY_RNA_POLYMERASE_II	20/75	467/5202	5.75325e-06	0.00898658	0.00826046	FOXO3/MEOX2/RUNX1/MEIS1/ZEB1/PBX1/IKZF2/NFIA/MAML3/ZNF462/HSPA5/ARHGEF2/SMARCC1/TNKS/PAXBP1/DPF3/POU2F1/PID1/CCNT2/CHD7	20	5
1754	C5-ontology-GOMF	GO_POSITIVE_REGULATION_OF_TRANSCRIPTION_BY_RNA_POLYMERASE_II	20/75	467/5202	5.75325e-06	0.00898658	0.00826046	FOXO3/MEOX2/RUNX1/MEIS1/ZEB1/PBX1/IKZF2/NFIA/MAML3/ZNF462/HSPA5/ARHGEF2/SMARCC1/TNKS/PAXBP1/DPF3/POU2F1/PID1/CCNT2/CHD7	20	5

## Sheet: Supplementary_Table8
Supplementary Table 8. Breakdown and enrichment of proliferating cells in sample groups
UW7 primary cell cycling/non-cycling state breakdown per sample group (based on transcriptoinal programs)
	sample group 1	sample group 2	sample group 3	sample group 4	sample group 5	PDX cells
cycling	255	236	585	195	580	2752
non-cycling	457	71	228	221	302	1395
UW7 primary cell cycling/non-cycling state FDR-adjusted pj values per sample group (based on transcriptional programs)
	sample group 1	sample group 2	sample group 3	sample group 4	sample group 5	PDX cells
cycling	1	1.66667e-11	6.07e-18	1	2.49e-06	NA
non-cycling	1.457e-45	1	1	1.0025e-07	1	NA

## Sheet: Supplementary_Table9
Supplementary Table 9. Differential expression analysis of TFs overlapping ArchR and scSYGNAL analysis
No.	Gene_symbol	p_val	avg_diff	percentage of cells expressing gene in cell group of interest	percentage of cells expressing gene in remaining cell population	p_val_adj	SNN_cluster_id
1	AR	3.26412e-14	0.429849	0.39	0.119	2.22189e-10	1
2	EBF1	4.55403e-31	-1.19427	0.197	0.447	3.09993e-27	2	*
3	EBF1	1.96164e-08	-0.422942	0.552	0.398	0.000133529	3
4	EBF1	1.16116e-52	4.08521	0.777	0.384	7.90404e-49	4
5	EBF1	3.91324e-48	-1.17877	0.179	0.433	2.66374e-44	5
6	EBF1	8.47112e-31	-0.778348	0.319	0.421	5.76629e-27	6
9	EBF1	1.47467e-18	-1.20103	0.178	0.425	1.00381e-14	9	*
17	RORA	2.53476e-86	6.44023	0.965	0.904	1.72541e-82	1
21	RORA	9.157e-107	-6.40114	0.725	0.941	6.23317e-103	2	*
41	RORA	3.51605e-23	9.77509	0.954	0.909	2.39337e-19	4
61	RORA	5.67241e-08	-1.84266	1	0.906	0.000386121	6
91	RORA	1.48714e-53	-6.69661	0.695	0.923	1.0123e-49	9	*
18	RUNX1	6.00483e-32	-0.768152	0.247	0.308	4.08749e-28	1
22	RUNX1	4.12576e-153	4.14149	0.773	0.228	2.8084e-149	2	*
31	RUNX1	6.75971e-20	-0.744429	0.11	0.322	4.60134e-16	3
42	RUNX1	4.59054e-29	-0.806603	0.205	0.307	3.12478e-25	4
51	RUNX1	6.41573e-16	-0.744492	0.225	0.305	4.36719e-12	5
62	RUNX1	4.14243e-19	-0.643699	0.137	0.312	2.81975e-15	6
92	RUNX1	2.33956e-09	-0.783358	0.168	0.305	1.59254e-05	9	*
23	TEAD1	2.66147e-86	-1.43719	0.366	0.782	1.81166e-82	2	*
43	TEAD1	7.77237e-38	1.40607	0.893	0.714	5.29065e-34	4
7	TEAD1	3.95481e-54	2.72388	0.927	0.716	2.69204e-50	7
93	TEAD1	1.01602e-18	-1.15532	0.426	0.742	6.91607e-15	9	*
11	TEAD1	6.87165e-09	2.00176	0.891	0.725	4.67753e-05	11
0	TCF4	1.74336e-14	-1.30028	0.897	0.948	1.1867e-10	0
24	TCF4	7.67611e-30	-1.88803	0.88	0.95	5.22513e-26	2	*
44	TCF4	9.83352e-23	3.08657	0.965	0.939	6.69368e-19	4
52	TCF4	1.13646e-18	1.89038	0.97	0.939	7.7359e-15	5
94	TCF4	5.98178e-08	-1.64059	0.883	0.944	0.00040718	9	*
1	ZEB1	9.81768e-08	-0.551046	0.681	0.766	0.000668289	0
19	ZEB1	2.88858e-15	-0.974955	0.681	0.766	1.96626e-11	1
25	ZEB1	1.03265e-11	-0.808884	0.634	0.772	7.02927e-08	2	*
45	ZEB1	9.81839e-21	1.5184	0.835	0.747	6.68338e-17	4
53	ZEB1	8.59539e-24	1.94623	0.824	0.748	5.85088e-20	5
95	ZEB1	9.15759e-37	-1.60443	0.345	0.772	6.23357e-33	9	*
111	ZEB1	7.73119e-11	3.07499	0.906	0.751	5.26262e-07	11
greyed out rows indicate TF that would not have been identified via differential expression (absolute normalized expression ³ log2(2)).
* SNN clusters 2 and 9 contained only 1 tumor cell post QC and were considered relevant

## Sheet: Supplementary_Table10
Supplementary Table 10. Differentially expressed genes (DEGs) in UW7 primary tumor SNN clusters
Gene_symbol	p_val	avg_diff	pct.1	pct.2	FDR_pval	cluster_ID
MARS	2.26658e-131	6.58398	0.913	0.677	1.54286e-127	0
VEGFA	8.5421e-92	5.45766	0.942	0.729	5.81461e-88	0
GRB10	1.07297e-87	13.321	0.934	0.799	7.30368e-84	0
SSH2	3.24239e-58	-1.40347	0.56	0.813	2.2071e-54	0
FRMD4A	6.55453e-57	-2.60058	0.604	0.811	4.46167e-53	0
LDLRAD4	6.47784e-55	-2.89986	0.583	0.823	4.40947e-51	0
AARS	6.76146e-55	0.801255	0.578	0.252	4.60253e-51	0
NRXN1	1.15481e-50	-4.65131	0.793	0.872	7.86078e-47	0
IARS	4.46956e-50	1.19771	0.627	0.357	3.04243e-46	0
SEC61G	4.54416e-47	1.86434	0.655	0.538	3.09321e-43	0
CSMD1	2.38564e-45	-4.16941	0.663	0.804	1.6239e-41	0
BNIP3L	3.52976e-45	1.13427	0.592	0.331	2.40271e-41	0
ELMO1	6.6213e-45	-2.01129	0.328	0.616	4.50712e-41	0
PDE4D	1.93992e-44	-2.4229	0.778	0.893	1.32051e-40	0
HSPA9	3.01325e-44	0.945987	0.586	0.325	2.05112e-40	0
NAMPT	4.62439e-44	2.41376	0.863	0.702	3.14783e-40	0
SLC8A1	3.044e-42	-2.08362	0.698	0.846	2.07205e-38	0
CTNNA2	6.02467e-42	-3.51816	0.79	0.855	4.101e-38	0
PREX1	1.71665e-41	-0.732979	0.204	0.374	1.16853e-37	0
PLOD2	2.00007e-41	1.86526	0.548	0.279	1.36145e-37	0
PAK3	3.53554e-40	-0.573491	0.1	0.249	2.40664e-36	0
NTM	4.65445e-39	-1.71028	0.503	0.715	3.16828e-35	0
CADM2	1.74426e-38	-3.98702	0.827	0.863	1.18732e-34	0
PHACTR1	1.96478e-38	-1.18529	0.549	0.748	1.33743e-34	0
SHTN1	5.37655e-38	-0.539319	0.103	0.27	3.65982e-34	0
PDE4B	1.32137e-37	-2.24321	0.798	0.891	8.99455e-34	0
ERC2	1.36125e-37	-0.684873	0.176	0.341	9.26602e-34	0
FCHSD2	1.42817e-37	-0.708684	0.264	0.487	9.72154e-34	0
ANK3	2.92135e-37	-0.988886	0.212	0.365	1.98856e-33	0
NAV1	6.53524e-37	-0.534386	0.244	0.462	4.44854e-33	0
PDLIM3	1.40238e-36	0.849119	0.474	0.248	9.54598e-33	0
DCTN2	1.93054e-36	1.11231	0.805	0.672	1.31412e-32	0
WSB1	4.17524e-36	2.10088	0.916	0.88	2.84209e-32	0
PHYHIPL	6.48226e-36	-0.387145	0.144	0.275	4.41247e-32	0
R3HDM2	7.47293e-36	3.85368	0.959	0.916	5.08683e-32	0
DOCK4	8.28161e-36	-2.87435	0.77	0.887	5.63729e-32	0
MTSS1	1.8796e-35	-1.50227	0.255	0.542	1.27945e-31	0
XPOT	2.56259e-35	0.437257	0.422	0.198	1.74436e-31	0
CD44	2.63147e-35	1.73914	0.719	0.614	1.79124e-31	0
LYST	3.1679e-35	1.57697	0.88	0.777	2.15639e-31	0
CSRNP3	1.26933e-34	-0.651115	0.356	0.632	8.64035e-31	0
PPP1R9A	1.33449e-34	-0.45138	0.232	0.382	9.08384e-31	0
IL1RAPL1	1.73809e-34	-2.67321	0.222	0.448	1.18312e-30	0
SLC1A3	7.84843e-34	-3.28473	0.83	0.878	5.34242e-30	0
CACNA1A	1.9688e-33	-1.08823	0.161	0.309	1.34016e-29	0
SEZ6L	3.08447e-33	-1.98639	0.253	0.507	2.0996e-29	0
ARHGAP26	3.22779e-33	-1.60242	0.61	0.779	2.19716e-29	0
DOCK10	9.12808e-33	-0.65404	0.141	0.294	6.21348e-29	0
GRIK2	6.56821e-32	-1.58469	0.517	0.697	4.47098e-28	0
AC007402.1	7.55507e-32	-1.49657	0.175	0.309	5.14274e-28	0
WDR60	1.555e-31	1.09587	0.827	0.752	1.05849e-27	0
SRRM1	1.86632e-31	0.775503	0.633	0.436	1.2704e-27	0
CSGALNACT1	2.29642e-31	-0.585461	0.187	0.326	1.56318e-27	0
SLC16A1	2.69792e-31	0.467483	0.367	0.162	1.83648e-27	0
TP53BP1	2.76543e-31	0.853622	0.753	0.677	1.88243e-27	0
ADAMTS9	7.50173e-31	1.78855	0.661	0.533	5.10643e-27	0
CDH20	8.49649e-31	-1.22005	0.374	0.615	5.78356e-27	0
MBD6	1.45474e-30	0.503209	0.44	0.187	9.90243e-27	0
MAPK10	2.22436e-30	-1.04574	0.69	0.83	1.51412e-26	0
GLUL	5.2288e-30	1.00476	0.755	0.652	3.55924e-26	0
DYNC1I1	9.12518e-30	-0.903081	0.276	0.517	6.21151e-26	0
NCAM1	1.19743e-29	-1.3112	0.732	0.838	8.15092e-26	0
ADGRL3	1.44939e-29	-1.7028	0.767	0.859	9.86598e-26	0
TSFM	1.785e-29	0.664936	0.525	0.263	1.21505e-25	0
TRIO	1.81124e-29	4.63276	0.979	0.979	1.23291e-25	0
OPHN1	2.62607e-29	-0.605227	0.317	0.567	1.78757e-25	0
OTUD7A	5.20673e-29	-0.550796	0.244	0.34	3.54422e-25	0
RSRC2	7.68384e-29	0.869288	0.571	0.331	5.23039e-25	0
NLGN4Y	1.01575e-28	-0.609071	0.316	0.549	6.91424e-25	0
PIK3R1	1.40207e-28	-0.850434	0.581	0.78	9.5439e-25	0
TRAPPC9	2.8916e-28	-0.54478	0.508	0.729	1.96831e-24	0
PDE4DIP	2.90753e-28	2.10588	0.945	0.871	1.97915e-24	0
KCNQ3	4.95687e-28	-2.10018	0.27	0.523	3.37414e-24	0
YARS	5.28722e-28	0.541171	0.483	0.241	3.59901e-24	0
DGKB	5.52351e-28	-1.65345	0.623	0.768	3.75985e-24	0
OS9	1.1859e-27	1.39388	0.9	0.777	8.07241e-24	0
GBE1	1.43444e-27	1.19972	0.71	0.621	9.76422e-24	0
FAM49B	1.76231e-27	-1.11549	0.316	0.556	1.19961e-23	0
GAS7	1.77188e-27	-0.322217	0.195	0.324	1.20612e-23	0
SLC9A9	2.16126e-27	-0.732634	0.305	0.554	1.47117e-23	0
FMNL2	3.34176e-27	-2.81069	0.897	0.959	2.27473e-23	0
KLF12	3.43909e-27	-0.396155	0.265	0.406	2.34099e-23	0
GTF2IRD1	3.74291e-27	1.28856	0.808	0.725	2.5478e-23	0
CADM1	4.54188e-27	-0.863761	0.577	0.753	3.09166e-23	0
MDGA2	6.11987e-27	-0.901245	0.12	0.249	4.1658e-23	0
CAPN2	9.05529e-27	0.560727	0.509	0.272	6.16394e-23	0
ZSWIM6	1.06346e-26	-1.18277	0.836	0.919	7.239e-23	0
DDR2	1.08561e-26	0.576795	0.42	0.21	7.38977e-23	0
GPM6B	1.11612e-26	-1.38261	0.686	0.837	7.59744e-23	0
DTX3	1.12448e-26	0.661935	0.646	0.53	7.65434e-23	0
RBM28	1.4228e-26	0.643128	0.584	0.341	9.68499e-23	0
CARS	2.71256e-26	0.706944	0.495	0.24	1.84644e-22	0
THSD7A	3.68746e-26	-0.928703	0.566	0.723	2.51006e-22	0
SH3KBP1	3.88305e-26	-0.340371	0.207	0.328	2.64319e-22	0
TANC2	5.02626e-26	-0.967919	0.784	0.893	3.42137e-22	0
CACNA1D	6.60544e-26	-0.550375	0.164	0.275	4.49632e-22	0
AL589740.1	1.01281e-25	-1.32135	0.58	0.727	6.89422e-22	0
GARS	1.03134e-25	0.482008	0.425	0.218	7.0203e-22	0
FAM129A	1.06716e-25	0.699636	0.62	0.498	7.26416e-22	0
GLIS3	1.43888e-25	2.21578	0.914	0.795	9.79445e-22	0
GRID2	1.45396e-25	-2.01425	0.635	0.757	9.89707e-22	0
RAPGEF5	1.49493e-25	-0.576842	0.172	0.273	1.0176e-21	0
TCF12	1.49857e-25	-1.63814	0.906	0.938	1.02007e-21	0
LONP1	1.6108e-25	0.591328	0.431	0.189	1.09647e-21	0
AC069277.1	2.08699e-25	-0.342508	0.201	0.321	1.42061e-21	0
SRGAP2	2.23274e-25	-0.777756	0.238	0.352	1.51983e-21	0
SORBS2	2.8707e-25	-0.53281	0.176	0.294	1.95408e-21	0
CDH10	3.44433e-25	-0.331713	0.14	0.266	2.34456e-21	0
TULP3	4.2996e-25	0.539014	0.449	0.218	2.92674e-21	0
TPST1	7.75248e-25	1.54909	0.88	0.779	5.27712e-21	0
DLG2	1.02811e-24	-2.00095	0.695	0.782	6.99833e-21	0
MCTP1	1.27448e-24	-0.332949	0.129	0.237	8.67535e-21	0
RIMS1	1.3769e-24	-0.444824	0.173	0.285	9.37253e-21	0
ZMYND8	1.87982e-24	-0.409911	0.5	0.729	1.2796e-20	0
HSPA5	2.29228e-24	0.439994	0.362	0.22	1.56036e-20	0
NCAM2	2.3457e-24	-1.75357	0.549	0.71	1.59671e-20	0
EIF4G3	2.88151e-24	-1.01934	0.862	0.951	1.96144e-20	0
DST	4.83373e-24	3.17641	0.982	0.974	3.29032e-20	0
DANT2	5.70303e-24	-0.354827	0.278	0.433	3.88205e-20	0
PHLPP1	6.12582e-24	-0.994646	0.646	0.769	4.16985e-20	0
CSMD3	6.7495e-24	-0.7314	0.087	0.203	4.59439e-20	0
DISC1	6.95628e-24	-0.775133	0.282	0.477	4.73514e-20	0
LRRFIP1	8.31592e-24	-0.581666	0.29	0.459	5.66064e-20	0
CNTN1	8.50446e-24	-1.04081	0.466	0.646	5.78899e-20	0
PKD1	8.92415e-24	0.919852	0.598	0.418	6.07467e-20	0
CTNND2	9.77362e-24	-3.20846	0.936	0.92	6.65291e-20	0
CELF2	1.01361e-23	-1.67044	0.794	0.868	6.89964e-20	0
SUSD6	1.0764e-23	-0.699038	0.17	0.279	7.32707e-20	0
KCNH7	2.10038e-23	-0.93687	0.304	0.54	1.42973e-19	0
PTPRD	2.35955e-23	-1.6084	0.658	0.759	1.60615e-19	0
NBEA	2.40931e-23	-0.594181	0.321	0.507	1.64002e-19	0
TNC	5.10772e-23	1.3269	0.824	0.703	3.47683e-19	0
ANKS1B	5.36939e-23	-1.20496	0.285	0.442	3.65495e-19	0
RPS6KA2	9.31777e-23	-0.663564	0.584	0.765	6.34261e-19	0
NRXN3	1.08422e-22	-2.98735	0.423	0.608	7.38028e-19	0
SRGAP2B	1.25516e-22	-0.381452	0.132	0.238	8.54388e-19	0
HNRNPU	1.35148e-22	0.798956	0.831	0.771	9.19951e-19	0
STARD13	1.43302e-22	-0.568873	0.267	0.401	9.75458e-19	0
NTRK3	1.53633e-22	-1.00612	0.492	0.658	1.04578e-18	0
LINC00609	2.04708e-22	-0.369675	0.09	0.203	1.39344e-18	0
LDB2	2.45897e-22	-0.746753	0.245	0.388	1.67382e-18	0
ST6GAL1	2.63352e-22	-0.656364	0.164	0.284	1.79263e-18	0
MAP4	2.81122e-22	1.01049	0.897	0.822	1.9136e-18	0
CTDSP2	2.86903e-22	1.04384	0.69	0.603	1.95295e-18	0
OSMR-AS1	4.32909e-22	0.678627	0.48	0.272	2.94681e-18	0
GTPBP2	4.37248e-22	0.38399	0.34	0.123	2.97635e-18	0
IFRD1	5.41239e-22	0.421979	0.446	0.25	3.68421e-18	0
BAALC	6.25473e-22	-0.451132	0.195	0.317	4.25759e-18	0
PPP2CB	9.22513e-22	0.47032	0.528	0.366	6.27955e-18	0
GMDS	1.21767e-21	-0.334228	0.322	0.501	8.28871e-18	0
ARNT2	1.2919e-21	-0.50249	0.41	0.608	8.79399e-18	0
SNTG1	1.31428e-21	-1.43109	0.669	0.764	8.94631e-18	0
STXBP5L	1.45961e-21	-0.445056	0.149	0.252	9.93554e-18	0
FGF14	1.81565e-21	-1.47263	0.446	0.613	1.23591e-17	0
TPR	2.2753e-21	0.60434	0.597	0.449	1.5488e-17	0
HIVEP3	3.0171e-21	-0.420603	0.296	0.447	2.05374e-17	0
DSCAM	3.14524e-21	-0.844866	0.248	0.397	2.14096e-17	0
AGTPBP1	3.45573e-21	-0.323379	0.215	0.317	2.35231e-17	0
TNRC6A	3.53602e-21	2.00094	0.974	0.95	2.40697e-17	0
APBB2	4.65328e-21	-0.548864	0.33	0.521	3.16749e-17	0
EPHB1	5.91159e-21	-0.341799	0.202	0.28	4.02402e-17	0
AC016205.1	7.0073e-21	-0.924229	0.201	0.296	4.76987e-17	0
IGFBP5	7.26347e-21	0.589878	0.448	0.351	4.94425e-17	0
AGBL4	7.34784e-21	-0.904674	0.209	0.294	5.00168e-17	0
NLGN1	8.02855e-21	-2.85579	0.946	0.944	5.46504e-17	0
PCNX2	1.22112e-20	-0.410399	0.512	0.706	8.31213e-17	0
PCDH9	1.24871e-20	-3.50808	0.853	0.888	8.49995e-17	0
CLIP1	1.30292e-20	0.77532	0.782	0.708	8.86897e-17	0
PTPRN2	1.47032e-20	-0.66072	0.233	0.305	1.00085e-16	0
ARHGEF2	1.70367e-20	0.702772	0.521	0.297	1.15969e-16	0
GSN	1.74148e-20	-0.503296	0.126	0.255	1.18543e-16	0
PLXDC2	2.70995e-20	-2.87397	0.647	0.771	1.84466e-16	0
RASSF8	3.44679e-20	0.714276	0.587	0.473	2.34623e-16	0
SMAP2	3.59359e-20	-0.388413	0.149	0.262	2.44616e-16	0
ABHD2	3.93842e-20	-0.324644	0.305	0.458	2.68088e-16	0
PDE3B	4.22058e-20	-0.504592	0.181	0.287	2.87295e-16	0
TTC37	4.26473e-20	0.549862	0.637	0.571	2.903e-16	0
PLCL1	4.41475e-20	-0.839481	0.27	0.414	3.00512e-16	0
CHST11	4.43369e-20	-1.83234	0.637	0.759	3.01801e-16	0
LMO4	5.88086e-20	0.382181	0.523	0.426	4.0031e-16	0
SQSTM1	6.50492e-20	0.617247	0.538	0.325	4.4279e-16	0
CACNB2	6.6572e-20	-0.413022	0.14	0.231	4.53156e-16	0
ALCAM	6.70806e-20	-0.767311	0.345	0.566	4.56618e-16	0
MYCBP2	9.59425e-20	-0.497094	0.459	0.665	6.53081e-16	0
KCNIP1	1.0265e-19	-0.859691	0.414	0.619	6.98738e-16	0
ACER3	1.18413e-19	-0.325361	0.169	0.267	8.06037e-16	0
OXR1	1.23421e-19	-0.631628	0.201	0.293	8.40124e-16	0
SGK1	1.34762e-19	-0.726441	0.206	0.322	9.17323e-16	0
FGD4	1.62521e-19	-1.03661	0.278	0.447	1.10628e-15	0
CCDC91	1.87446e-19	-0.378762	0.469	0.687	1.27595e-15	0
LRMDA	1.88748e-19	-2.39642	0.495	0.642	1.28481e-15	0
HRH1	2.70489e-19	0.840965	0.498	0.274	1.84122e-15	0
RBM39	2.74405e-19	0.822926	0.848	0.787	1.86787e-15	0
MDN1	2.81477e-19	0.556852	0.571	0.354	1.91601e-15	0
FRMD4B	4.48529e-19	-0.849408	0.227	0.341	3.05313e-15	0
SLC44A1	4.54982e-19	-0.875175	0.383	0.58	3.09706e-15	0
SHROOM3	4.97002e-19	-0.354104	0.186	0.269	3.38309e-15	0
ATP13A4	6.10903e-19	-0.633748	0.273	0.422	4.15842e-15	0
CADPS	8.24491e-19	2.34208	0.779	0.691	5.61231e-15	0
BRINP3	8.43709e-19	-0.363705	0.117	0.225	5.74312e-15	0
RGL1	8.49961e-19	-0.352477	0.367	0.595	5.78569e-15	0
LRRTM4	9.0539e-19	-1.83741	0.317	0.518	6.16299e-15	0
TGFB2	9.16681e-19	0.701841	0.538	0.486	6.23985e-15	0
TIAM1	1.06194e-18	-0.380137	0.294	0.42	7.22866e-15	0
C20orf194	1.17268e-18	-0.460979	0.491	0.691	7.98244e-15	0
PCDH7	1.21266e-18	-0.704701	0.14	0.238	8.2546e-15	0
DGKI	1.26139e-18	-0.522613	0.276	0.399	8.58625e-15	0
SLC24A3	1.3579e-18	-1.04408	0.382	0.555	9.24326e-15	0
ARHGAP31	1.64067e-18	-0.474438	0.327	0.491	1.1168e-14	0
KLF7	2.04376e-18	-0.521234	0.589	0.749	1.39119e-14	0
SYNE1	2.08842e-18	1.31769	0.798	0.727	1.42159e-14	0
FKBP5	2.57417e-18	-1.97556	0.854	0.89	1.75224e-14	0
AKAP6	2.92074e-18	-0.638972	0.477	0.657	1.98815e-14	0
FBXL17	3.81385e-18	-0.528656	0.666	0.812	2.59609e-14	0
SORL1	3.84827e-18	-0.323792	0.239	0.358	2.61952e-14	0
WARS	4.67585e-18	0.366361	0.38	0.2	3.18285e-14	0
USP54	5.47598e-18	-0.33517	0.291	0.363	3.7275e-14	0
SAMD4A	5.96384e-18	1.48156	0.785	0.714	4.05959e-14	0
FUT8	6.1311e-18	-0.340125	0.308	0.376	4.17344e-14	0
LHFPL3	6.1417e-18	-2.71396	0.741	0.801	4.18066e-14	0
CCDC136	7.0111e-18	0.569493	0.44	0.239	4.77246e-14	0
VAV3	7.99946e-18	-0.336657	0.232	0.316	5.44523e-14	0
R3HDM1	8.15011e-18	-0.586631	0.528	0.704	5.54778e-14	0
MGAT5	9.63829e-18	-0.628136	0.383	0.589	6.56078e-14	0
RALYL	9.90122e-18	-1.626	0.232	0.351	6.73976e-14	0
ADGRB3	1.14757e-17	-1.69742	0.896	0.921	7.81151e-14	0
SHISA9	1.15118e-17	-0.640548	0.141	0.22	7.8361e-14	0
GOLGB1	1.21538e-17	0.635995	0.655	0.602	8.27308e-14	0
CACNA2D1	1.6923e-17	-0.522338	0.17	0.268	1.15195e-13	0
FNDC3B	1.70001e-17	1.06784	0.914	0.85	1.1572e-13	0
ZRANB2	1.90347e-17	0.490014	0.672	0.626	1.29569e-13	0
WWTR1	2.56497e-17	0.325321	0.58	0.535	1.74597e-13	0
POM121C	2.69348e-17	0.54704	0.575	0.381	1.83345e-13	0
CDK13	2.71334e-17	0.685307	0.851	0.804	1.84697e-13	0
GRIA4	3.11661e-17	-0.494678	0.21	0.291	2.12147e-13	0
KIAA1217	3.33094e-17	-0.559582	0.244	0.317	2.26737e-13	0
FMNL3	3.97469e-17	-0.366095	0.198	0.292	2.70557e-13	0
SUN1	6.57829e-17	0.484111	0.563	0.358	4.47784e-13	0
OPCML	7.09485e-17	-1.57619	0.127	0.225	4.82947e-13	0
BOD1L1	7.38541e-17	0.619566	0.552	0.357	5.02725e-13	0
NPL	9.74264e-17	-0.353775	0.218	0.308	6.63181e-13	0
TBC1D5	1.13007e-16	-0.545149	0.753	0.871	7.6924e-13	0
ADAMTS9-AS2	1.21039e-16	0.644631	0.457	0.253	8.23916e-13	0
CEP170	1.82697e-16	-0.547072	0.554	0.728	1.24362e-12	0
PTK2B	1.86506e-16	-0.338728	0.173	0.257	1.26954e-12	0
SORCS2	1.9468e-16	-0.362229	0.336	0.43	1.32519e-12	0
CDH11	2.1158e-16	1.0576	0.655	0.591	1.44023e-12	0
NCOR2	2.63682e-16	-0.398662	0.521	0.699	1.79488e-12	0
NAV3	4.15186e-16	-1.32009	0.532	0.676	2.82617e-12	0
NLGN4X	4.31644e-16	-0.641922	0.587	0.734	2.9382e-12	0
SMC5	4.70073e-16	0.52892	0.725	0.688	3.19979e-12	0
SIPA1L1	4.85238e-16	-0.775243	0.778	0.876	3.30302e-12	0
SH3RF3	6.59419e-16	-0.864065	0.554	0.696	4.48867e-12	0
UST	7.3301e-16	0.620211	0.583	0.506	4.9896e-12	0
COMMD10	7.84109e-16	-0.339818	0.38	0.565	5.33743e-12	0
HNRNPA2B1	8.03567e-16	0.922134	0.911	0.885	5.46988e-12	0
PIP4K2A	1.27946e-15	-0.933918	0.282	0.376	8.70926e-12	0
CDHR3	1.37082e-15	0.645299	0.492	0.294	9.33115e-12	0
MAP2	1.44179e-15	-1.09303	0.764	0.828	9.81428e-12	0
AVIL	1.48001e-15	1.06712	0.538	0.311	1.00744e-11	0
MALAT1	1.53224e-15	-9.4996	1	1	1.043e-11	0
ARL15	1.56571e-15	-0.569415	0.621	0.765	1.06578e-11	0
KAT2B	1.69693e-15	-0.419881	0.347	0.472	1.1551e-11	0
CALU	1.76044e-15	0.385216	0.48	0.355	1.19833e-11	0
CAMTA1	1.85765e-15	1.66383	0.919	0.891	1.2645e-11	0
PAG1	1.89004e-15	-0.438476	0.288	0.378	1.28655e-11	0
ABCA1	2.17807e-15	0.991472	0.768	0.698	1.48261e-11	0
MIER3	2.24673e-15	0.415557	0.35	0.163	1.52935e-11	0
FRYL	2.43524e-15	1.23741	0.873	0.812	1.65767e-11	0
NHSL1	2.8807e-15	-0.542313	0.497	0.682	1.96089e-11	0
DNAH11	2.9539e-15	0.745402	0.413	0.213	2.01072e-11	0
PAM	3.465e-15	1.05949	0.799	0.758	2.35862e-11	0
ROR1	3.8782e-15	1.03408	0.537	0.452	2.63989e-11	0
DIAPH2	4.04695e-15	-0.607197	0.402	0.606	2.75476e-11	0
ETV6	4.2407e-15	-0.851924	0.709	0.82	2.88665e-11	0
LARS	4.42032e-15	0.543585	0.552	0.389	3.00891e-11	0
CHD9	4.5701e-15	-0.622516	0.816	0.905	3.11087e-11	0
MSRA	4.6183e-15	1.9191	0.916	0.891	3.14368e-11	0
EGFR	5.33132e-15	6.31546	0.988	0.94	3.62903e-11	0
CAMK1D	6.21055e-15	-0.933143	0.613	0.729	4.22752e-11	0
LUC7L3	8.14748e-15	0.737006	0.871	0.846	5.54599e-11	0
EPB41L2	8.6268e-15	-0.604286	0.647	0.788	5.87226e-11	0
AGMO	8.86065e-15	-0.399649	0.285	0.345	6.03144e-11	0
PDE7B	9.04187e-15	-0.341615	0.256	0.333	6.1548e-11	0
GOLGA4	1.04248e-14	0.839996	0.879	0.859	7.09616e-11	0
GTDC1	1.19658e-14	-0.398579	0.495	0.677	8.14513e-11	0
MACROD2	1.36422e-14	-0.633307	0.255	0.317	9.28627e-11	0
CCDC88A	1.45313e-14	-0.556711	0.664	0.813	9.89148e-11	0
FAT3	1.54615e-14	-0.61935	0.316	0.483	1.05246e-10	0
BCL2	1.67272e-14	-0.697383	0.403	0.601	1.13862e-10	0
TCF4	1.74336e-14	-1.30028	0.897	0.948	1.1867e-10	0
WDR7	1.76997e-14	-0.342699	0.468	0.657	1.20482e-10	0
SH3D19	1.91897e-14	-0.356238	0.31	0.37	1.30624e-10	0
MEG3	2.16837e-14	0.518648	0.436	0.227	1.47601e-10	0
GAP43	3.07814e-14	0.546027	0.646	0.599	2.09529e-10	0
ENSA	3.15183e-14	0.529431	0.687	0.656	2.14545e-10	0
GNAQ	4.32237e-14	-0.884889	0.845	0.916	2.94224e-10	0
PIP4K2C	4.35861e-14	0.464442	0.425	0.236	2.9669e-10	0
SLAIN1	4.50201e-14	-0.394799	0.175	0.222	3.06452e-10	0
DLEU2	4.80652e-14	-0.52064	0.574	0.721	3.2718e-10	0
TBL1XR1	5.01098e-14	-0.376118	0.624	0.792	3.41097e-10	0
STK39	5.19638e-14	-0.349743	0.414	0.604	3.53718e-10	0
MAP3K2	5.30362e-14	-0.340942	0.359	0.523	3.61017e-10	0
PKP4	5.61871e-14	-0.351604	0.291	0.354	3.82466e-10	0
ARHGEF7	6.2326e-14	-0.395686	0.488	0.666	4.24253e-10	0
LTBP1	6.45423e-14	0.747949	0.544	0.42	4.39339e-10	0
ZNF44	6.59025e-14	0.457334	0.416	0.228	4.48598e-10	0
NCK2	6.59687e-14	-0.461913	0.224	0.299	4.49049e-10	0
TNR	6.73077e-14	-0.645327	0.135	0.204	4.58163e-10	0
PDK1	8.00219e-14	0.360965	0.35	0.176	5.44709e-10	0
SEMA6D	8.51458e-14	-0.459645	0.347	0.527	5.79587e-10	0
PUM3	9.04787e-14	0.559242	0.613	0.58	6.15889e-10	0
EEA1	1.0116e-13	0.433356	0.609	0.581	6.88594e-10	0
OFD1	1.28429e-13	0.337659	0.411	0.233	8.74216e-10	0
DCC	1.33966e-13	-0.94246	0.264	0.314	9.11904e-10	0
ENOX1	1.40049e-13	-0.656711	0.363	0.533	9.53313e-10	0
PLCB1	1.4127e-13	-1.07146	0.727	0.808	9.61623e-10	0
RBFOX1	1.48522e-13	-3.8008	0.612	0.67	1.01099e-09	0
TERF2IP	1.79459e-13	0.441045	0.495	0.346	1.22158e-09	0
SLC37A3	1.8966e-13	0.397207	0.414	0.219	1.29101e-09	0
ADK	2.65523e-13	-0.374611	0.518	0.692	1.80741e-09	0
ZNF609	2.67155e-13	-0.42516	0.699	0.831	1.81853e-09	0
NAV2	2.67549e-13	2.44827	0.96	0.926	1.8212e-09	0
KMT2C	2.74996e-13	1.17569	0.983	0.968	1.8719e-09	0
TMEM132B	2.8515e-13	-0.552265	0.213	0.271	1.94102e-09	0
ARPP21	2.87605e-13	-0.353359	0.158	0.218	1.95773e-09	0
RBAK-RBAKDN	3.08154e-13	0.430024	0.52	0.326	2.09761e-09	0
RTN1	3.7262e-13	-0.326352	0.166	0.256	2.53643e-09	0
GLRX	4.15874e-13	0.337846	0.227	0.107	2.83085e-09	0
DLGAP1	4.27461e-13	-1.60886	0.492	0.614	2.90973e-09	0
ZNF385D	4.71427e-13	-0.551689	0.17	0.231	3.209e-09	0
TLN2	4.82538e-13	-0.47023	0.509	0.665	3.28464e-09	0
EIF3B	5.66066e-13	0.354507	0.448	0.28	3.85321e-09	0
TRPS1	5.93684e-13	-0.683414	0.778	0.848	4.04121e-09	0
PRKRIP1	6.30186e-13	0.631962	0.767	0.725	4.28967e-09	0
FNBP4	7.27053e-13	0.504001	0.65	0.624	4.94905e-09	0
FGFR1	7.90364e-13	0.622632	0.391	0.193	5.38001e-09	0
LARP4	7.96277e-13	0.529947	0.52	0.36	5.42025e-09	0
NUDCD3	8.08232e-13	0.424629	0.649	0.62	5.50164e-09	0
SMG1	8.12517e-13	0.42917	0.699	0.681	5.5308e-09	0
DDX46	8.95709e-13	0.463032	0.583	0.512	6.09709e-09	0
NRP2	1.0625e-12	0.463277	0.373	0.225	7.23242e-09	0
FOXN3	1.18166e-12	-0.85459	0.658	0.767	8.04359e-09	0
VPS13B	1.20616e-12	-0.426592	0.748	0.854	8.21035e-09	0
BEND7	1.60928e-12	0.397131	0.276	0.096	1.09544e-08	0
PXYLP1	1.61272e-12	0.456386	0.406	0.241	1.09778e-08	0
RASAL2	1.66756e-12	-0.629837	0.535	0.689	1.13511e-08	0
MAGI1	1.96346e-12	-0.698248	0.755	0.82	1.33653e-08	0
ARHGAP6	2.13972e-12	-0.385253	0.144	0.238	1.45651e-08	0
LAMC1	2.18203e-12	0.477397	0.488	0.297	1.48531e-08	0
MEIS1	2.30851e-12	-0.450885	0.288	0.344	1.5714e-08	0
SEC31A	2.32544e-12	0.494449	0.561	0.468	1.58292e-08	0
PNISR	2.34579e-12	0.712263	0.865	0.832	1.59678e-08	0
UBR4	2.40849e-12	0.428185	0.586	0.503	1.63946e-08	0
SSBP1	2.793e-12	0.419884	0.462	0.285	1.9012e-08	0
KCNQ5	2.82001e-12	-1.52922	0.627	0.719	1.91958e-08	0
TYW1	2.84995e-12	0.404445	0.594	0.532	1.93996e-08	0
ZNF407	2.92446e-12	-0.353107	0.505	0.678	1.99068e-08	0
LRP1B	3.15816e-12	-2.58108	0.92	0.89	2.14976e-08	0
VPS53	3.20435e-12	0.599426	0.718	0.705	2.1812e-08	0
AEBP2	3.53185e-12	0.508427	0.629	0.579	2.40413e-08	0
LRRC4C	3.86947e-12	-0.663325	0.563	0.697	2.63395e-08	0
DAB1	4.47488e-12	-0.745858	0.305	0.396	3.04605e-08	0
USP42	4.5706e-12	0.429478	0.471	0.284	3.11121e-08	0
NOL4	4.88581e-12	-0.409072	0.391	0.568	3.32577e-08	0
SLC16A1-AS1	5.15012e-12	0.467164	0.578	0.532	3.50569e-08	0
AC092691.1	5.2673e-12	2.41255	0.853	0.757	3.58545e-08	0
DGKD	5.27708e-12	0.516882	0.505	0.322	3.59211e-08	0
UBE2E1	5.55053e-12	0.524996	0.709	0.677	3.77825e-08	0
SCN1A	6.19535e-12	-0.521769	0.331	0.494	4.21717e-08	0
MEIS2	6.8074e-12	0.832377	0.853	0.746	4.6338e-08	0
EPHB2	6.83257e-12	-0.734401	0.166	0.214	4.65093e-08	0
DPP10	7.44422e-12	-1.48426	0.187	0.269	5.06728e-08	0
CREB5	8.46938e-12	1.28793	0.857	0.787	5.76511e-08	0
OTUD7B	9.04401e-12	0.464866	0.509	0.319	6.15626e-08	0
WWOX	9.30699e-12	-1.16576	0.851	0.908	6.33527e-08	0
SOX5	9.59724e-12	-1.16409	0.824	0.853	6.53284e-08	0
MOB3B	1.05102e-11	-0.524872	0.394	0.566	7.15428e-08	0
FHIT	1.08198e-11	-0.671973	0.796	0.865	7.36504e-08	0
NKAIN3	1.28448e-11	-1.04505	0.594	0.697	8.74348e-08	0
TMTC2	1.38939e-11	-1.03911	0.67	0.737	9.45757e-08	0
UBC	1.42781e-11	0.393385	0.414	0.321	9.7191e-08	0
SLC25A29	1.43921e-11	0.410783	0.374	0.19	9.7967e-08	0
PRUNE2	1.46494e-11	1.29204	0.87	0.785	9.97184e-08	0
TAF1	1.98419e-11	0.47088	0.56	0.502	1.35064e-07	0
LNPEP	2.56694e-11	0.430257	0.485	0.341	1.74732e-07	0
FLNA	3.80271e-11	0.35747	0.337	0.221	2.5885e-07	0
PNPLA8	3.85469e-11	0.428929	0.46	0.319	2.62389e-07	0
CAST	3.90563e-11	0.422361	0.477	0.32	2.65856e-07	0
BRD4	4.08507e-11	0.490143	0.745	0.724	2.78071e-07	0
SIK3	4.61861e-11	-0.929083	0.706	0.788	3.14389e-07	0
ERBB4	4.84395e-11	-1.69147	0.587	0.686	3.29728e-07	0
SRGAP3	5.14905e-11	-0.378984	0.561	0.693	3.50496e-07	0
NDRG1	5.16387e-11	0.692587	0.293	0.186	3.51505e-07	0
CNTNAP2	5.37823e-11	-2.09447	0.242	0.299	3.66096e-07	0
C1orf61	6.15437e-11	-0.693729	0.425	0.603	4.18928e-07	0
FGF12	8.72228e-11	-0.489075	0.287	0.324	5.93726e-07	0
TRIM56	8.89944e-11	0.353932	0.42	0.267	6.05785e-07	0
NTRK2	1.0213e-10	-0.987522	0.554	0.683	6.95198e-07	0
GOLGA3	1.03518e-10	0.450122	0.452	0.277	7.0465e-07	0
SGIP1	1.10936e-10	-0.326852	0.434	0.604	7.55138e-07	0
PREPL	1.20718e-10	0.383197	0.489	0.35	8.21724e-07	0
NEBL	1.49058e-10	1.0424	0.67	0.625	1.01464e-06	0
ARHGAP18	1.66106e-10	-0.383705	0.184	0.264	1.13069e-06	0
TAF7	1.69249e-10	0.47308	0.41	0.254	1.15208e-06	0
RNF216	1.72932e-10	0.637784	0.825	0.797	1.17715e-06	0
SAFB2	1.94177e-10	0.524948	0.523	0.341	1.32176e-06	0
KCND2	1.96399e-10	-0.65476	0.609	0.717	1.33689e-06	0
RAB3GAP2	2.05934e-10	0.361141	0.601	0.583	1.40179e-06	0
CCNL1	2.21967e-10	0.500226	0.497	0.323	1.51093e-06	0
AC098829.1	2.24211e-10	0.835159	0.396	0.237	1.52621e-06	0
AFDN	2.26865e-10	0.393582	0.733	0.682	1.54427e-06	0
DOCK7	2.43861e-10	0.477486	0.785	0.724	1.65996e-06	0
PICALM	2.62994e-10	-0.613432	0.414	0.582	1.7902e-06	0
MAST2	2.7229e-10	0.397639	0.486	0.316	1.85348e-06	0
BAZ2B	2.75909e-10	-0.587102	0.817	0.881	1.87811e-06	0
DPP6	3.42654e-10	-2.12605	0.9	0.892	2.33245e-06	0
DOCK3	3.67136e-10	-0.406459	0.54	0.673	2.49909e-06	0
VTI1A	3.87304e-10	-0.339636	0.529	0.694	2.63638e-06	0
CTNNA1	3.90013e-10	0.381336	0.676	0.657	2.65482e-06	0
CALD1	4.35043e-10	0.736514	0.828	0.789	2.96134e-06	0
SPRED2	4.51279e-10	-0.322246	0.382	0.522	3.07185e-06	0
EXOC1	4.59907e-10	0.394877	0.498	0.329	3.13058e-06	0
KLHL5	4.80872e-10	-0.379863	0.307	0.386	3.27329e-06	0
AHI1	4.87484e-10	0.490688	0.808	0.763	3.31831e-06	0
CLASP2	5.22669e-10	-0.425313	0.759	0.855	3.55781e-06	0
DYNC1H1	5.78925e-10	0.337791	0.736	0.721	3.94074e-06	0
GPHN	5.92399e-10	-0.358017	0.718	0.801	4.03246e-06	0
FOXP1	7.32371e-10	-0.412835	0.581	0.725	4.98525e-06	0
PTPRS	7.3849e-10	-0.431641	0.391	0.529	5.0269e-06	0
DLG1	7.48695e-10	1.04321	0.857	0.827	5.09636e-06	0
BDP1	7.51345e-10	0.376341	0.629	0.614	5.11441e-06	0
RAB11FIP3	8.69535e-10	0.582279	0.676	0.664	5.91892e-06	0
EIF5B	8.90491e-10	0.323481	0.419	0.279	6.06157e-06	0
RRAS2	1.04104e-09	0.394522	0.308	0.16	7.08638e-06	0
GYS1	1.06492e-09	0.349958	0.354	0.186	7.24892e-06	0
RAPGEF1	1.14498e-09	-0.864508	0.451	0.605	7.79386e-06	0
ITGB3BP	1.35907e-09	0.386008	0.423	0.258	9.25119e-06	0
FAM219A	1.40894e-09	0.326063	0.437	0.282	9.59065e-06	0
HIVEP2	1.48376e-09	0.660907	0.736	0.709	1.01e-05	0
ANKRD11	1.52215e-09	1.0974	0.937	0.925	1.03613e-05	0
RGS6	1.63618e-09	-0.520539	0.19	0.239	1.11375e-05	0
NEGR1	1.91915e-09	-0.827677	0.161	0.225	1.30637e-05	0
SPECC1	2.02271e-09	-0.351427	0.572	0.712	1.37686e-05	0
MBD5	2.0264e-09	-0.360054	0.781	0.882	1.37937e-05	0
TRPM3	2.03835e-09	-0.47805	0.169	0.227	1.38751e-05	0
HBP1	2.06874e-09	0.3643	0.385	0.222	1.40819e-05	0
EGLN3	2.1753e-09	0.339178	0.316	0.164	1.48073e-05	0
ROBO2	2.62886e-09	-1.48972	0.693	0.738	1.78946e-05	0
DNM3	3.24801e-09	-0.826877	0.586	0.679	2.21092e-05	0
TLK2	3.28332e-09	0.405189	0.572	0.54	2.23496e-05	0
NAALADL2	3.52356e-09	-0.477005	0.721	0.794	2.39849e-05	0
OSBPL6	3.52497e-09	-0.418581	0.679	0.763	2.39945e-05	0
PDE8A	4.19604e-09	-0.507336	0.629	0.739	2.85625e-05	0
ZNF586	4.26673e-09	0.472883	0.509	0.342	2.90436e-05	0
GRIA3	4.29482e-09	-0.48334	0.506	0.639	2.92348e-05	0
NRP1	4.60583e-09	-0.322797	0.199	0.27	3.13519e-05	0
CNOT4	4.72334e-09	0.468108	0.73	0.723	3.21518e-05	0
PTK2	5.03749e-09	-0.562203	0.851	0.884	3.42902e-05	0
GRIA2	5.30022e-09	-0.41209	0.598	0.7	3.60786e-05	0
TMEM108	5.65384e-09	-0.356451	0.429	0.583	3.84857e-05	0
FAM155A	5.68067e-09	-1.3397	0.488	0.6	3.86684e-05	0
FAM126A	5.76876e-09	0.557108	0.502	0.377	3.92679e-05	0
CECR2	5.92553e-09	0.52319	0.558	0.525	4.03351e-05	0
DPYD	7.09895e-09	-1.35747	0.781	0.812	4.83225e-05	0
SFSWAP	7.31509e-09	0.388985	0.546	0.412	4.97938e-05	0
MAP4K4	7.6731e-09	-0.445011	0.715	0.822	5.22308e-05	0
NCKAP5	7.80024e-09	-0.902847	0.784	0.821	5.30962e-05	0
CDK14	7.84001e-09	1.11359	0.942	0.891	5.33669e-05	0
SLC7A11	8.89041e-09	0.433896	0.376	0.274	6.0517e-05	0
TUT4	9.17188e-09	0.326868	0.73	0.706	6.2433e-05	0
MAML2	1.01794e-08	-1.07172	0.819	0.864	6.92911e-05	0
SMARCA4	1.02807e-08	0.394091	0.56	0.472	6.99805e-05	0
MAML3	1.05945e-08	-0.62676	0.35	0.502	7.21171e-05	0
KMT2E	1.09878e-08	0.78542	0.821	0.823	7.47937e-05	0
KCNMA1	1.25804e-08	-1.27877	0.695	0.754	8.56351e-05	0
RHOBTB3	1.25877e-08	0.424992	0.762	0.716	8.56847e-05	0
LINC00662	1.35472e-08	0.336472	0.387	0.214	9.22158e-05	0
PDGFC	1.4256e-08	0.435839	0.486	0.336	9.70409e-05	0
WASHC1	1.53947e-08	0.33568	0.583	0.527	0.000104792	0
AFF4	1.55491e-08	0.50363	0.788	0.764	0.000105843	0
ZNF292	1.58684e-08	0.522032	0.761	0.749	0.000108016	0
NRG3	1.62656e-08	-2.05692	0.36	0.504	0.00011072	0
KHDC4	1.74426e-08	0.380641	0.397	0.224	0.000118732	0
MUC20-OT1	1.87307e-08	0.598859	0.839	0.828	0.0001275	0
FAM193B	1.91643e-08	0.378601	0.443	0.272	0.000130452	0
KDM3A	1.97728e-08	0.653595	0.449	0.288	0.000134594	0
MOK	2.14221e-08	0.385077	0.4	0.234	0.00014582	0
ITPR2	2.32883e-08	-0.746937	0.722	0.777	0.000158523	0
CTNNA3	2.4069e-08	-0.594205	0.284	0.316	0.000163838	0
DHFR	2.54992e-08	-0.387885	0.38	0.529	0.000173573	0
TSC22D1	2.59074e-08	-0.374117	0.414	0.558	0.000176352	0
FAM133B	2.92875e-08	0.323034	0.423	0.271	0.00019936	0
APTX	2.96984e-08	0.33938	0.436	0.28	0.000202157	0
MYO5A	3.0081e-08	-0.349509	0.511	0.676	0.000204761	0
BACE2	3.18623e-08	0.363931	0.279	0.13	0.000216887	0
FAM49A	3.27663e-08	-0.822865	0.285	0.35	0.00022304	0
NDUFAF2	3.452e-08	0.323423	0.393	0.236	0.000234978	0
DNAJB6	3.62694e-08	0.458115	0.448	0.318	0.000246886	0
NTN1	4.60966e-08	0.564538	0.385	0.216	0.000313779	0
PYGB	4.68561e-08	0.429083	0.4	0.244	0.00031895	0
ROBO1	4.73107e-08	-0.426521	0.649	0.725	0.000322044	0
DNHD1	4.85557e-08	0.382097	0.406	0.243	0.000330519	0
TRA2A	4.93636e-08	0.557092	0.785	0.776	0.000336018	0
AASS	5.6909e-08	0.344526	0.472	0.314	0.00038738	0
RNMT	5.81401e-08	0.447153	0.44	0.289	0.00039576	0
MIR99AHG	5.85382e-08	-1.66951	0.939	0.943	0.00039847	0
C7orf50	6.13997e-08	0.370666	0.41	0.257	0.000417948	0
ADAM12	6.66232e-08	0.363749	0.35	0.206	0.000453504	0
ADCY2	6.68807e-08	-0.488443	0.212	0.259	0.000455257	0
AKAP9	6.86469e-08	0.534305	0.752	0.734	0.000467279	0
PLPP1	7.0239e-08	-0.398252	0.505	0.642	0.000478117	0
SFMBT2	7.02648e-08	-0.731595	0.374	0.49	0.000478292	0
FBXO42	7.3343e-08	0.393383	0.595	0.599	0.000499246	0
GON4L	7.86938e-08	0.364198	0.543	0.458	0.000535669	0
FILIP1L	8.24139e-08	0.376886	0.342	0.208	0.000560992	0
ANKRD12	8.39155e-08	0.408706	0.793	0.772	0.000571213	0
SRRT	8.98963e-08	0.363708	0.442	0.288	0.000611924	0
SAFB	9.16462e-08	0.365853	0.459	0.299	0.000623835	0
EPS8	9.53839e-08	0.385637	0.489	0.35	0.000649278	0
TNPO3	9.70608e-08	0.425918	0.511	0.371	0.000660693	0
ZEB1	9.81768e-08	-0.551046	0.681	0.766	0.000668289	0
MARK1	9.89994e-08	0.509748	0.531	0.488	0.000673889	0
EXOC6B	1.12718e-07	-0.332969	0.699	0.818	0.00076727	0
TCF25	1.27945e-07	0.494428	0.773	0.755	0.000870922	0
ZNRF3	1.58168e-07	0.415568	0.581	0.565	0.00107665	0
ABCC1	1.76437e-07	0.402878	0.416	0.26	0.001201	0
DGKG	1.78394e-07	-0.932365	0.618	0.697	0.00121433	0
RBBP6	1.82145e-07	0.342418	0.456	0.316	0.00123986	0
SOX6	1.84197e-07	1.14971	0.85	0.777	0.00125383	0
GIGYF2	2.0456e-07	0.435088	0.773	0.755	0.00139244	0
SLC38A1	2.39173e-07	0.346776	0.342	0.197	0.00162805	0
PIP5K1A	2.47746e-07	0.355206	0.594	0.603	0.00168641	0
USP8	2.50111e-07	0.3249	0.46	0.34	0.0017025	0
QKI	2.79855e-07	-1.31668	0.979	0.962	0.00190497	0
ITGB8	2.8535e-07	-0.565215	0.686	0.77	0.00194238	0
TBL1X	2.89476e-07	0.442877	0.557	0.535	0.00197046	0
TRRAP	2.93557e-07	0.335483	0.684	0.681	0.00199824	0
PDPK1	2.94947e-07	0.447782	0.512	0.355	0.0020077	0
GAPVD1	3.27124e-07	0.336467	0.48	0.343	0.00222674	0
CEP95	3.31717e-07	0.352275	0.459	0.3	0.00225799	0
MPP6	3.44129e-07	0.418721	0.429	0.293	0.00234249	0
AL139260.1	3.52979e-07	0.378841	0.456	0.303	0.00240273	0
RNF220	3.61295e-07	-0.896244	0.258	0.268	0.00245933	0
UBE2H	3.93751e-07	0.576126	0.857	0.828	0.00268026	0
AKAP12	4.17678e-07	0.968437	0.373	0.261	0.00284314	0
CRY1	4.41023e-07	0.529109	0.354	0.202	0.00300204	0
MTHFD1L	4.53202e-07	0.556384	0.575	0.575	0.00308494	0
DCLK2	5.65721e-07	-1.06698	0.854	0.85	0.00385086	0
GPM6A	6.96263e-07	-1.49032	0.919	0.905	0.00473946	0
SNX25	7.17724e-07	0.494999	0.423	0.27	0.00488554	0
CNKSR3	8.23897e-07	0.48655	0.471	0.32	0.00560826	0
ADCY8	8.72906e-07	0.336678	0.541	0.508	0.00594187	0
XKR4	9.38163e-07	-0.390512	0.305	0.315	0.00638607	0
LIMCH1	1.08522e-06	-0.345568	0.391	0.535	0.00738711	0
SRGAP1	1.08958e-06	-0.545378	0.502	0.644	0.00741676	0
BCLAF1	1.10846e-06	0.334035	0.515	0.393	0.00754531	0
P4HA1	1.45153e-06	0.409333	0.4	0.258	0.00988056	0
PTPRJ	1.47276e-06	-0.719156	0.62	0.718	0.0100251	0
FRMD5	1.54946e-06	-0.502848	0.589	0.664	0.0105472	0
MEF2C	1.595e-06	-0.453994	0.363	0.474	0.0108572	0
USP36	1.70333e-06	0.414227	0.411	0.26	0.0115945	0
MERTK	1.77371e-06	-0.501861	0.241	0.272	0.0120737	0
IQGAP2	1.82467e-06	0.623835	0.699	0.655	0.0124205	0
ETV1	1.87764e-06	-0.389714	0.308	0.353	0.0127811	0
XPO6	1.87918e-06	0.354269	0.506	0.375	0.0127916	0
PDPR	2.0112e-06	0.388001	0.485	0.35	0.0136902	0
HSP90AA1	2.15211e-06	1.0846	0.779	0.75	0.0146494	0
AC139887.2	2.28166e-06	0.425853	0.442	0.289	0.0155313	0
CDK12	2.3348e-06	0.338886	0.515	0.372	0.015893	0
PRKAG2	2.35264e-06	-0.408967	0.327	0.336	0.0160145	0
AP2A2	2.57895e-06	0.339144	0.603	0.599	0.0175549	0
POLR2A	2.61625e-06	0.395543	0.33	0.21	0.0178088	0
TM9SF4	2.69675e-06	0.365606	0.486	0.34	0.0183568	0
AC092957.1	2.73701e-06	-0.656669	0.39	0.516	0.0186308	0
SBF2	2.93529e-06	0.7122	0.891	0.892	0.0199805	0
GAK	3.04855e-06	0.398786	0.492	0.348	0.0207515	0
LPP	3.05296e-06	1.183	0.952	0.931	0.0207815	0
MKL1	3.17667e-06	0.715651	0.836	0.838	0.0216236	0
ANKS1A	3.95593e-06	-0.357233	0.469	0.598	0.026928	0
SCD5	4.30016e-06	-0.406635	0.627	0.713	0.0292712	0
SLC39A11	4.65169e-06	-0.346032	0.584	0.698	0.0316641	0
SYT1	4.89193e-06	-1.03527	0.218	0.251	0.0332994	0
STAT3	5.30785e-06	0.35242	0.675	0.675	0.0361305	0
RFX2	5.50845e-06	0.456249	0.387	0.236	0.037496	0
ARNTL	5.56125e-06	0.328818	0.393	0.253	0.0378554	0
KDM4B	6.14517e-06	0.463582	0.574	0.566	0.0418302	0
PCSK5	6.17393e-06	0.399992	0.544	0.545	0.042026	0
ZNF83	6.17874e-06	0.37721	0.434	0.292	0.0420587	0
CDK11B	6.56997e-06	0.361792	0.36	0.201	0.0447218	0
MT-ATP6	6.94601e-06	-2.54765	0.752	0.804	0.0472815	0
WLS	7.52854e-06	0.341175	0.646	0.632	0.0512468	0
VMP1	7.92504e-06	0.595719	0.719	0.719	0.0539458	0
ADGRV1	7.95193e-06	-1.14198	0.538	0.63	0.0541288	0
IQCE	7.95315e-06	0.335943	0.37	0.22	0.0541371	0
TMEM41B	8.18904e-06	0.456623	0.446	0.317	0.0557428	0
ELL2	8.42255e-06	0.774496	0.773	0.759	0.0573323	0
CMIP	9.08789e-06	-0.409529	0.594	0.702	0.0618613	0
SF3B1	9.99188e-06	0.343258	0.514	0.455	0.0680147	0
PDZRN3	1.02617e-05	-0.364281	0.492	0.604	0.0698517	0
FBXL18	1.03795e-05	0.342208	0.373	0.211	0.0706534	0
BCL7C	1.0793e-05	0.332596	0.434	0.285	0.0734678	0
SORBS1	1.23497e-05	1.0504	0.828	0.807	0.0840644	0
MAP7	1.24902e-05	-0.327314	0.314	0.312	0.0850211	0
CHD1	1.24921e-05	0.358365	0.517	0.386	0.0850339	0
SRSF11	1.25658e-05	0.363907	0.811	0.812	0.0855356	0
NUP153	1.26743e-05	0.342695	0.48	0.345	0.0862739	0
PARD3	1.30246e-05	0.450106	0.765	0.725	0.0886588	0
STK40	1.33782e-05	0.344761	0.385	0.233	0.0910654	0
CHD2	1.3675e-05	0.449614	0.679	0.696	0.0930857	0
MT-CO1	1.40496e-05	-1.95575	0.798	0.83	0.0956355	0
ZEB2	1.41808e-05	-0.836307	0.77	0.82	0.096529	0
GAB2	1.41851e-05	-0.469953	0.479	0.598	0.096558	0
RFX4	1.38647e-159	6.18652	0.935	0.7	9.4377e-156	1
ADGRV1	1.39135e-155	4.74893	0.88	0.572	9.47089e-152	1
FMN2	2.32485e-154	5.92198	0.949	0.795	1.58252e-150	1
DTNA	1.53737e-152	16.039	0.994	0.972	1.04649e-148	1
PARD3B	1.37477e-136	2.85685	0.877	0.565	9.35803e-133	1
CADPS	2.68545e-136	7.90633	0.909	0.669	1.82798e-132	1
LSAMP	1.39691e-134	14.1397	0.991	0.957	9.50876e-131	1
LIFR	2.24069e-133	3.90484	0.929	0.691	1.52524e-129	1
FBXL7	1.92683e-131	7.47456	0.966	0.826	1.3116e-127	1
GRAMD2B	4.97117e-128	2.17909	0.827	0.416	3.38388e-124	1
LRP1B	3.27017e-126	9.27048	0.983	0.879	2.226e-122	1
CTNND2	5.03507e-126	9.61278	0.975	0.914	3.42737e-122	1
BMPR1B	6.4972e-125	2.03454	0.787	0.254	4.42265e-121	1
L3MBTL4	7.09778e-124	3.78547	0.906	0.708	4.83146e-120	1
NKAIN3	1.64703e-122	4.12565	0.886	0.647	1.12113e-118	1
KCNN3	1.30526e-121	2.60638	0.736	0.196	8.88488e-118	1
DCLK2	9.26498e-121	6.02422	0.948	0.834	6.30667e-117	1
DGKG	3.04866e-119	5.67373	0.883	0.652	2.07522e-115	1
ERBB4	5.86263e-118	4.55263	0.904	0.632	3.9907e-114	1
CRISPLD1	3.11934e-114	1.96678	0.744	0.232	2.12334e-110	1
PALLD	3.232e-113	3.30085	0.917	0.701	2.20002e-109	1
FAM189A2	1.25526e-110	2.55298	0.676	0.138	8.54454e-107	1
NTNG1	1.88513e-110	2.41206	0.778	0.317	1.28321e-106	1
GLIS3	6.38981e-109	5.68785	0.96	0.788	4.34955e-105	1
KCNQ5	6.39479e-108	6.39638	0.881	0.676	4.35293e-104	1
MIR99AHG	1.54923e-106	7.87984	0.975	0.937	1.05456e-102	1
AHCYL2	3.68728e-106	4.48387	0.927	0.801	2.50993e-102	1
NFIA	6.19736e-105	10.2558	0.989	0.924	4.21854e-101	1
FIGN	1.49504e-104	2.97533	0.937	0.712	1.01767e-100	1
LTBP1	4.39021e-100	1.69734	0.796	0.377	2.98842e-96	1
ASTN2	5.47752e-99	2.62951	0.872	0.623	3.72855e-95	1
LINC00299	1.54314e-97	1.96357	0.654	0.139	1.05042e-93	1
TNIK	5.16356e-97	4.34834	0.951	0.857	3.51484e-93	1
AC092691.1	5.5335e-97	4.16732	0.935	0.743	3.76665e-93	1
LAMA2	3.28944e-96	3.35507	0.767	0.457	2.23912e-92	1
MAP3K5	4.55536e-94	2.27012	0.813	0.578	3.10083e-90	1
RBPMS	4.90399e-93	2.00153	0.736	0.283	3.33815e-89	1
PPP2R2B	5.64041e-92	7.31999	0.972	0.892	3.83943e-88	1
MTSS1	4.76957e-91	-1.74062	0.201	0.551	3.24665e-87	1
CNN3	2.57037e-90	1.5588	0.81	0.52	1.74965e-86	1
TGFB2	2.97079e-90	3.21448	0.744	0.451	2.02222e-86	1
SRGAP2	1.28507e-89	-0.954806	0.165	0.364	8.74748e-86	1
AC103923.1	2.44822e-89	1.18338	0.622	0.143	1.66651e-85	1
CTDSPL	6.92106e-89	1.81181	0.718	0.278	4.71116e-85	1
DYNC1I1	9.48938e-89	2.81078	0.75	0.436	6.45942e-85	1
AC073941.1	3.31776e-88	1.80197	0.619	0.108	2.2584e-84	1
CTNNA2	4.79079e-88	6.05355	0.951	0.827	3.26109e-84	1
ALDH1L1	7.6782e-88	1.61793	0.73	0.253	5.22655e-84	1
KCNQ3	1.6847e-87	-2.46923	0.162	0.541	1.14677e-83	1
2021-03-03	9.13472e-87	2.29063	0.741	0.332	6.21801e-83	1
DOCK7	2.48404e-86	1.772	0.903	0.704	1.69088e-82	1
RORA	2.53476e-86	6.44023	0.965	0.904	1.72541e-82	1
ARHGEF3	3.32008e-86	2.53733	0.877	0.678	2.25998e-82	1
SRGAP2B	6.4861e-86	-0.498894	0.073	0.248	4.41509e-82	1
SSBP3	1.10105e-85	-0.383938	0.077	0.235	7.49488e-82	1
GPM6A	6.91736e-85	5.77578	0.978	0.894	4.70865e-81	1
FN1	1.14802e-84	2.77259	0.761	0.464	7.81456e-81	1
CDHR3	1.57205e-84	1.46321	0.73	0.254	1.07009e-80	1
EVA1C	1.69859e-84	1.63793	0.725	0.256	1.15623e-80	1
ANKFN1	1.80243e-84	1.27368	0.759	0.325	1.22692e-80	1
PITPNC1	4.57804e-84	4.26045	0.903	0.763	3.11627e-80	1
TENM4	1.33698e-82	3.59637	0.855	0.704	9.1008e-79	1
AHCYL1	2.16053e-81	1.93456	0.765	0.514	1.47067e-77	1
SOGA1	1.19781e-80	-0.414021	0.125	0.288	8.15352e-77	1
MACF1	1.56686e-80	5.91345	0.981	0.982	1.06656e-76	1
FNBP1	2.00268e-80	2.19721	0.812	0.647	1.36322e-76	1
NAV3	5.33273e-80	2.84595	0.858	0.62	3.62999e-76	1
CD99	8.31251e-80	1.56696	0.782	0.499	5.65833e-76	1
UTRN	2.9079e-79	1.78865	0.92	0.742	1.9794e-75	1
NPNT	9.86384e-79	1.12135	0.639	0.185	6.71432e-75	1
HIVEP3	2.11556e-78	-0.952611	0.201	0.463	1.44006e-74	1
VCAN	2.56768e-78	1.42531	0.81	0.534	1.74782e-74	1
MED12L	3.34023e-78	1.4074	0.767	0.436	2.27369e-74	1
FOXO1	1.17074e-77	2.49609	0.806	0.611	7.96919e-74	1
CYTH1	1.5091e-77	-0.446484	0.137	0.304	1.02724e-73	1
KCND2	2.41655e-77	3.17383	0.867	0.673	1.64495e-73	1
PLEKHA5	4.52465e-77	2.68135	0.903	0.75	3.07993e-73	1
SCN1A	1.14547e-76	1.86993	0.762	0.421	7.79722e-73	1
SHTN1	1.84786e-76	-0.559381	0.099	0.27	1.25784e-72	1
SMAP2	1.95927e-76	-0.48214	0.119	0.267	1.33367e-72	1
TNC	2.40867e-76	4.79665	0.889	0.692	1.63958e-72	1
DCLK1	4.0428e-76	3.97858	0.875	0.705	2.75194e-72	1
ITPKB	5.3005e-76	1.96862	0.71	0.28	3.60805e-72	1
PTPRG	9.37623e-76	4.36168	0.966	0.878	6.3824e-72	1
FMNL3	2.15955e-75	-0.488063	0.133	0.303	1.47001e-71	1
KIAA1211	7.89119e-75	2.05652	0.792	0.557	5.37153e-71	1
ATP13A4	1.13311e-73	1.84689	0.721	0.346	7.71305e-70	1
DNAH7	1.36574e-73	1.00819	0.61	0.172	9.29658e-70	1
COL5A3	5.21334e-73	1.41522	0.594	0.136	3.54872e-69	1
PTCHD1-AS	6.91321e-73	3.91503	0.895	0.753	4.70582e-69	1
RBMS3	1.78471e-72	1.16511	0.619	0.163	1.21485e-68	1
MEGF10	3.20734e-72	0.906924	0.585	0.142	2.18324e-68	1
FAM49B	1.26034e-71	-1.32718	0.245	0.568	8.57913e-68	1
NPAS3	1.7911e-71	7.74334	0.974	0.902	1.2192e-67	1
DMD	2.89292e-71	3.49212	0.816	0.683	1.96921e-67	1
THSD7A	5.55921e-71	1.47814	0.875	0.671	3.78415e-67	1
STK10	1.07034e-70	-0.322054	0.09	0.216	7.28577e-67	1
NRXN1	7.00803e-70	6.63013	0.974	0.841	4.77036e-66	1
HIF3A	1.63719e-69	1.11869	0.594	0.167	1.11444e-65	1
CD44	5.99788e-69	2.50848	0.799	0.601	4.08276e-65	1
AQP4	7.05213e-69	1.28765	0.647	0.283	4.80038e-65	1
CACNA1A	9.22619e-69	-1.18951	0.144	0.311	6.28027e-65	1
SH3KBP1	1.30698e-68	-0.445903	0.176	0.333	8.89662e-65	1
ITPR2	7.41659e-68	2.01837	0.92	0.743	5.04847e-64	1
TPST1	5.90206e-67	2.5883	0.918	0.773	4.01753e-63	1
JAKMIP2	8.19402e-67	1.38395	0.833	0.648	5.57767e-63	1
AC069277.1	9.28523e-67	1.31665	0.677	0.24	6.32045e-63	1
SLC22A23	1.59216e-66	-0.678409	0.159	0.309	1.08378e-62	1
ADRA1A	2.90146e-66	1.18948	0.585	0.134	1.97502e-62	1
AF279873.3	5.11845e-66	1.75246	0.779	0.55	3.48413e-62	1
MDGA2	6.82842e-66	-1.02314	0.099	0.252	4.64811e-62	1
MAPK10	6.98144e-66	2.21117	0.92	0.79	4.75227e-62	1
CHL1	8.88245e-66	2.4698	0.9	0.73	6.04629e-62	1
IGFBP7	8.96351e-66	1.04308	0.616	0.199	6.10146e-62	1
PCDH9	1.54336e-65	7.49956	0.957	0.871	1.05057e-61	1
NCOR2	3.11637e-65	-1.08455	0.389	0.721	2.12131e-61	1
PLPP1	3.64762e-65	1.65591	0.785	0.594	2.48293e-61	1
SIK3	1.03498e-64	-1.78478	0.543	0.815	7.0451e-61	1
TNRC6A	2.35062e-64	2.81041	0.961	0.952	1.60006e-60	1
SKI	2.69111e-64	-0.425355	0.194	0.325	1.83184e-60	1
CDK6	1.46221e-63	-2.16513	0.559	0.796	9.95329e-60	1
ITGB8	7.13661e-63	1.62136	0.889	0.735	4.85789e-59	1
WLS	1.51152e-62	1.01433	0.819	0.602	1.02889e-58	1
B3GALT5	2.40493e-62	0.88116	0.549	0.124	1.63703e-58	1
CDK14	3.87867e-62	2.43895	0.971	0.886	2.64021e-58	1
LYN	4.43106e-62	-0.795042	0.085	0.205	3.01622e-58	1
ARHGEF2	4.99255e-62	-0.408432	0.213	0.35	3.39843e-58	1
AVIL	6.2384e-62	1.6328	0.702	0.283	4.24648e-58	1
LRRC4C	2.50504e-61	2.77613	0.835	0.65	1.70518e-57	1
TNS1	3.82861e-61	1.47988	0.687	0.264	2.60613e-57	1
MYO16	4.30389e-61	1.02445	0.596	0.165	2.92966e-57	1
SLC25A18	1.65436e-60	0.817859	0.545	0.128	1.12612e-56	1
SOX5	1.65436e-60	2.70674	0.957	0.83	1.12612e-56	1
PDE7B	4.10871e-60	1.38326	0.681	0.26	2.7968e-56	1
ACSS3	8.48125e-60	0.826042	0.66	0.242	5.77319e-56	1
AEBP1	1.28537e-59	1.03541	0.63	0.259	8.74952e-56	1
EGFR	2.4209e-59	16.3041	0.992	0.939	1.64791e-55	1
AHDC1	3.46842e-59	0.907206	0.63	0.22	2.36095e-55	1
PON2	3.74972e-59	0.633449	0.63	0.243	2.55244e-55	1
TSHZ2	1.13931e-58	2.0734	0.818	0.626	7.75529e-55	1
BCKDHB	1.47936e-58	1.11318	0.702	0.342	1.007e-54	1
PARD3	1.76112e-58	1.50823	0.87	0.707	1.1988e-54	1
KCNQ1OT1	1.85882e-58	-0.718656	0.202	0.332	1.2653e-54	1
STK32B	1.96348e-58	-0.456226	0.125	0.244	1.33654e-54	1
F3	3.27536e-58	1.27392	0.688	0.388	2.22953e-54	1
LHFPL6	6.23332e-58	1.96622	0.779	0.611	4.24302e-54	1
NAV2	1.3282e-57	4.69994	0.975	0.924	9.04109e-54	1
OGFRL1	1.67633e-57	1.21543	0.664	0.291	1.14107e-53	1
LMCD1-AS1	1.80925e-57	2.15304	0.784	0.616	1.23156e-53	1
FBN1	3.049e-57	1.02515	0.654	0.258	2.07545e-53	1
CDH20	8.77377e-57	2.15543	0.77	0.547	5.97231e-53	1
C1orf21	8.98416e-57	1.88036	0.782	0.665	6.11551e-53	1
OSBPL6	1.36283e-56	1.66632	0.881	0.729	9.27678e-53	1
CHST11	1.46305e-56	-2.61111	0.528	0.777	9.95895e-53	1
ZNF521	2.6756e-56	1.36468	0.765	0.572	1.82128e-52	1
DOCK10	4.7104e-56	-0.746923	0.154	0.291	3.20637e-52	1
SORBS1	6.01945e-56	2.44401	0.895	0.795	4.09744e-52	1
NDRG1	8.87746e-56	-0.4736	0.12	0.215	6.04288e-52	1
CHD7	9.87176e-56	-1.00505	0.355	0.629	6.71971e-52	1
STK33	1.29051e-55	0.968468	0.725	0.37	8.78453e-52	1
LINC01748	1.34054e-55	1.13936	0.653	0.244	9.12505e-52	1
CHKA	5.13362e-55	-0.403329	0.188	0.308	3.49445e-51	1
GRID2	5.49411e-55	2.96431	0.877	0.716	3.73984e-51	1
C1orf61	1.06197e-54	1.59015	0.75	0.547	7.22884e-51	1
DSCAM	1.92325e-54	-1.25973	0.211	0.403	1.30916e-50	1
AC092957.1	2.88276e-54	1.79123	0.722	0.459	1.9623e-50	1
NCAM2	3.28848e-54	1.77962	0.856	0.658	2.23847e-50	1
ZBTB20	3.47804e-54	5.77599	0.994	0.97	2.3675e-50	1
BASP1	2.07181e-53	-0.506643	0.15	0.291	1.41028e-49	1
PDE4DIP	2.70932e-53	2.52919	0.955	0.869	1.84423e-49	1
MEF2A	3.07118e-53	-1.62914	0.552	0.809	2.09055e-49	1
OPCML	3.5007e-53	-1.6863	0.11	0.227	2.38293e-49	1
XYLT1	1.38235e-52	-0.843763	0.204	0.32	9.40964e-49	1
GYG2	1.67038e-52	1.16977	0.528	0.112	1.13702e-48	1
MYO9B	1.83374e-52	-0.887861	0.383	0.665	1.24823e-48	1
COL28A1	3.09452e-52	1.2159	0.525	0.101	2.10644e-48	1
GNB1	3.23418e-52	-1.12448	0.637	0.85	2.2015e-48	1
EYA1	3.50245e-52	1.04659	0.668	0.267	2.38411e-48	1
PTPRN2	3.61731e-52	-0.848341	0.202	0.31	2.46231e-48	1
COBL	4.90407e-52	-0.327112	0.159	0.253	3.3382e-48	1
MAP2K1	5.14304e-52	-0.337191	0.184	0.294	3.50087e-48	1
FGFR3	6.84087e-52	0.645016	0.511	0.117	4.65658e-48	1
CADPS2	8.89275e-52	1.47302	0.668	0.28	6.0533e-48	1
GRB2	1.1169e-51	-0.562095	0.222	0.355	7.60276e-48	1
AC245297.3	1.38328e-51	1.06976	0.776	0.627	9.41601e-48	1
DNER	1.57737e-51	1.03866	0.705	0.389	1.07372e-47	1
BOC	2.75236e-51	1.11675	0.577	0.189	1.87353e-47	1
KALRN	3.32861e-51	1.73938	0.897	0.756	2.26578e-47	1
NEBL	4.00184e-51	1.45789	0.793	0.604	2.72405e-47	1
TLN2	1.14864e-50	1.46514	0.77	0.621	7.8188e-47	1
DGKB	1.95793e-50	2.6835	0.875	0.725	1.33276e-46	1
ADCY2	3.40146e-50	2.51655	0.608	0.192	2.31538e-46	1
EPHB2	4.62374e-50	-0.997235	0.144	0.218	3.14738e-46	1
LRIG1	4.84213e-50	1.17777	0.725	0.484	3.29604e-46	1
OSBPL11	6.08448e-50	0.911794	0.58	0.192	4.1417e-46	1
CORO1C	8.07922e-50	-0.463764	0.279	0.393	5.49953e-46	1
LRCH1	1.04687e-49	-0.342155	0.154	0.268	7.12607e-46	1
TIMP3	1.16819e-49	1.82386	0.653	0.277	7.95189e-46	1
SPARCL1	1.23734e-49	2.79759	0.821	0.706	8.42259e-46	1
AC099792.1	1.72536e-49	1.06288	0.616	0.236	1.17445e-45	1
PRKAG2	2.30316e-49	-0.827974	0.238	0.351	1.56776e-45	1
MKLN1	2.54526e-49	2.17832	0.971	0.949	1.73256e-45	1
PLEKHG1	4.01807e-49	0.851336	0.687	0.305	2.7351e-45	1
REL	5.57656e-49	-0.392753	0.106	0.201	3.79597e-45	1
SHROOM3	1.82987e-48	1.48987	0.603	0.198	1.2456e-44	1
RYR3	2.54496e-48	3.42151	0.617	0.219	1.73235e-44	1
TRPM3	2.854e-48	2.09751	0.557	0.161	1.94272e-44	1
ABR	3.26138e-48	-0.868273	0.323	0.557	2.22002e-44	1
[truncated: 7,252 more rows]

[truncated: 7 more sheets: Supplementary_Table11, Supplementary_Table12, Supplementary_Table13, Supplementary_Table14, Supplementary_Table15, Supplementary_Table16, Supplementary_Table17]
